# Supplementary material for: Differential expression of conserved and novel microRNAs during tail regeneration in the lizard Anolis carolinensis
Source: BMC Genomics. 2016 May 5;17:339. doi: 10.1186/s12864-016-2640-3 (PMC4858913; doi:10.1186/s12864-016-2640-3)
Supplement: Additional file 1: Table S1. — Putative novel and known microRNA precursors in the green anole lizard, Anolis carolinensis, predicted by miRDeep2. (XLSX 127 kb) [file 12864_2016_2640_MOESM1_ESM.xlsx]

## Sheet: Putative_novel_miRNAs
Supplemental Table S1A. Putative novel miRNAs predicted by miRDeep2
provisional id	miRDeep2 score	probability of true positive	total read count	mature read count	loop read count	star read count	significant randfold p-value	example miRBase miRNA with the same seed	reciprocal BLAST ortholog	consensus mature sequence	consensus star sequence	consensus precursor sequence	mature coordinate	precursor coordinate
GL343196.1_8121	24.9	95 +/- 1%	48	45	0	3	yes	-	-	ucuccaaaucugcuuugcuccu	aacaaaggagcuugggaggagu	aacaaaggagcuugggaggagugugcccccuucuuuucuccaaaucugcuuugcuccu	GL343196.1:1227901..1227959:+	GL343196.1:1227867..1227976:+
5_9735	7.2	95 +/- 1%	12	8	0	4	yes	-	-	cauguggcaggccucagacugc	cagucuuagcccugccauaugc	cauguggcaggccucagacugcauuauaaauuguaaaugcagucuuagcccugccauaugc	5:40284896..40284957:+	5:40284865..40284976:+
2_14171	3341.1	95 +/- 1%	6552	6487	0	65	yes	-	-	auaaccaauguauggacaugcacu	ugcaucuacacauuggccaugu	auaaccaauguauggacaugcacucacauauagaacugugcaucuacacauuggccaugu	2:183088902..183088962:-	2:183088869..183088982:-
2_14152	1635.2	95 +/- 1%	3205	2707	0	498	yes	-	-	ccggugggaucgagagcaggg	cugucucucguccccaccagcc	cugucucucguccccaccagccguguuugugaggccggugggaucgagagcaggg	2:177372990..177373045:-	2:177372968..177373079:-
GL343253.1_6342	1163.1	95 +/- 1%	2281	2021	0	260	yes	-	-	cauggaacccaguuacagagcu	cucugcaacugggagucauaac	cauggaacccaguuacagagcuuugguaauucagcucugcaacugggagucauaac	GL343253.1:1450420..1450476:-	GL343253.1:1450401..1450511:-
1_17442	1163.1	95 +/- 1%	2281	2021	0	260	yes	-	-	cauggaacccaguuacagagcu	cucugcaacugggagucauaac	cauggaacccaguuacagagcuuugguaauucagcucugcaacugggagucauaac	1:95065781..95065837:-	1:95065762..95065872:-
1_17444	1162.5	95 +/- 1%	2280	2020	0	260	yes	-	-	cauggaacccaguuacagagcu	cucugcaacugggagucauaac	cauggaacccaguuacagagcuuuggcaauucagcucugcaacugggagucauaac	1:95071074..95071130:-	1:95071055..95071165:-
3_15047	663.6	95 +/- 1%	1300	1293	0	7	yes	-	-	ucugcuuugaacuggguuaucu	uauauuccgguuuaaagcagaac	ucugcuuugaacuggguuaucugaguccacacugucauauauuccgguuuaaagcagaac	3:189131519..189131579:+	3:189131486..189131598:+
1_17191	369.1	95 +/- 1%	733	713	0	20	no	-	-	uauauuccaguucaaagcagaaa	ucugcuuugaaccguguuaucu	ucugcuuugaaccguguuaucugaguccacacugccauauauuccaguucaaagcagaaa	1:35017407..35017467:-	1:35017376..35017487:-
GL343270.1_6155	365.4	95 +/- 1%	717	713	0	4	yes	-	-	uauauuccaguucaaagcagaaa	uuuguuuugaauuggguuaucu	uuuguuuugaauuggguuaucuuaguccacacugccauauauuccaguucaaagcagaaa	GL343270.1:1158768..1158828:-	GL343270.1:1158737..1158848:-
GL343471.1_3255	364	95 +/- 1%	711	683	0	28	yes	-	-	ugggaacacgagacagggccuucu	aggcccugcucgugaucccacc	aggcccugcucgugaucccaccugcgucgcaagcgcgguuggugggaacacgagacagggccuucu	GL343471.1:440132..440198:+	GL343471.1:440104..440216:+
GL344014.1_1368	358.2	95 +/- 1%	700	498	0	202	yes	-	-	cugucucucguccccaccagcc	ccggugggauugagagcagggc	cugucucucguccccaccagccgugcuugugaggccggugggauugagagcagggc	GL344014.1:43154..43210:-	GL344014.1:43136..43246:-
2_13994	354.6	95 +/- 1%	693	498	0	195	yes	-	-	cugucucucguccccaccagcc	ccggugggauugagagcagggc	cugucucucguccccaccagccgugcuugugaggccggugggauugagagcagggc	2:140121609..140121665:-	2:140121591..140121701:-
GL343560.1_2589	350.8	95 +/- 1%	685	683	0	2	yes	-	-	ugggaacacgagacagggccuucu	aggcccugcucgugaucccgcc	aggcccugcucgugaucccgccugcguugcaagcgcgguuggugggaacacgagacagggccuucu	GL343560.1:322438..322504:+	GL343560.1:322410..322522:+
6_8587	320.9	95 +/- 1%	627	498	0	129	yes	-	-	cugucucucguccccaccagcc	ccagugggaucgagagcagggc	cugucucucguccccaccagccgugcuugugaggccagugggaucgagagcagggc	6:19538647..19538703:+	6:19538611..19538721:+
1_16299	320.9	95 +/- 1%	627	498	0	129	yes	-	-	cugucucucguccccaccagcc	ccagugggaucgagagcagggc	cugucucucguccccaccagccgugcuugugaggccagugggaucgagagcagggc	1:107225112..107225168:+	1:107225076..107225186:+
1_16547	297.9	95 +/- 1%	582	498	0	84	yes	-	-	cugucucucguccccaccagcc	ccggugggaucgagagcaaggc	cugucucucguccccaccagccgugcuugugaggccggugggaucgagagcaaggc	1:154635388..154635444:+	1:154635352..154635460:+
2_12843	279.2	95 +/- 1%	545	498	0	47	yes	-	-	cugucucucguccccaccagcc	ccggugggaucgagagcggggc	cugucucucguccccaccagccgugcuugugaggccggugggaucgagagcggggc	2:117221261..117221317:+	2:117221225..117221332:+
GL343590.1_2481	268.1	95 +/- 1%	523	509	0	14	yes	-	-	uucaccucccagaacuccugagc	cagggcuucugggagcugaagu	uucaccucccagaacuccugagcauuggucaagccggccagggcuucugggagcugaagu	GL343590.1:45587..45647:-	GL343590.1:45555..45666:-
GL343399.1_3962	242.5	95 +/- 1%	473	457	0	16	yes	-	-	uccacaaagcccugaacaccuu	aggcguugggggcuuuguagagc	uccacaaagcccugaacaccuuccuucucgccaggaaggcguugggggcuuuguagagc	GL343399.1:726221..726280:+	GL343399.1:726201..726311:+
GL343300.1_5561	230.8	95 +/- 1%	451	444	6	1	yes	-	-	uaacccaguucaaagcagauau	ucugcuccgaacuggauuauc	ucugcuccgaacuggauuaucugaggccccuuccacacguauugaacuggauuauaugucaguguggucucaaauaacccaguucaaagcagauau	GL343300.1:1331189..1331285:-	GL343300.1:1331188..1331300:-
GL343231.1_7032	225.2	95 +/- 1%	439	291	0	148	yes	-	-	cuaccucgcucacucacucacc	ugagugagugaaugagcgaggg	ugagugagugaaugagcgagggcgagcagcaaaggcccuaccucgcucacucacucacc	GL343231.1:1957697..1957756:-	GL343231.1:1957678..1957789:-
GL343263.1_6539	207.2	95 +/- 1%	405	226	0	179	yes	-	-	acacugggagucguaguuugca	caaaacuacaacucccuguguuc	acacugggagucguaguuugcacuuuuugguggaccuugcaaaacuacaacucccuguguuc	GL343263.1:1445870..1445932:-	GL343263.1:1445841..1445952:-
GL343230.1_6823	192	95 +/- 1%	376	51	0	325	yes	-	-	cuaucucucguccccaccagcu	caggugggaucgagagcaggu	cuaucucucguccccaccagcugcacuugcgaggcaggugggaucgagagcaggu	GL343230.1:428156..428211:+	GL343230.1:428120..428230:+
GL343308.1_5326	175.2	95 +/- 1%	344	337	0	7	yes	-	-	uuaaggccacugagcucguuagu	uaucgagcucagcagccucauug	uaucgagcucagcagccucauuguuaaggccauuaaggccacugagcucguuagu	GL343308.1:542453..542508:-	GL343308.1:542434..542545:-
5_10675	166.4	95 +/- 1%	325	159	0	166	yes	-	-	ucaugggaccgauucaaagagcu	ucuugaaucggagccauaacaa	ucaugggaccgauucaaagagcugaguuuacaagcucuugaaucggagccauaacaa	5:123862148..123862205:-	5:123862113..123862225:-
2_12376	155	95 +/- 1%	303	301	0	2	yes	-	-	auuggaggacauagcaaaauccu	gauugucugggccuccagagu	auuggaggacauagcaaaauccuagagaauauacuaugcuaggauugucugggccuccagagu	2:58988004..58988067:+	2:58987983..58988093:+
GL343250.1_6639	142.8	95 +/- 1%	279	240	0	39	yes	-	-	uauucacuauugaucaccuagc	ccaugugaucaauaaugaga	ccaugugaucaauaaugagaaagucaauugguuuaccuauucacuauugaucaccuagc	GL343250.1:1711075..1711134:+	GL343250.1:1711042..1711153:+
GL344654.1_766	139.9	95 +/- 1%	273	271	0	2	yes	-	-	guggggacgagaaacagggccu	auccugcucucagucuugccgccu	auccugcucucagucuugccgccugcacagauguaauugguggggacgagaaacagggccu	GL344654.1:14535..14596:+	GL344654.1:14515..14628:+
GL343297.1_5454	136.8	95 +/- 1%	266	247	0	19	yes	-	-	ccgggcucguccauccaggucu	accuggaggacacagcuggguga	accuggaggacacagcugggugagauuuaccccaccgggcucguccauccaggucu	GL343297.1:1494301..1494357:-	GL343297.1:1494282..1494392:-
GL343244.1_6623	135.8	95 +/- 1%	264	259	0	5	yes	-	-	ucugcuuugaacuggaauauau	uguaacccauuucaaagcagaga	ucugcuuugaacuggaauauauggcauuauggacucauguaacccauuucaaagcagaga	GL343244.1:1549541..1549601:+	GL343244.1:1549508..1549620:+
3_15659	131.6	95 +/- 1%	258	252	0	6	yes	-	-	acguuaaucucuguugcaacu	cugcagcagagcuuaaugc	acguuaaucucuguugcaacuggucugugaagcugcagcagagcuuaaugc	3:162242163..162242214:-	3:162242124..162242234:-
1_17614	130.3	95 +/- 1%	255	229	0	26	yes	-	-	uuuuggcacuaaggaagaaggg	auuuuuccuugcagccaaauagu	auuuuuccuugcagccaaauaguuuguuuaugucauauuuuggcacuaaggaagaaggg	1:123299981..123300040:-	1:123299962..123300073:-
1_17856	127.2	95 +/- 1%	247	236	0	11	yes	-	-	cuggugggaaugagggacagggcc	gcccugcucucggucccacc	gcccugcucucggucccaccuaccucaccagcgcggcuggugggaaugagggacagggcc	1:177721396..177721456:-	1:177721374..177721487:-
6_9260	113.8	95 +/- 1%	222	215	0	7	yes	-	-	uguggauuauauauggcaaugu	gcugccauguaaaauccagauu	gcugccauguaaaauccagauuaucugauuugagaauguggauuauauauggcaaugu	6:70366560..70366618:-	6:70366539..70366650:-
4_11017	112.6	95 +/- 1%	221	218	0	3	yes	-	-	uugaucugaauuauagggcagu	uccucuauaauccaguuucagaau	uccucuauaauccaguuucagaauguggauuaauuucauugaucugaauuauagggcagu	4:59925002..59925062:+	4:59924992..59925101:+
GL344777.1_743	112.5	95 +/- 1%	218	201	0	17	yes	-	-	gcgcugacuacgucucaccccu	gggcgagacgcagccggugcag	gggcgagacgcagccggugcaggucggacgcugucugcgcugacuacgucucaccccu	GL344777.1:15867..15925:+	GL344777.1:15834..15943:+
GL343809.1_1655	112.5	95 +/- 1%	218	201	0	17	yes	-	-	gcgcugacuacgucucaccccu	gggcgagacgcagccggugcag	gggcgagacgcagccggugcaggucggacgcugucugcgcugacuacgucucaccccu	GL343809.1:159431..159489:+	GL343809.1:159398..159507:+
GL343295.1_5687	109.4	95 +/- 1%	213	198	0	15	yes	-	-	uugacuuucagaauccccagccu	cgauggauucuaggaguuguaau	uugacuuucagaauccccagccuuuauuacaaguggcgauggauucuaggaguuguaau	GL343295.1:1059871..1059930:-	GL343295.1:1059838..1059950:-
4_10847	105.7	95 +/- 1%	205	202	0	3	yes	-	-	ccggugggauugagagcaggg	cugucucuuguccccaccagcc	cugucucuuguccccaccagccgugcuugugaggccggugggauugagagcaggg	4:18988540..18988595:+	4:18988504..18988611:+
2_12399	97.1	95 +/- 1%	190	163	0	27	yes	-	-	uagcuauccaaggugcugaacc	uucagcacccuuaauagcuuccu	uagcuauccaaggugcugaaccucuuuugcggauagguuucagcacccuuaauagcuuccu	2:66718985..66719046:+	2:66718953..66719063:+
5_9586	87.9	95 +/- 1%	171	149	0	22	yes	-	-	acaacuuccaggauccucuaguc	cuggggauucuaggaguugaga	acaacuuccaggauccucuagucacgguuuaugcaagcuggggauucuaggaguugaga	5:22683774..22683833:+	5:22683754..22683865:+
GL343741.1_2032	86.4	95 +/- 1%	167	163	0	4	yes	-	-	cuggugggaccgagagcagggu	cagucccucguucccaccagcu	cagucccucguucccaccagcugugccugcgaggcuggugggaccgagagcagggu	GL343741.1:39890..39946:+	GL343741.1:39870..39981:+
1_15974	78.8	95 +/- 1%	151	129	12	10	yes	-	-	uucaacucccaccauuccuaac	uaggaaugaugugaguugaaguc	uucaacucccaccauuccuaacagccucgggccuuuuccuuuucucccacagccgcuuaaggaaagggcccgaggcuguuaggaaugaugugaguugaaguc	1:47774550..47774652:+	1:47774547..47774657:+
GL343233.1_6841	78.7	95 +/- 1%	154	146	0	8	yes	-	-	aagcugaagaaugcugcuccaga	cagagcagccuucauacagccac	cagagcagccuucauacagccacaucauucuuaauuuugaagcugaagaaugcugcuccaga	GL343233.1:1847002..1847064:+	GL343233.1:1846971..1847082:+
4_12054	70.1	95 +/- 1%	135	131	0	4	yes	-	-	cugucucucguucccaccagcu	caggugggaccaagaucagggc	cugucucucguucccaccagcugcgcuuacgaggcaggugggaccaagaucagggc	4:136745864..136745920:-	4:136745845..136745955:-
4_11177	68.9	95 +/- 1%	136	129	0	7	yes	-	-	aagauuuggaaugauggaaauuc	auucccaucaugccuaauccaca	auucccaucaugccuaauccacaugaacaaucacuaugaagauuuggaaugauggaaauuc	4:103521771..103521832:+	4:103521739..103521850:+
3_15338	68.2	95 +/- 1%	131	110	0	21	yes	-	-	uuagggcuucugagaauuggag	uccaacucccagaauuccuggc	uccaacucccagaauuccuggccauuguacaagcugguuagggcuucugagaauuggag	3:54299917..54299976:-	3:54299898..54300008:-
GL343271.1_6162	67.3	95 +/- 1%	130	126	0	4	yes	-	-	caggugggacugagagcaggg	cagucccucguucccaccagcu	cagucccucguucccaccagcugcaccugugaggcaggugggacugagagcaggg	GL343271.1:886488..886543:+	GL343271.1:886468..886579:+
3_15071	64.6	95 +/- 1%	126	124	0	2	yes	-	-	gagauuucgggaguuguggucc	aacuacaucucccaggauccc	aacuacaucucccaggaucccuagccagugguaaugaucugugagauuucgggaguuguggucc	3:195116323..195116387:+	3:195116293..195116405:+
2_13632	64.4	95 +/- 1%	123	115	0	8	yes	-	-	agagagcucaagagaagagg	cucuucucuugagcucucuc	cucuucucuugagcucucucucuucuucggcugcuugagagagcucaagagaagagg	2:59999062..59999119:-	2:59999043..59999152:-
2_12265	59.6	95 +/- 1%	116	70	1	45	yes	-	-	uuggcuuugaacuggguuaucu	uauaacccaggucaaaguaga	uuggcuuugaacuggguuaucugagucuacacugccauauaacccaggucaaaguaga	2:29019959..29020017:+	2:29019926..29020036:+
GL343435.1_3683	45.1	95 +/- 1%	87	64	0	23	yes	-	-	agugcugagcacccacaaauacu	aguugcgggugcccagcuccuc	agugcugagcacccacaaauacuugucauucagugggaguugcgggugcccagcuccuc	GL343435.1:740292..740351:-	GL343435.1:740259..740371:-
1_16840	42.2	95 +/- 1%	81	50	0	31	yes	-	-	agaccauucucugagucccacu	ugggaaugagagagugggccuuc	agaccauucucugagucccacuuccaucucaagcacaguuggugggaaugagagagugggccuuc	1:223973173..223973238:+	1:223973153..223973264:+
2_13177	41.4	95 +/- 1%	78	34	0	44	yes	-	-	ccugcucucggucccaccaguc	ugguggagacgagggacagggccu	ccugcucucggucccaccagucucacaggugcggcugguggagacgagggacagggccu	2:164425695..164425754:+	2:164425659..164425771:+
AAWZ02039082_194	41.4	95 +/- 1%	78	34	0	44	yes	-	-	ccugcucucggucccaccaguc	ugguggagacgagggacagggccu	ccugcucucggucccaccagucucacaggugcggcugguggagacgagggacagggccu	AAWZ02039082:5735..5794:-	AAWZ02039082:5717..5829:-
GL343665.1_2291	41	95 +/- 1%	81	76	0	5	yes	-	-	uucucaaaauggaaacaggaaa	ucuuguugucauuuugagauga	uucucaaaauggaaacaggaaauagagucagaucacuucuuguugucauuuugagauga	GL343665.1:173384..173443:-	GL343665.1:173352..173462:-
4_11888	38.2	95 +/- 1%	73	72	0	1	yes	-	-	uggggauaagagacaaggccu	agcccugcucucagucccacc	agcccugcucucagucccacccccuuugcaagugcgacugguggggauaagagacaaggccu	4:99070173..99070235:-	4:99070154..99070264:-
1_15879	38	95 +/- 1%	72	61	0	11	yes	-	-	uggggaucagagacagggccu	gcccugcucucggucccacc	gcccugcucucggucccaccuucuuugcaggagcgguugguggggaucagagacagggccu	1:24747412..24747473:+	1:24747382..24747491:+
GL343282.1_5871	36.4	95 +/- 1%	70	63	1	6	yes	-	-	ugagaauuggaguccaguauc	cugcuggacugcagcucccuuc	cugcuggacugcagcucccuucaucccuuaucauugaguauugaugagaauuggaguccaguauc	GL343282.1:1345521..1345586:+	GL343282.1:1345494..1345605:+
GL343790.1_1770	34.6	95 +/- 1%	74	66	0	8	no	-	-	gaugaaaucgcccugugaccugu	ggauagguugauuucauugaau	gaugaaaucgcccugugaccugucugucucuguccuacaggauagguugauuucauugaau	GL343790.1:97179..97240:+	GL343790.1:97159..97269:+
1_16925	34.6	95 +/- 1%	71	69	0	2	yes	-	-	uccacacuuuggauagcuccuu	agaacuauccagcguggugaau	agaacuauccagcguggugaauccuggcuuuaaauauguuccacacuuuggauagcuccuu	1:242634686..242634747:+	1:242634655..242634765:+
GL343269.1_6197	34.3	95 +/- 1%	68	38	0	30	yes	-	-	ucacacuggaagaccuagaga	ccuagauccuccaacaugacugg	ccuagauccuccaacaugacuggagaaaguugacuggagucacacuggaagaccuagaga	GL343269.1:1831735..1831795:-	GL343269.1:1831703..1831814:-
GL343814.1_1710	31.8	95 +/- 1%	60	42	0	18	yes	-	-	ugccuuuuuucccucugcauga	uugcagaaggaaguggggcugc	uugcagaaggaaguggggcugcuggguguuugaguccaugccuuuuuucccucugcauga	GL343814.1:155822..155882:-	GL343814.1:155803..155914:-
1_17689	31.2	95 +/- 1%	58	51	0	7	yes	-	-	ucaaggcagaaggacugaaacu	uuucaguccuucugccuugagg	ucaaggcagaaggacugaaacucccaauuccucgagguuucaguccuucugccuugagg	1:143021176..143021235:-	1:143021144..143021255:-
GL343694.1_2103	31.2	95 +/- 1%	60	47	0	13	yes	-	-	ucuagguccuccagcaugacugu	guucugcuguagaacuagaga	ucuagguccuccagcaugacuguuauggucaaccucuuucaguucugcuguagaacuagaga	GL343694.1:60637..60699:+	GL343694.1:60611..60718:+
2_13777	31.1	95 +/- 1%	60	28	0	32	yes	-	-	ugugaugcccagcugcucugccc	acagagaguggacauuagaga	ugugaugcccagcugcucugcccuugauauaugaguggacagagaguggacauuagaga	2:92379766..92379825:-	2:92379733..92379845:-
1_16685	25.6	95 +/- 1%	48	45	0	3	yes	-	-	ccgguggcaucgagagcagggc	cugucucuuguccccaccagcc	cugucucuuguccccaccagccgugcuugugaggccgguggcaucgagagcagggc	1:200816942..200816998:+	1:200816906..200817016:+
GL343434.1_3600	24.2	95 +/- 1%	46	40	0	6	yes	-	-	uuccucucccucugugaaugug	caggcagagagagggaggaagc	uuccucucccucugugaauguguggaugugagagacaggcagagagagggaggaagc	GL343434.1:5570..5627:+	GL343434.1:5550..5661:+
GL343434.1_3602	24.2	95 +/- 1%	46	40	0	6	yes	-	-	uuccucucccucugugaaugug	caggcagagagagggaggaagc	uuccucucccucugugaauguguggaugugagagacaggcagagagagggaggaagc	GL343434.1:25288..25345:+	GL343434.1:25268..25379:+
GL343263.1_6530	23.4	95 +/- 1%	43	32	0	11	yes	-	-	aaggcuauggauuccugggagu	ucccaggaucccauagccuuga	aaggcuauggauuccugggaguuguaguauaggugaggcacucccaggaucccauagccuuga	GL343263.1:2013931..2013994:+	GL343263.1:2013911..2014020:+
5_10005	19.9	95 +/- 1%	37	35	0	2	yes	-	-	auauccgguguagggcucuguaga	cuucgagccccaccggaaguga	cuucgagccccaccggaagugaguugcuucgugucauauccgguguagggcucuguaga	5:100698072..100698131:+	5:100698037..100698149:+
GL343237.1_6814	19.5	95 +/- 1%	37	32	0	5	yes	-	-	uuaugcuggaugaccuagaga	acuaggcccuccugugugacu	acuaggcccuccugugugacucuacgguccuucugcugguaguuaugcuggaugaccuagaga	GL343237.1:1277119..1277182:+	GL343237.1:1277099..1277209:+
AAWZ02035903_862	19.4	95 +/- 1%	37	14	0	23	yes	-	-	aacuacaacucucaugauugca	cuaucaugggcguuguaguuua	cuaucaugggcguuguaguuuacacuaauuaguacgaacuacaacucucaugauugca	AAWZ02035903:17603..17661:+	AAWZ02035903:17583..17693:+
4_11684	18.7	95 +/- 1%	34	30	0	4	yes	-	-	uuagagccacacaugcuguugg	aacagcacuuguggcucugaggc	aacagcacuuguggcucugaggcugagaaaaauuuccuuagagccacacaugcuguugg	4:55303508..55303567:-	4:55303489..55303600:-
1_15904	18	95 +/- 1%	34	33	0	1	yes	-	-	cgcguagacccuuauaaugcu	cauuauauggguccacggugac	cgcguagacccuuauaaugcuguucaaugaggugcauuauauggguccacggugac	1:31982723..31982779:+	1:31982703..31982812:+
3_14589	16.4	95 +/- 1%	30	15	0	15	yes	-	-	cagcaacaugcauugggccucu	aggccugcuacucguugcugc	aggccugcuacucguugcugccuauguuucucuaagcagcaacaugcauugggccucu	3:61907819..61907877:+	3:61907785..61907894:+
GL343210.1_7546	16.1	95 +/- 1%	32	30	0	2	yes	-	-	auguguaaggaugugaacauagcu	uuguguuugccuuuacauuucag	auguguaaggaugugaacauagcuguguaagacauauuuguguuugccuuuacauuucag	GL343210.1:1329479..1329539:+	GL343210.1:1329459..1329571:+
3_14559	15.9	95 +/- 1%	29	28	0	1	yes	-	-	cugggcuucauggugaaagagg	ccuuucaccacagagcccuucc	ccuuucaccacagagcccuucccacaguguucaccaacuuccggcugggcuucauggugaaagagg	3:55464054..55464120:+	3:55464028..55464138:+
4_11885	15.8	95 +/- 1%	31	29	0	2	yes	-	-	uuuugguugcuugcuaucuccu	gaggccuagcaaaccacucucu	uuuugguugcuugcuaucuccuuguaacuugugcuucccaaggaggccuagcaaaccacucucu	4:99043793..99043857:-	4:99043765..99043877:-
GL343338.1_4767	15.6	95 +/- 1%	29	27	0	2	yes	-	-	uggaggaccgagagaugccuaga	uagguaucucuagccccuccagu	uagguaucucuagccccuccaguaggaacaaagaggacuuggaggaccgagagaugccuaga	GL343338.1:180409..180471:+	GL343338.1:180378..180489:+
GL344084.1_1224	15.5	95 +/- 1%	27	25	0	2	yes	-	-	ugggacacgagacggggccuuc	aggcccugcucgugaucccgcc	aggcccugcucgugaucccgccugcgucgcaagcgcgguuggugggacacgagacggggccuuc	GL344084.1:41016..41080:-	GL344084.1:40997..41108:-
5_10442	15.5	95 +/- 1%	29	28	0	1	yes	-	-	uagucaagcuggaagaucuaga	uaguucuuccagugugacucua	uaguucuuccagugugacucuauggucaacuuccuuuagucaagcuggaagaucuaga	5:55029705..55029763:-	5:55029686..55029797:-
2_13583	15.3	95 +/- 1%	28	15	0	13	yes	-	-	aucucacagaggccaucccau	ucugguggccaucuguggga	aucucacagaggccaucccaugaugcacagccacuucugguggccaucuguggga	2:48482649..48482704:-	2:48482614..48482724:-
6_8590	14.9	95 +/- 1%	27	25	0	2	yes	-	-	ggcguguuggcacccugucccu	ggacaggguggaaacaugcauu	ggcguguuggcacccugucccuguccccaucagaugggggacaggguggaaacaugcauu	6:19936782..19936842:+	6:19936761..19936871:+
2_12997	14.8	95 +/- 1%	27	10	0	17	yes	-	-	agaagcucuguuggugccagcu	uggcgcuggcagagauccuguu	agaagcucuguuggugccagcuucugaugggauguggccuggcgcuggcagagauccuguu	2:139266429..139266490:+	2:139266398..139266508:+
3_15178	14.6	95 +/- 1%	27	26	0	1	yes	-	-	uugaagggccuggaaaucaaga	cugauuuccagauccuucauuu	cugauuuccagauccuucauuugauuuaaaaccaauugaagggccuggaaaucaaga	3:14178451..14178508:-	3:14178432..14178543:-
6_9009	14.4	95 +/- 1%	27	19	0	8	yes	-	-	ucuucuuugaacuggauuauaug	auauaauccaguucaaagcaua	ucuucuuugaacuggauuauaugacaguauaaacacauauaauccaguucaaagcaua	6:7199061..7199119:-	6:7199056..7199167:-
3_14800	14.4	95 +/- 1%	26	22	0	4	yes	-	-	gaggaauuacagggacugacagg	ugucggucccguaauuuuuugcc	gaggaauuacagggacugacaggucuguauuagaacuugcugucggucccguaauuuuuugcc	3:124470167..124470230:+	3:124470147..124470257:+
GL343253.1_6309	14.1	95 +/- 1%	26	18	0	8	yes	-	-	acaccugcugaaauguccucu	agggaauuucagcagauauuga	agggaauuucagcagauauugauacaguaaaaaagcaacaccugcugaaauguccucu	GL343253.1:1412483..1412541:+	GL343253.1:1412450..1412560:+
GL343203.1_7991	13.7	95 +/- 1%	26	25	0	1	yes	-	-	gugaggauaugugaaauggca	ucauuucacagaucuuucugu	gugaggauaugugaaauggcagaaaauaugaauucaugucauuucacagaucuuucugu	GL343203.1:2041093..2041152:-	GL343203.1:2041062..2041172:-
3_14593	13.6	95 +/- 1%	38	35	1	2	no	-	-	uaaugugccuggauuuucucuucu	ucagagaauuucugacacauaau	ucagagaauuucugacacauaauagcaacguggcaagaacaucuagcuaaugugccuggauuuucucuucu	3:62990551..62990622:+	3:62990528..62990638:+
GL343265.1_6487	12.8	95 +/- 1%	23	11	0	12	yes	-	-	uucaucucccagaagccucagcu	gcagggcuucugggaguuggagu	uucaucucccagaagccucagcugcuuuggccagugagcagggcuucugggaguuggagu	GL343265.1:877288..877348:-	GL343265.1:877254..877366:-
1_17714	12	95 +/- 1%	23	22	0	1	yes	-	-	guugaggauagugaggguugu	caacucccacaaucccaaac	caacucccacaaucccaaaccagcaugugcauauugguugaggauagugaggguugu	1:150039949..150040006:-	1:150039930..150040040:-
1_17838	11.9	95 +/- 1%	21	17	0	4	yes	-	-	gauccggagggcucuguccaga	cauggacagagccugccggaagu	cauggacagagccugccggaaguagcugugcauugucugauggauccggagggcucuguccaga	1:170517971..170518035:-	1:170517952..170518062:-
4_11792	10.9	95 +/- 1%	19	15	0	4	yes	-	-	ugaggacuuccuggugcagccu	gggcaccaggaaauccucacuu	ugaggacuuccuggugcagccucuuggcgguaguaggggcaccaggaaauccucacuu	4:78014848..78014906:-	4:78014829..78014940:-
1_16338	10.7	95 +/- 1%	19	17	0	2	yes	-	-	aacaucaagggcuaguuuuugg	aaaaaacuagcccuugauguuu	aacaucaagggcuaguuuuugguggguauauacaaaaaacuagcccuugauguuu	1:119506098..119506153:+	1:119506078..119506188:+
3_15651	10.1	95 +/- 1%	19	7	0	12	yes	-	-	uaggcaaaacuggcacacaugg	uauaugugucuguuuggcuuggg	uauaugugucuguuuggcuugggacuuucuuuccuuugccuaggcaaaacuggcacacaugg	3:154457732..154457794:-	3:154457702..154457814:-
2_13491	9.5	95 +/- 1%	17	15	0	2	yes	-	-	uacgcacacauggguuucccug	gcaaaacccauaugugcaaauc	uacgcacacauggguuucccugugcaugcucagcaaaacccauaugugcaaauc	2:27425939..27425993:-	2:27425902..27426013:-
GL343279.1_5973	9	95 +/- 1%	15	10	0	5	yes	-	-	uuaguccaacccgguagaacgc	uguuaccggguuggacucaacc	uuaguccaacccgguagaacgcuccguuacagcguguuaccggguuggacucaacc	GL343279.1:182615..182671:-	GL343279.1:182579..182690:-
3_15492	9	95 +/- 1%	16	13	0	3	yes	-	-	ugauccagagggcucuguguc	gacagaucuuuccggaaguagauc	gacagaucuuuccggaaguagaucaauaucaugugaugugauccagagggcucuguguc	3:113239210..113239269:-	3:113239191..113239301:-
1_16506	8.8	95 +/- 1%	14	7	0	7	yes	-	-	ucaaggcagaaggacugaaac	uuucaguccuucugccuugagg	ucaaggcagaaggacugaaaccucgaggaauugggaguuucaguccuucugccuugagg	1:143021179..143021238:+	1:143021159..143021269:+
GL343586.1_2433	8.8	95 +/- 1%	18	17	0	1	yes	-	-	uccggaaaaagacgucuuuauugu	agagagauauuuuuuuccagggau	uccggaaaaagacgucuuuauugucuugaaaacagagagauauuuuuuuccagggau	GL343586.1:186396..186453:-	GL343586.1:186360..186473:-
3_14523	8.8	95 +/- 1%	15	11	0	4	yes	-	-	gcccuucucucggucccacc	uggggacaagagaagagggccuuu	gcccuucucucggucccaccucaagugugguugguggggacaagagaagagggccuuu	3:51285763..51285821:+	3:51285727..51285838:+
GL343227.1_7195	8.6	95 +/- 1%	20	19	0	1	yes	-	-	cugaaaguuuggacuaaaaccc	guuucagucuaaauauucgagg	guuucagucuaaauauucgaggagauuaauagagcacccugaaaguuuggacuaaaaccc	GL343227.1:447185..447245:+	GL343227.1:447153..447264:+
2_13392	8.5	95 +/- 1%	14	11	0	3	yes	-	-	uuuuacgcacaagcagccugg	caggcugcaugugcguaaaaua	caggcugcaugugcguaaaauagccagaggcuacaguauuuuacgcacaagcagccugg	2:2349601..2349660:-	2:2349580..2349692:-
GL343252.1_6386	8.3	95 +/- 1%	16	14	0	2	yes	-	-	uguuuuuauuuccuuccugugga	ucacaggagaguagaaaaauggu	uguuuuuauuuccuuccuguggauuugagcuccuuggauucacaggagaguagaaaaauggu	GL343252.1:1496455..1496517:-	GL343252.1:1496436..1496548:-
GL343379.1_4390	8.3	95 +/- 1%	15	11	0	4	yes	-	-	uaacucagucuguucucuaucu	agaggaauauagacugaguuca	agaggaauauagacugaguucagguuccccaauccuuaacucagucuguucucuaucu	GL343379.1:301462..301520:-	GL343379.1:301443..301554:-
GL343256.1_6423	8.3	95 +/- 1%	15	8	0	7	yes	-	-	uccaacucccagaagcccuaac	auguauucugggaguugaag	uccaacucccagaagcccuaaccagcuucuucaauggucauguauucugggaguugaag	GL343256.1:907133..907192:+	GL343256.1:907102..907211:+
LGa_8240	8.2	95 +/- 1%	18	10	0	8	yes	-	-	uaugugucuaugugugcaugcu	cauacacacacacacacaca	cauacacacacacacacacauaugucaaaguaugauaugugucuaugugugcaugcu	LGa:3050414..3050471:-	LGa:3050395..3050506:-
3_15024	8.1	95 +/- 1%	15	5	0	10	yes	-	-	gugccauccaaaguacugaauccu	cucagcacuuuggauagcuccu	gugccauccaaaguacugaauccuauuuccaaaauaggcucagcacuuuggauagcuccu	3:182063972..182064032:+	3:182063952..182064062:+
GL343202.1_7846	7.6	95 +/- 1%	14	8	0	6	yes	-	-	cauugaaacaaaugggacuu	agucccauugauuucuaugugu	cauugaaacaaaugggacuuguaaaucacacugaaagucccauugauuucuaugugu	GL343202.1:1252315..1252372:-	GL343202.1:1252296..1252407:-
1_17439	7.6	95 +/- 1%	13	10	0	3	yes	-	-	aacaccugcugaaauucccucu	ugggauuucagcagguguuguu	ugggauuucagcagguguuguuuguuaugcacccagguaacaccugcugaaauucccucu	1:94229113..94229173:-	1:94229082..94229193:-
1_18223	7.2	95 +/- 1%	13	10	0	3	yes	-	-	aacagcggucgucagauucacc	ugauucugucagccagugugga	aacagcggucgucagauucaccgugaugcguggugauucugucagccagugugga	1:260672412..260672467:-	1:260672376..260672487:-
AAWZ02036535_775	7.2	95 +/- 1%	14	7	0	7	yes	-	-	uauuccucuguuucccugacccag	ugucaggaccgcagaguga	ugucaggaccgcagagugaaacaggaauugacacuuccuuauuccucuguuucccugacccag	AAWZ02036535:9319..9382:+	AAWZ02036535:9288..9399:+
1_17974	6.8	95 +/- 1%	11	8	0	3	yes	-	-	cugggccguccaauccgcgaacc	agcguugauugaugguucccauggc	agcguugauugaugguucccauggcgaccccucggugccugggccguccaauccgcgaacc	1:207017997..207018058:-	1:207017978..207018090:-
4_11705	6.7	95 +/- 1%	11	5	0	6	yes	-	-	ccuccugaggcuugaggcugcu	gugccuuaggcuucaggagagg	ccuccugaggcuugaggcugcugugugaaugugccuuaggcuucaggagagg	4:69251806..69251858:-	4:69251767..69251876:-
GL343219.1_7328	6.7	95 +/- 1%	11	6	0	5	yes	-	-	aaugcuacggaauccugggaucug	agacccggaauuccauagcaug	aaugcuacggaauccugggaucugugguuuggaucuggggcagacccggaauuccauagcaug	GL343219.1:2501184..2501247:-	GL343219.1:2501165..2501275:-
1_16249	6.6	95 +/- 1%	11	10	0	1	yes	-	-	auugacguuggccacccggagg	gcggguggacagugucaaucu	gcggguggacagugucaaucucaucauugagcagcugauugacguuggccacccggagg	1:93892793..93892852:+	1:93892760..93892869:+
GL343279.1_5955	6.5	95 +/- 1%	14	11	0	3	yes	-	-	uuucugaaucucauagaggcac	gagacuucugugugauuugaaacc	gagacuucugugugauuugaaaccuugcaccauuaguuucugaaucucauagaggcac	GL343279.1:822040..822098:+	GL343279.1:822006..822117:+
3_14580	6.5	95 +/- 1%	11	2	0	9	yes	-	-	uuguucugugucccaauaccucg	uggguggguauacauaacagggcu	uuguucugugucccaauaccucgugaacauaggccaguggguggguauacauaacagggcu	3:59859952..59860013:+	3:59859932..59860043:+
2_14022	6.5	95 +/- 1%	21	9	0	12	no	-	-	uucaggcucuuugucucuugcagg	uugcaagagcauuacugugaauu	uugcaagagcauuacugugaauuuuugcucuccaugcaauucaggcucuuugucucuugcagg	2:143802421..143802484:-	2:143802402..143802514:-
1_17776	6.5	95 +/- 1%	11	4	0	7	yes	-	-	ugggaaaugaaugaagcuauga	acagucuuauucuucucccagu	ugggaaaugaaugaagcuaugaccuauaauuucaaugucacagucuuauucuucucccagu	1:158714342..158714403:-	1:158714323..158714434:-
6_9011	6.2	95 +/- 1%	10	7	0	3	yes	-	-	cuguaacaaauguaaaaaaacu	guuuuuuucgacuuguuacagc	cuguaacaaauguaaaaaaacuaaaccugauuuaauuaguuuuuuucgacuuguuacagc	6:7758976..7759036:-	6:7758945..7759055:-
GL343285.1_6039	6.2	95 +/- 1%	11	8	0	3	yes	-	-	aguuucauugauuucacggguc	ccugguaaaucaaugggaacu	ccugguaaaucaaugggaacuuaguaaaguaauaauuaaguuucauugauuucacggguc	GL343285.1:954718..954778:+	GL343285.1:954686..954797:+
1_18096	5.8	94 +/- 1%	9	7	0	2	yes	-	-	guggugggaccgagaaggggg	cucucccuuguccacaccaacu	cucucccuuguccacaccaacuguacuuucgaagguggugggaccgagaaggggg	1:224344224..224344279:-	1:224344203..224344315:-
GL343228.1_6975	5.6	94 +/- 1%	9	5	0	4	yes	-	-	acugcuuuggaugaggaagaagg	uucuuuucuuccaaagcagu	uucuuuucuuccaaagcaguguuaucuccacugcuuuggaugaggaagaagg	GL343228.1:1192745..1192797:+	GL343228.1:1192708..1192819:+
GL343227.1_7197	5.6	94 +/- 1%	9	7	0	2	yes	-	-	gaucuugggcauaugacuugcu	caaauucauaugcccaagauc	caaauucauaugcccaagaucacagaguuuuguaggugaucuugggcauaugacuugcu	GL343227.1:788137..788196:+	GL343227.1:788104..788215:+
1_18167	5.5	94 +/- 1%	7	6	0	1	yes	-	-	cuggacccacagauuaaaucca	gauuuaaucuguggguccagau	cuggacccacagauuaaauccacauacauauauaaauguggauuuaaucuguggguccagau	1:243674442..243674504:-	1:243674414..243674524:-
GL344095.1_1181	5.4	94 +/- 1%	10	3	0	7	yes	-	-	ucagugccugccugcagcugaau	agggugcagacagaccuggaa	agggugcagacagaccuggaaagugcauauucgccuuucagugccugccugcagcugaau	GL344095.1:55452..55512:-	GL344095.1:55422..55532:-
LGb_7515	5.4	94 +/- 1%	10	9	0	1	yes	-	-	uuagggcugaaggggaguca	aucacccaucaucccucacaa	aucacccaucaucccucacaaugaucuaugcuuguuagggcugaaggggaguca	LGb:2713067..2713121:+	LGb:2713032..2713144:+
5_9983	5.3	94 +/- 1%	9	8	0	1	yes	-	-	agcaccuacugaaauuccucuuc	aagaaggaauuucagcaugcagc	aagaaggaauuucagcaugcagccaaguuacaagcagcaccuacugaaauuccucuuc	5:98795391..98795449:+	5:98795356..98795468:+
3_15128	5.2	94 +/- 1%	10	9	0	1	yes	-	-	aaggaugacagcaucauugugc	auaaugaugaaggcaucuacc	auaaugaugaaggcaucuaccaguaaccucugaaaguccugaaggaugacagcaucauugugc	3:848304..848367:-	3:848285..848396:-
GL343479.1_3518	5	94 +/- 1%	9	8	0	1	yes	-	-	uuagggcuacuggaagucggagu	uccagcucccagcauuccu	uccagcucccagcauuccucaccuugguuguacugguuagggcuacuggaagucggagu	GL343479.1:136764..136823:-	GL343479.1:136745..136856:-
GL343240.1_6780	5	94 +/- 1%	8	7	0	1	yes	-	-	aaucccuaggcccaccagugug	cacuggaagaucuagggauucu	aaucccuaggcccaccagugugcuucuguagucaacuucuugccacacuggaagaucuagggauucu	GL343240.1:827878..827945:+	GL343240.1:827858..827969:+
GL343252.1_6374	53.1	95 +/- 1%	95	92	0	3	yes	dre-miR-430a	-	caagugcucugugaugaaguga	acuucaccaccagagcacuucu	acuucaccaccagagcacuucuguguuuuauaguaauacucucaagugcucugugaugaaguga	GL343252.1:115442..115506:-	GL343252.1:115423..115534:-
6_8586	5.1	94 +/- 1%	59	59	0	0	yes	dre-miR-7b	-	uggaagaccuaagaauggcuaga	uagacauuucuuaggucuuccagc	uggaagaccuaagaauggcuagaaaagugucuucccuagacauuucuuaggucuuccagc	6:19439000..19439060:+	6:19438980..19439088:+
3_15626	5.7	94 +/- 1%	45	45	0	0	yes	gga-miR-1594	-	ugguggggacgagugacagggccu	guccugcucucagccccaccggc	guccugcucucagccccaccggccucacaggagagauugguggggacgagugacagggccu	3:147966015..147966076:-	3:147965996..147966109:-
4_11859	39.1	95 +/- 1%	68	61	0	7	yes	gga-miR-1694	-	ugaggacgagagacagggccuucu	gagacccugcucuggaucccacc	gagacccugcucuggaucccaccuccuucgcaggcauaacuggugaggacgagagacagggccuucu	4:92302797..92302864:-	4:92302771..92302881:-
GL343250.1_6645	5.4	94 +/- 1%	3	2	0	1	yes	gga-miR-1699	-	ucagaggguguuggaguugccu	ucacacucucucagccucagagc	ucacacucucucagccucagagcuaguugucaguagaugccucagaggguguuggaguugccu	GL343250.1:2116030..2116093:+	GL343250.1:2116001..2116112:+
GL343220.1_7266	5.8	94 +/- 1%	729	270	0	459	yes	gga-miR-1774	-	gcccugcucucggucccaccugc	gugggaacgagggacagggccu	gcccugcucucggucccaccugccucgcaagcgcggcuugugggaacgagggacagggccu	GL343220.1:1558710..1558771:-	GL343220.1:1558692..1558803:-
2_12739	178.5	95 +/- 1%	340	291	0	49	yes	gga-miR-1774	-	gcccugcucucgaucccaccugc	ugguggggacgagugacagggccu	gcccugcucucgaucccaccugccucgcaggcgcggcugguggggacgagugacagggccu	2:100123832..100123893:+	2:100123799..100123912:+
GL343377.1_4201	154	95 +/- 1%	292	272	0	20	yes	gga-miR-1774	-	gcccugcucucggucccaccugc	uggugggagugagagacagggccu	gcccugcucucggucccaccugccucacaggcacggcuggugggagugagagacagggccu	GL343377.1:400539..400600:+	GL343377.1:400505..400619:+
1_15817	102.8	95 +/- 1%	192	144	0	48	yes	gga-miR-1774	-	gcccugcucucggucccaccugc	ugguggcgacgagagacagggcuu	gcccugcucucggucccaccugcuuugcaagugcaguugguggcgacgagagacagggcuu	1:11814248..11814309:+	1:11814218..11814331:+
1_16155	5.8	94 +/- 1%	358	291	0	67	yes	gga-miR-1774	-	gcccugcucucgaucccaccugc	ugggaugagagacagggccuucu	gcccugcucucgaucccaccugccucgcaauugcagcuggugggaugagagacagggccuucu	1:77783560..77783623:+	1:77783528..77783640:+
5_9643	11.7	95 +/- 1%	14	12	0	2	yes	gga-miR-2130	-	ucccaguguaugauugugacac	uucacaaucauacacugggaugg	uucacaaucauacacugggaugguggguugcaucccaguguaugauugugacac	5:27336539..27336593:+	5:27336501..27336610:+
5_10325	9.5	95 +/- 1%	9	8	0	1	yes	gga-miR-302a	-	uagugcuucauuuugaggaccc	guccucaauaugaagugcuagg	uagugcuucauuuugaggacccuuagaacaagguccucaauaugaagugcuagg	5:28239363..28239417:-	5:28239326..28239437:-
2_13149	38.5	95 +/- 1%	66	59	0	7	yes	gga-miR-3540	-	cugguggagacgagggacagggc	ccugcucucagucccgccagcc	ccugcucucagucccgccagccucacaggugcggcugguggagacgagggacagggc	2:162203796..162203853:+	2:162203760..162203872:+
1_16321	38.4	95 +/- 1%	66	58	0	8	yes	gga-miR-3540	-	cugguggagacgagggacagggc	cccugcucuugaucccaccugc	cccugcucuugaucccaccugccucgcaggcgcagcugguggagacgagggacagggc	1:114827917..114827975:+	1:114827882..114827994:+
4_11913	8.8	95 +/- 1%	9	4	0	5	yes	hsa-miR-1261	-	cuggauaagaaauucugggagg	ccccagaaucuccuggccagc	ccccagaaucuccuggccagcgugauuacuguccaugcuggauaagaaauucugggagg	4:108949734..108949793:-	4:108949703..108949813:-
GL343884.1_1549	6.1	95 +/- 1%	3	1	0	2	yes	hsa-miR-1825	-	uccagugcgauucugugguuggc	uggucacaaagucaugcuggaa	uccagugcgauucugugguuggcgugcagcagaaguuggucacaaagucaugcuggaa	GL343884.1:101031..101089:+	GL343884.1:100997..101108:+
1_17906	32.8	95 +/- 1%	56	51	0	5	yes	hsa-miR-2053	-	uuguuaauucugguuuuuugaggg	ucgauaaaccaggauuuauaaacc	ucgauaaaccaggauuuauaaacccacaauaaaaccugguuguuaauucugguuuuuugaggg	1:190243578..190243641:-	1:190243559..190243671:-
GL344282.1_963	18.3	95 +/- 1%	35	33	0	2	no	hsa-miR-3119	-	cggcuuuucucuuccuuccaga	gggaaggagggccaaagcuaggc	gggaaggagggccaaagcuaggcuucugauuccugacccggcuuuucucuuccuuccaga	GL344282.1:25811..25871:+	GL344282.1:25779..25889:+
5_10513	148.5	95 +/- 1%	284	121	0	163	yes	hsa-miR-3136-3p	-	uggcccaaacucuuaugaaauc	uuucaugagaauuuggugcucgu	uggcccaaacucuuaugaaaucaguauuuaaagccccaauuucaugagaauuuggugcucgu	5:87965765..87965827:-	5:87965736..87965847:-
LGa_8204	5	94 +/- 1%	11	11	0	0	yes	hsa-miR-3150a-3p	-	uuggggaguacaguugacaucu	augccaccaauauucccuaaag	uuggggaguacaguugacaucugcuauauuaggucaagggaagaugccaccaauauucccuaaag	LGa:7014097..7014162:+	LGa:7014077..7014188:+
GL343960.1_1418	5	94 +/- 1%	11	11	0	0	yes	hsa-miR-3150a-3p	-	uuggggaguacaguugacaucu	augccaccaauauucccuaaag	uuggggaguacaguugacaucugcuauauuaggucaagggaagaugccaccaauauucccuaaag	GL343960.1:17511..17576:+	GL343960.1:17491..17602:+
GL343870.1_1578	9.6	95 +/- 1%	10	7	0	3	yes	hsa-miR-3162-5p	-	cuagggagaggguccucugagc	acuagagugcucucucuccucc	acuagagugcucucucuccuccuucaaaggcuagggagaggguccucugagc	GL343870.1:4579..4631:-	GL343870.1:4560..4670:-
1_16084	5	94 +/- 1%	35	35	0	0	yes	hsa-miR-3187-3p	-	guggccauacuuauagaucucu	agaccaauaaguauggccccca	guggccauacuuauagaucucugauuuuuuuuaacaaagaccaauaaguauggccccca	1:67913707..67913766:+	1:67913687..67913798:+
GL343384.1_4145	5.8	94 +/- 1%	307	302	0	5	yes	hsa-miR-3191-3p	-	cggggacgagagacagggccuu	ugcucucgguacugccagccu	ugcucucgguacugccagccucacaggugcagcuggcggggacgagagacagggccuu	GL343384.1:964031..964089:-	GL343384.1:963999..964109:-
4_11808	5.7	94 +/- 1%	699	699	0	0	yes	hsa-miR-3191-3p	-	uggggacgugagagagggccu	gcccuucucucacuuccucccc	gcccuucucucacuuccucccccuucgcaaacgcgguugguggggacgugagagagggccu	4:81545186..81545247:-	4:81545167..81545277:-
1_16636	5.6	94 +/- 1%	308	302	0	6	yes	hsa-miR-3191-3p	-	cggggacgagagacagggccuu	ugcucucgguacugccagccu	ugcucucgguacugccagccucacaggugugccuggcggggacgagagacagggccuu	1:187332583..187332641:+	1:187332563..187332673:+
GL343225.1_6970	5.5	94 +/- 1%	700	699	0	1	yes	hsa-miR-3191-3p	-	uggggacgugagagagggccu	uccucucuugcuuccuucucca	uccucucuugcuuccuucuccaucacaaacauggcugguggggacgugagagagggccu	GL343225.1:1323186..1323245:-	GL343225.1:1323167..1323277:-
3_14722	5.4	94 +/- 1%	126	126	0	0	yes	hsa-miR-3545-3p	-	uugaacuggauuauguagcagu	agacucauaaugcaguucaaug	uugaacuggauuauguagcaguguagacucauaaugcaguucaaug	3:104422416..104422462:+	3:104422388..104422500:+
GL343358.1_4479	5.2	94 +/- 1%	135	135	0	0	yes	hsa-miR-3545-3p	-	uugaacugcauuauguggcagu	ugccauauaaugcaauuucauag	ugccauauaaugcaauuucauaguauuguuuaacugcauugaacugcauuauguggcagu	GL343358.1:768541..768601:+	GL343358.1:768495..768605:+
GL343484.1_3131	11.9	95 +/- 1%	15	4	0	11	yes	hsa-miR-3675-3p	-	aaucucuaggccuuccauugugu	ugguggaagaucaagagauuuc	aaucucuaggccuuccauugugucaacuuccuucaaccaugguggaagaucaagagauuuc	GL343484.1:361584..361645:+	GL343484.1:361553..361664:+
GL343457.1_3571	5	94 +/- 1%	207	207	0	0	yes	hsa-miR-4280	-	caguguaguaucuguucu	ugcaggugcaugcgcaugcc	caguguaguaucuguucuuauagcugcuucuuacucuagaggaggcgcucagcuguaugcaggugcaugcgcaugcc	GL343457.1:515741..515818:-	GL343457.1:515727..515834:-
1_16478	5.2	94 +/- 1%	34	34	0	0	yes	hsa-miR-4283	-	aggggcucagcugcauagaacgca	ccauauaagagccugagccccuug	aggggcucagcugcauagaacgcauauucuuuuucuaugugccauauaagagccugagccccuug	1:134117469..134117534:+	1:134117449..134117561:+
1_16761	9	95 +/- 1%	11	10	0	1	yes	hsa-miR-4450	-	aggggauucugagaguuguagu	aggauucucagcauuccucc	aggauucucagcauuccuccacagccauguuaguugaggggauucugagaguuguagu	1:205540776..205540834:+	1:205540740..205540850:+
GL343699.1_2099	39	95 +/- 1%	67	47	0	20	yes	hsa-miR-4480	-	ugccaaguggagggccgaaguu	acuucggcccuugacguguuuugg	acuucggcccuugacguguuuuggauuucaacucccaugccaaguggagggccgaaguu	GL343699.1:21637..21696:+	GL343699.1:21604..21712:+
5_10347	10.1	95 +/- 1%	9	6	0	3	yes	hsa-miR-4504	-	ugugacaaggccuugauuuagc	uaaaucaaggccuuguca	ugugacaaggccuugauuuagcuuucucugagcaccagucacuugggcggagaaggcuaaaucaaggccuuguca	5:31413788..31413863:-	5:31413772..31413883:-
5_9662	9.9	95 +/- 1%	9	6	0	3	yes	hsa-miR-4504	-	ugugacaaggccuugauuuagc	uaaaucaaggccuuguca	ugugacaaggccuugauuuagccuucuccgcccaagugacuggugcucagagaaagcuaaaucaaggccuuguca	5:31413787..31413862:+	5:31413767..31413878:+
GL343217.1_7296	5.1	94 +/- 1%	18	18	0	0	yes	hsa-miR-4529-3p	-	cuuggacuucagcaucccuga	agggaacugaaauccacauc	cuuggacuucagcaucccugaacauugauggcauaggccagcacuucagggaacugaaauccacauc	GL343217.1:1381790..1381857:+	GL343217.1:1381770..1381880:+
GL343208.1_7637	20	95 +/- 1%	30	20	0	10	yes	hsa-miR-4710	-	aggugagggaaugucagcaggu	ucugcuaaaauucccucaucu	aggugagggaaugucagcagguuucauggcaaaaaacgucugcuaaaauucccucaucu	GL343208.1:421478..421537:-	GL343208.1:421446..421557:-
GL343240.1_6787	10.5	95 +/- 1%	10	9	0	1	yes	hsa-miR-4724-5p	-	aacugaacuccagacgucuuc	aagacgucuggaguucaguu	aacugaacuccagacgucuucuguagcuaggaagaagacgucuggaguucaguu	GL343240.1:1412360..1412414:-	GL343240.1:1412323..1412434:-
GL343240.1_6782	10.4	95 +/- 1%	10	9	0	1	yes	hsa-miR-4724-5p	-	aacugaacuccagacgucuuc	aagacgucuggaguucaguu	aacugaacuccagacgucuucuuccuagcuacagaagacgucuggaguucaguu	GL343240.1:1412361..1412415:+	GL343240.1:1412341..1412451:+
GL343221.1_7416	8.8	95 +/- 1%	10	9	0	1	yes	hsa-miR-4755-5p	-	uuucccuugacuaacccaacuu	gguaggguuagcaauggaaagc	gguaggguuagcaauggaaagcauaccuucuuucccuugacuaacccaacuu	GL343221.1:1024606..1024658:-	GL343221.1:1024587..1024698:-
1_17509	7.7	95 +/- 1%	7	4	0	3	yes	hsa-miR-4776-3p	-	guugccauuuaauccaguucag	gaaacuguauuauauggca	guugccauuuaauccaguucaguuauauaaucuguauucugaaacuguauuauauggca	1:114750806..114750865:-	1:114750774..114750885:-
GL343371.1_4457	6.8	95 +/- 1%	4	3	0	1	yes	hsa-miR-511	-	cugucuuuuguccccaccagcc	cuggugggauugagagca	cugucuuuuguccccaccagccaggccugugaggcuggugggauugagagca	GL343371.1:436148..436200:+	GL343371.1:436112..436219:+
1_17294	5.2	94 +/- 1%	52	51	1	0	yes	hsa-miR-583	-	uaaagagggucaacuacuggga	ccaguaguuccccaccauuaaa	ccaguaguuccccaccauuaaagaccauagaucuauccuuuaaagagggucaacuacuggga	1:68843169..68843231:-	1:68843150..68843260:-
2_13576	5.2	94 +/- 1%	28	28	0	0	yes	hsa-miR-635	-	ucuugggcauguacugaucaca	ugauuccuacaugcuaaaguga	ugauuccuacaugcuaaagugauugagauuaugagucucuugggcauguacugaucaca	2:44683930..44683989:-	2:44683911..44684021:-
2_13504	5.4	94 +/- 1%	45	32	0	13	yes	hsa-miR-663a	-	uggcggggacgagagacggccu	ccugcucucagucccaccugcu	ccugcucucagucccaccugcuucgcaagcucggcuggcggggacgagagacggccu	2:29389211..29389268:-	2:29389192..29389303:-
3_15682	5.6	94 +/- 1%	34	34	0	0	yes	mmu-miR-103-1-5p	-	ugcuucuuaggacuauggggc	cccauagucccuaagaaagcauu	cccauagucccuaagaaagcauugcagacacccuaugaugcuucuuaggacuauggggc	3:170841391..170841450:-	3:170841372..170841481:-
2_13368	191.8	95 +/- 1%	367	365	0	2	yes	mmu-miR-1247-3p	-	ugggaacgagagaaagguccu	gcccugcucuuggucccacc	gcccugcucuuggucccacccccgucccuaguguggauggugggaacgagagaaagguccu	2:199332082..199332143:+	2:199332042..199332151:+
LGb_7501	25.8	95 +/- 1%	41	39	0	2	yes	mmu-miR-1247-3p	-	ugggaacgagagaugggaccuuc	gaggcccugcucucaguccca	gaggcccugcucucagucccacccccguuucaagcacggcuggugggaacgagagaugggaccuuc	LGb:391504..391570:+	LGb:391477..391584:+
4_10881	5.9	94 +/- 1%	40	35	0	5	yes	mmu-miR-1247-3p	-	ugggaacgagagggggccuucu	aggcccuacucuuggucccaccc	aggcccuacucuuggucccacccccgccgcaagcacggcuggugggaacgagagggggccuucu	4:28646054..28646118:+	4:28646026..28646134:+
3_15364	5.8	94 +/- 1%	1293	745	0	548	yes	mmu-miR-1247-3p	-	ugggaacgaggaacagggccu	cugcucucggucccaccagccu	cugcucucggucccaccagccucgcagguaaggcucgugggaacgaggaacagggccu	3:63198530..63198588:-	3:63198511..63198623:-
GL344067.1_1162	5.6	94 +/- 1%	39	39	0	0	yes	mmu-miR-1247-3p	-	ugggaacgagagaugggaccuuc	agguccuacucucggucccacc	agguccuacucucggucccaccccaucacaagcgcggcuggugggaacgagagaugggaccuuc	GL344067.1:30248..30312:-	GL344067.1:30232..30339:-
3_14759	5.3	94 +/- 1%	34	34	0	0	yes	mmu-miR-1247-3p	-	ugggaacgagagggggccuucu	gaggcccugcucucaaucccacc	gaggcccugcucucaaucccacccccgucacaagcgcagcugaugggaacgagagggggccuucu	3:113763004..113763069:+	3:113762977..113763085:+
1_17788	5.8	94 +/- 1%	20	20	0	0	yes	mmu-miR-1298-3p	-	uaucugggagagaacugcuugc	gagcagcucucucccagaauug	gagcagcucucucccagaauugugacauuacuaucaaguaucugggagagaacugcuugc	1:161162607..161162667:-	1:161162588..161162698:-
GL343210.1_7564	7.2	95 +/- 1%	5	4	0	1	yes	mmu-miR-1898	-	uggucaagaggaaucaaugggu	cuauugacucuucuugacccu	cuauugacucuucuugacccucucaguaccauggucaagaggaaucaaugggu	GL343210.1:3317038..3317091:-	GL343210.1:3317019..3317130:-
GL343456.1_3404	8.9	95 +/- 1%	16	14	0	2	no	mmu-miR-1938	-	cggugggaccacgaggagggccu	cccucucccucgucuccaccaacc	cccucucccucgucuccaccaaccguacuugugaaggcggugggaccacgaggagggccu	GL343456.1:587718..587778:-	GL343456.1:587699..587811:-
1_17246	77.6	95 +/- 1%	143	129	0	14	yes	mmu-miR-194-2-3p	-	ccagugggaucgagagcaggg	cugucucucguccccaccaucc	cugucucucguccccaccauccgugcuugugaggccagugggaucgagagcaggg	1:49238220..49238275:-	1:49238199..49238309:-
GL343312.1_5257	72.1	95 +/- 1%	132	129	0	3	yes	mmu-miR-194-2-3p	-	ccagugggaucgagagcaggg	cugucucuuguccccaccagcc	cugucucuuguccccaccagccgugcuugugaggccagugggaucgagagcaggg	GL343312.1:247597..247652:+	GL343312.1:247561..247671:+
GL343244.1_6615	5.6	94 +/- 1%	15	15	0	0	yes	mmu-miR-1940	-	cuggaggacuccaugcug	gcauggagccuacagag	gcauggagccuacagagccccacuggaaguagcccuacaucauacgaugggcucuggaggacuccaugcug	GL343244.1:301277..301348:+	GL343244.1:301260..301367:+
1_16825	5.7	94 +/- 1%	75	75	0	0	yes	mmu-miR-1963	-	cgggacgagagacagggccuucu	gaggcccugcucucagucccgcc	gaggcccugcucucagucccgcccucuucacaggcucgauaggucgggacgagagacagggccuucu	1:220097335..220097402:+	1:220097308..220097419:+
GL343239.1_6729	5.7	94 +/- 1%	87	75	0	12	yes	mmu-miR-1963	-	cgggacgagagacagggccuucu	gcccugcucucggucccacc	gcccugcucucggucccaccuucuucgcaggugcgucuggucgggacgagagacagggccuucu	GL343239.1:54850..54914:+	GL343239.1:54820..54931:+
4_11223	11.6	95 +/- 1%	22	21	0	1	no	mmu-miR-1966	-	cagggagcgaaucgacugacu	ucagcuguuccacugccugcc	ucagcuguuccacugccugccucagucaggcagggagcgaaucgacugacu	4:108942879..108942930:+	4:108942839..108942949:+
1_17889	24	95 +/- 1%	38	33	0	5	yes	mmu-miR-202-3p	-	ggagguauacagaggcucagc	cugaaccucuauacugcacccc	cugaaccucuauacugcacccccguguucuaacaaggggagguauacagaggcucagc	1:185742487..185742545:-	1:185742454..185742565:-
5_9957	5.2	94 +/- 1%	16	14	0	2	yes	mmu-miR-28c	-	cggagcucugugccaauagagg	ccuuuugccauggagcccaucc	ccuuuugccauggagcccaucccuugauguacaucuauaucuggcggagcucugugccaauagagg	5:91443829..91443895:+	5:91443803..91443913:+
4_12038	9.7	95 +/- 1%	10	9	0	1	yes	mmu-miR-296-3p	-	uaggguugaugagaguugugcu	cacagcuccuauuauuccuga	cacagcuccuauuauuccugauuauugaccaguguagcuaggguugaugagaguugugcu	4:132001962..132002022:-	4:132001943..132002054:-
1_17180	5.6	94 +/- 1%	12	12	0	0	yes	mmu-miR-3062-3p	-	uggggacaacggacagggccu	gcccuguucuugguccugcc	gcccuguucuugguccugccaccuucguaggugcuauugguggggacaacggacagggccu	1:32395642..32395703:-	1:32395623..32395732:-
1_16118	5.2	94 +/- 1%	10	10	0	0	yes	mmu-miR-3062-5p	-	agagaauggggcgaucugugcu	cacagaucgccuauucucccu	agagaauggggcgaucugugcuguccgcgcgugcggacggcacagaucgccuauucucccu	1:73266444..73266505:+	1:73266424..73266534:+
GL343569.1_2566	5.3	94 +/- 1%	334	334	0	0	yes	mmu-miR-3100-5p	-	gugggaacgagaaacagggccu	gcccugcucucgaucccgccu	gcccugcucucgaucccgccucccuagcaggcacgaccagugggaacgagaaacagggccu	GL343569.1:296561..296622:-	GL343569.1:296540..296651:-
3_14968	6.2	95 +/- 1%	3	2	0	1	yes	mmu-miR-3113-5p	-	uuccuggcauagaguccaccaga	ugguagggcuccaugcuggcagug	uuccuggcauagaguccaccagaugacgcagggcuacuucugguagggcuccaugcuggcagug	3:162062167..162062231:+	3:162062147..162062259:+
GL343337.1_4789	11.5	95 +/- 1%	15	6	0	9	yes	mmu-miR-337-3p	-	uucagcuccuagaaaucccaau	cugggacuuggagagcuguagu	uucagcuccuagaaaucccaaugauuaguauacccacugggacuuggagagcuguagu	GL343337.1:833399..833457:+	GL343337.1:833365..833476:+
2_13110	5.8	94 +/- 1%	22	22	0	0	yes	mmu-miR-432	-	ccuuggagcuaugggacuuca	aagucccauagcuggaaaggggg	ccuuggagcuaugggacuucacucaacugacagccgugucaagucccauagcuggaaaggggg	2:153327684..153327747:+	2:153327664..153327772:+
2_13554	6.6	95 +/- 1%	4	3	0	1	yes	mmu-miR-468-3p	-	caugacugugugcagaaggagg	uccaccacugcacugcaggg	uccaccacugcacugcagggauguguaaaucacaacaaccgcaugacugugugcagaaggagg	2:40759917..40759980:-	2:40759898..40760008:-
GL344433.1_854	10.2	95 +/- 1%	11	10	0	1	yes	mmu-miR-496-3p	-	agaguauugacacaguucuugc	aagaacggugcuaauacuccaa	agaguauugacacaguucuugcauuuugcuggaagggaaaagcaagaacggugcuaauacuccaa	GL344433.1:23619..23684:+	GL344433.1:23599..23709:+
GL343843.1_1558	19.1	95 +/- 1%	29	28	0	1	yes	mmu-miR-542-3p	-	agugacagugaagugagcuuug	gaguucacaucacugccauuua	agugacagugaagugagcuuugacaugcugaagcacuugaguucacaucacugccauuua	GL343843.1:109287..109347:+	GL343843.1:109267..109374:+
6_9178	5.7	94 +/- 1%	20	20	0	0	yes	mmu-miR-706	-	ugagaaacuacuggaugcaagu	uugcauccagcaguuuuucaaa	uugcauccagcaguuuuucaaacucucuugaguuugagaaacuacuggaugcaagu	6:50200580..50200636:-	6:50200561..50200672:-
3_15604	7.4	95 +/- 1%	5	3	0	2	yes	mmu-miR-720	-	aucucgcucuggaucaaaaaga	uuuuugaucgagagcaagauau	uuuuugaucgagagcaagauaucguaagggaauucuauccuaucucgcucuggaucaaaaaga	3:139693140..139693203:-	3:139693121..139693232:-
5_9632	108.4	95 +/- 1%	211	210	0	1	yes	-	aca-let-7e	ucuaguucuugcucucuguggu	acagaaggcuccacaacuagugc	ucuaguucuugcucucugugguuucagagugaauuguugccacagaaggcuccacaacuagugc	5:26778629..26778693:+	5:26778609..26778716:+
6_8731	47.7	95 +/- 1%	94	77	0	17	yes	-	aca-mir-148a	uccgagugucacagaacuuugc	aaaguucuguagugcacugacu	aaaguucuguagugcacugacuucuaucauaaucagaguccgagugucacagaacuuugc	6:31781722..31781782:+	6:31781690..31781801:+
2_12414	23.4	95 +/- 1%	39	37	0	2	yes	mmu-miR-148a-5p	aca-mir-148b	aaaguucugugaugcacugacu	ucagaguguauaacagaacuucacc	aaaguucugugaugcacugacuuccacauagccacagucagaguguauaacagaacuucacc	2:71202724..71202786:+	2:71202704..71202815:+
4_12040	14	95 +/- 1%	20	14	0	6	yes	hsa-miR-4772-3p	aca-mir-1805	acugcaacucucagaaucuuuc	aagauucuagaaguuguagucc	acugcaacucucagaaucuuucagacaccaugguugggaagauucuagaaguuguagucc	4:132253624..132253684:-	4:132253605..132253716:-
2_12310	80.5	95 +/- 1%	156	118	0	38	yes	-	aca-mir-24-2	uguuccugcugaacugagccagu	auaucagcucaguaggcaccgga	uguuccugcugaacugagccaguguguaaaaucagaacugauaucagcucaguaggcaccgga	2:40591326..40591389:+	2:40591306..40591415:+
GL343373.1_4208	10.4	95 +/- 1%	12	7	0	5	yes	gga-miR-1560	aca-mir-5408b	ucaucucucagaauuccugggcu	gauuucugggaguuggagucc	ucaucucucagaauuccugggcuuugaacaaucuggcaaggauuucugggaguuggagucc	GL343373.1:636545..636606:+	GL343373.1:636525..636637:+
2_14206	6.6	95 +/- 1%	10	7	0	3	yes	-	aca-mir-5408c	uugggaguaacagucuaacaac	uuguuggacugcaacucacagca	uuguuggacugcaacucacagcaggccucauugcuggcuuugcugcuaaugcuguugggaguaacagucuaacaac	2:189463149..189463225:-	2:189463130..189463241:-
5_10440	15.5	95 +/- 1%	29	28	0	1	yes	-	aca-mir-5429	uagucaagcuggaagaucuaga	uaguucuuccagugugacucua	uaguucuuccagugugacucuauggucaacuuccuuuagucaagcuggaagaucuaga	5:55019973..55020031:-	5:55019954..55020065:-
GL343332.1_4913	14.4	95 +/- 1%	27	14	0	13	yes	-	aca-mir-5431	aggaccuccuggugaauaagcu	uuucacccgaaggcucucgc	aggaccuccuggugaauaagcuuuucuuuaaggcuuucacccgaaggcucucgc	GL343332.1:353413..353467:-	GL343332.1:353376..353487:-
2_12920	36.2	95 +/- 1%	70	68	0	2	yes	-	aca-mir-5435a	uuggaagaccuaggaaaugucu	gccauaacuagaucuuccggu	uuggaagaccuaggaaaugucuggaaaggaaaccacacuagccauaacuagaucuuccggu	2:123896273..123896334:+	2:123896253..123896364:+
6_8745	364.5	95 +/- 1%	706	512	0	194	yes	mmu-miR-1940	aca-mir-5435b	cuggaggaccuagaaaaugccuagc	uagcauuuugagguccuucgug	cuggaggaccuagaaaaugccuagcgagaacacuacucuagcauuuugagguccuucgug	6:37005848..37005908:+	6:37005816..37005926:+
5_9796	9.1	95 +/- 1%	15	14	0	1	yes	-	aca-mir-5442	uuucuugccugucagccauucu	aauggcugacaggcaagggg	uuucuugccugucagccauucugcuaccuacuucggaauggcugacaggcaagggg	5:47839464..47839520:+	5:47839444..47839555:+
1_16298	5.2	94 +/- 1%	10	9	0	1	yes	-	aca-mir-5449	cugggacucucuaugcccucu	agaucuaaagauuccuaaaga	cugggacucucuaugcccucuagugugaugucauucuggagaucuaaagauuccuaaaga	1:107072497..107072557:+	1:107072477..107072587:+
4_10939	35.3	95 +/- 1%	68	33	0	35	yes	-	aca-mir-5451	cagcugauuuagcucuuucagu	cgaaagagagaggucuucuguu	cgaaagagagaggucuucuguugugccuugaauucugacagcugauuuagcucuuucagu	4:41885195..41885255:+	4:41885163..41885274:+
GL343345.1_4644	26.1	95 +/- 1%	50	35	0	15	yes	-	aca-mir-5455	uaaacuagggaguuauuuuuc	aagaagaacucccuaguuuu	aagaagaacucccuaguuuuaaguuaaacuagggaguuauuuuuc	GL343345.1:445604..445649:+	GL343345.1:445584..445693:+
5_9589	10.6	95 +/- 1%	12	11	0	1	yes	gga-miR-1649	aca-mir-5459	uccugcaggauuuagagauuuc	aaucucuagaucuuccagggcaa	aaucucuagaucuuccagggcaacuugaccauagagucauccugcaggauuuagagauuuc	5:23631518..23631579:+	5:23631487..23631598:+
GL343193.1_8437	5.5	94 +/- 1%	9	5	0	4	yes	-	aca-mir-5462	ugugaacgagagagggggccuuc	ggcccuccucucgcuuccacc	ggcccuccucucgcuuccaccuuccucacaaguacgacgggugugaacgagagagggggccuuc	GL343193.1:8555470..8555534:+	GL343193.1:8555441..8555553:+
4_11032	8.5	95 +/- 1%	15	9	0	6	yes	-	bbe-mir-153	augggcaccucugcugauguca	acaucggcagagaugacuaugc	acaucggcagagaugacuaugcaaccaggucacaugggcaccucugcugauguca	4:66199000..66199055:+	4:66198980..66199091:+
2_13904	11.2	95 +/- 1%	13	10	0	3	yes	hsa-miR-5088	bta-mir-1225	cagggcucugugcaugcuguau	cacaggcaggauggagcccagcag	cacaggcaggauggagcccagcagagcccaucacaugaugcagggcucugugcaugcuguau	2:120282103..120282165:-	2:120282084..120282195:-
2_13848	73.5	95 +/- 1%	144	71	0	73	yes	-	cfa-mir-6516	aucauguaugauacugcauaca	uaugcaguagcaggugugaac	uaugcaguagcaggugugaacauucuaccaguauuuugaugaucauguaugauacugcauaca	2:111081113..111081176:-	2:111081094..111081205:-
1_16293	5.6	94 +/- 1%	715	714	1	0	yes	mmu-miR-1247-3p	cfa-mir-8823	ugggaacgagagauggggccuuu	aggcccaguucuugguuccacc	aggcccaguucuugguuccacccccaucucaaguacggcuggugggaacgagagauggggccuuu	1:103074514..103074579:+	1:103074486..103074598:+
2_12592	5.2	94 +/- 1%	9	7	0	2	yes	-	cfa-mir-8828	aaggggaaguaucugaaucuau	cagguacaguucccuccccuuauu	aaggggaaguaucugaaucuauccugcaugccuguggaacagguacaguucccuccccuuauu	2:93259109..93259172:+	2:93259089..93259200:+
GL343483.1_3171	13.8	95 +/- 1%	33	31	0	2	no	-	cfa-mir-8844	caaggccgccaugaucgcuauguc	caggcugucuucuggccugguc	caaggccgccaugaucgcuaugucggaguaugaggacaggcugucuucuggccugguc	GL343483.1:439784..439842:-	GL343483.1:439749..439862:-
4_11317	140.3	95 +/- 1%	273	259	0	14	yes	-	cfa-mir-8846	guggggacgagaaaaagggccu	gcccugcucucgaucccacc	gcccugcucucgaucccaccaccuucucaagugcgacugguggggacgagaaaaagggccu	4:125921731..125921792:+	4:125921701..125921810:+
AAWZ02036634_764	20.2	95 +/- 1%	45	34	0	11	no	-	cfa-mir-8861	ugcugggaccugggcucgggc	gcagagcauggacuccucgcacg	ugcugggaccugggcucgggcgggaucagccugcagagcauggacuccucgcacg	AAWZ02036634:13932..13987:+	AAWZ02036634:13912..14021:+
GL343231.1_7034	40	95 +/- 1%	76	69	0	7	yes	-	cfa-mir-8889	cuggugggauugagagcaggg	cugucccucauucccaccagc	cugucccucauucccaccagccgggccugagaggcuggugggauugagagcaggg	GL343231.1:2365437..2365492:-	GL343231.1:2365418..2365528:-
GL343503.1_3090	30	95 +/- 1%	57	56	0	1	yes	-	cfa-mir-8905	gacgacccacaaguugagaacc	uucucaaccuuugaguccccag	uucucaaccuuugaguccccagaugccuucaacuccugacgacccacaaguugagaacc	GL343503.1:340754..340813:-	GL343503.1:340735..340846:-
6_9325	5.6	94 +/- 1%	9	5	0	4	yes	-	cgr-mir-455	uucuccacggagcucauuacacga	uuguuggacuccauggugcaagg	uucuccacggagcucauuacacgacaccuacuucuuguuggacuccauggugcaagg	6:74617315..74617372:-	6:74617280..74617392:-
3_14928	7.4	95 +/- 1%	13	8	0	5	yes	-	cgr-mir-674	ugacccacagagcuugccagcu	uggcggcguuccaugggucaucu	ugacccacagagcuugccagcucccaucucaugacacguguacuggcggcguuccaugggucaucu	3:146210226..146210292:+	3:146210206..146210317:+
GL344584.1_940	5.9	94 +/- 1%	27	27	0	0	yes	hsa-miR-4524a-3p	chi-mir-1271	ugagacaggccguggcugagagu	ucucagccgccgcgugacucguc	ugagacaggccguggcugagagugcuuuggggggcucucagccgccgcgugacucguc	GL344584.1:7954..8012:+	GL344584.1:7934..8043:+
1_16347	1175.6	95 +/- 1%	2297	2025	0	272	yes	dre-miR-133a	chi-mir-133b	uuugguccccuuuaaccagcu	gcuggucaaagggaaccacggcu	gcuggucaaagggaaccacggcugucuuccuugaagguuugguccccuuuaaccagcu	1:122859611..122859669:+	1:122859578..122859687:+
GL344214.1_1034	8834.9	95 +/- 1%	17320	17077	0	243	yes	dre-miR-17a	chi-mir-17	aaaagugcuuauagugcagguag	acugcaguguuggcacuuccgu	aaaagugcuuauagugcagguaguguguuggcaucuacugcaguguuggcacuuccgu	GL344214.1:22328..22386:+	GL344214.1:22308..22419:+
GL343264.1_6228	75.7	95 +/- 1%	147	143	0	4	yes	-	chi-mir-2320	uggucucuguguggcucuguuu	auggagcuccacagagucc	auggagcuccacagagucccuuaauaucauaugauggucucuguguggcucuguuu	GL343264.1:54575..54631:-	GL343264.1:54556..54667:-
2_12897	5.4	94 +/- 1%	35	35	0	0	yes	mmu-miR-1247-3p	chi-mir-26a	ugggaacgagagggggccuucu	agggccuauucucggucccacc	agggccuauucucggucccacccccuucucaaguaugccuggugggaacgagagggggccuucu	2:120745339..120745403:+	2:120745311..120745419:+
6_9208	5.3	94 +/- 1%	38	38	0	0	yes	mmu-miR-139-3p	chi-mir-320	uggagacgaaagacagagccu	gcccugcucucgccuccgcc	gcccugcucucgccuccgccuucuucacaggcgugauugguggagacgaaagacagagccu	6:59893695..59893756:-	6:59893674..59893785:-
2_12839	11.6	95 +/- 1%	15	13	0	2	yes	mmu-miR-3096b-3p	chi-mir-502b	caaggauucuggaagcugaagu	ucugcucccaggagccuuagcu	ucugcucccaggagccuuagcuggcauaguuggugggcaaggauucuggaagcugaagu	2:116483811..116483870:+	2:116483778..116483889:+
GL343296.1_5585	5.2	94 +/- 1%	11	3	0	8	no	hsa-miR-4267	chi-mir-505	accagcucugggucuuuugc	auuagacacagggugaugcucc	auuagacacagggugaugcuccagaguauuguauccuggaccagcucugggucuuuugc	GL343296.1:338813..338872:-	GL343296.1:338781..338892:-
3_15039	161.7	95 +/- 1%	309	262	0	47	yes	hsa-miR-3158-3p	dre-mir-3906	uagggcuucugagaauuggagu	ccaacucccagaauuucugac	ccaacucccagaauuucugaccauuggacaaguugguuagggcuucugagaauuggagu	3:187023612..187023671:+	3:187023578..187023688:+
1_15981	64.6	95 +/- 1%	124	115	0	9	yes	-	eca-mir-8932-1	cgcgaucucgcugcugccgcug	cagcagcagcgcgauccugc	cgcgaucucgcugcugccgcugacaguguugaagagcagcagcagcgcgauccugc	1:50728930..50728986:+	1:50728896..50729004:+
1_17363	338.5	95 +/- 1%	665	622	0	43	yes	-	eca-mir-8973	uuuacaagucugagaaauaauu	uuauuucuuuggcuuguugaggu	uuuacaagucugagaaauaauucuuuauuuguuguuggcuuauuucuuuggcuuguugaggu	1:80350646..80350708:-	1:80350617..80350727:-
GL343364.1_4363	406.1	95 +/- 1%	802	769	0	33	no	-	eca-mir-8976	ucucucacucguccccaccaacu	gcgguggaagcgagaggagggcc	ucucucacucguccccaccaacugugcuugugaaggcgguggaagcgagaggagggcc	GL343364.1:1059326..1059384:-	GL343364.1:1059292..1059404:-
4_11365	5.4	94 +/- 1%	699	699	0	0	yes	hsa-miR-3191-3p	eca-mir-9037	uggggacgugagagagggccu	gcccuucucuggaucccaacacu	gcccuucucuggaucccaacacugucucaaauacagauuguggggacgugagagagggccu	4:136514129..136514190:+	4:136514099..136514206:+
4_11170	1032.3	95 +/- 1%	2022	2019	0	3	yes	-	eca-mir-9056	cugguggggacgagagacagg	ugcucacggucccaccugccuc	ugcucacggucccaccugccucacaagagcggcugguggggacgagagacagg	4:101247255..101247308:+	4:101247235..101247346:+
4_11992	5.6	94 +/- 1%	551	459	0	92	yes	mmu-miR-3100-5p	eca-mir-9115	gugggaacgagggacagggccu	ugcucucagucccaccagccu	ugcucucagucccaccagccucgcaggcgcagcuugugggaacgagggacagggccu	4:120573917..120573974:-	4:120573899..120574010:-
GL344332.1_907	11.8	95 +/- 1%	15	13	0	2	yes	mmu-miR-1964-5p	eca-mir-9168-2	ugcuggagagcugagagauu	ucuccaggguccuccagcgcua	ugcuggagagcugagagauuccaaauagaaucuggaaaucuccaggguccuccagcgcua	GL344332.1:27811..27871:-	GL344332.1:27782..27891:-
5_9502	6	95 +/- 1%	10	9	0	1	yes	-	eca-mir-9171	agaaggcuuugaagagugacagc	ugucgcucucaaguucuuuauc	agaaggcuuugaagagugacagcugacagaugucugcuguugucgcucucaaguucuuuauc	5:3036486..3036548:+	5:3036466..3036578:+
3_15640	5.5	94 +/- 1%	43	38	0	5	yes	mmu-miR-1249-5p	efu-mir-150	uggagggaugagagacagggccu	ucccugcucucgaucccgccugcu	ucccugcucucgaucccgccugcuucgcaagcgcaacuggagggaugagagacagggccu	3:153914121..153914181:-	3:153914102..153914213:-
3_14864	21.6	95 +/- 1%	33	17	0	16	yes	mmu-miR-1938	efu-mir-1842	uggugggaaugaggcacagggccu	gcccugcucucggucccacc	gcccugcucucggucccaccaaccucgcagguacggcuggugggaaugaggcacagggccu	3:135835400..135835461:+	3:135835384..135835494:+
5_10249	13.5	95 +/- 1%	24	11	0	13	yes	-	efu-mir-503	caugaccuacaucugagcaugcu	cacucagcuguaggcccugcca	caugaccuacaucugagcaugcugcgcgcuuggcacccagcacucagcuguaggcccugcca	5:20527344..20527406:-	5:20527314..20527426:-
4_10930	9.8	95 +/- 1%	18	16	0	2	yes	-	efu-mir-9186i	uaaggaaugaaggaugcaac	uuggauccuuccuuccaugcu	uaaggaaugaaggaugcaaccacccuccuguugccaauguuggauccuuccuuccaugcu	4:40779720..40779780:+	4:40779700..40779809:+
1_17483	222	95 +/- 1%	426	163	0	263	yes	mmu-miR-26b-3p	efu-mir-9209d	ccuguucucgguccuaccagcc	cuggcgagaacgagggacagggc	ccuguucucgguccuaccagccuugcagguacggcuggcgagaacgagggacagggc	1:108689015..108689072:-	1:108688981..108689091:-
GL344004.1_1267	202.8	95 +/- 1%	405	238	9	158	no	-	efu-mir-9215a-5	cccccauucuaggaaacaggcu	ucugugccgaugagugggaac	cccccauucuaggaaacaggcuugcccucucuguggguaacucugugccgaugagugggaac	GL344004.1:26736..26798:-	GL344004.1:26707..26814:-
GL343598.1_2440	41.1	95 +/- 1%	78	76	0	2	yes	-	efu-mir-9246b	cuggugggauugagagcaggg	cugucucuuguccccaccagu	cugucucuuguccccaccagucacgcuugcaagucuggugggauugagagcaggg	GL343598.1:316449..316504:-	GL343598.1:316430..316540:-
5_9840	14.9	95 +/- 1%	21	17	0	4	yes	mmu-miR-3073-5p	efu-mir-9269	auggucacacucccuccccca	ugggagagggugguauggcuacu	auggucacacucccucccccauuuaucugugugugggagagggugguauggcuacu	5:54790947..54791003:+	5:54790927..54791035:+
2_13885	109.7	95 +/- 1%	213	117	0	96	yes	-	efu-mir-9272	cgguccuacucucagucccaccc	ugggaacgagagagggccuuc	cgguccuacucucagucccaccccuucccaaguacagcuggugggaacgagagagggccuuc	2:114982187..114982249:-	2:114982157..114982269:-
5_10677	41	95 +/- 1%	72	61	0	11	yes	mmu-miR-432	efu-mir-9292	ccuuggagcuaugggacuucauu	ugaagcccaguaucucuaaga	ccuuggagcuaugggacuucauuuggcugccaacuuagugaagcccaguaucucuaaga	5:123930850..123930909:-	5:123930817..123930929:-
6_9078	11.8	95 +/- 1%	22	21	0	1	yes	-	efu-mir-9313	uuucaacaaugaucgcaugacc	ccaugagaucaaugaugaggggg	ccaugagaucaaugaugaggggguugauugggcuaccuuuucaacaaugaucgcaugacc	6:21427761..21427821:-	6:21427742..21427853:-
4_10981	5.6	94 +/- 1%	61	57	0	4	yes	mmu-miR-5627-3p	efu-mir-9359	acagggcuuuggccccuuucucgcc	gagagaaagggguggcuggcugucc	gagagaaagggguggcuggcuguccaagagggaggacagggcuuuggccccuuucucgcc	4:50699198..50699258:+	4:50699163..50699276:+
3_15282	100	95 +/- 1%	195	192	0	3	yes	-	fru-mir-199-1	guuuagucugccuguuuucugg	aggauauaggcagacuaccuguu	aggauauaggcagacuaccuguuuuagguuuuauaugaguuuagucugccuguuuucugg	3:40497656..40497716:-	3:40497637..40497748:-
2_12225	5.6	94 +/- 1%	9	8	0	1	yes	-	gga-mir-1669	caagcgggaccgagagcaggg	cugucucucguccccgccagcc	cugucucucguccccgccagccgugccugugaagcaagcgggaccgagagcaggg	2:18668818..18668873:+	2:18668782..18668892:+
1_16653	24.7	95 +/- 1%	49	26	0	23	yes	-	gga-mir-1681	aguacaaucugacaacauaugg	gauguuguugaucuguaacucc	gauguuguugaucuguaacuccauauggcucuugcugauagaaguacaaucugacaacauaugg	1:191038055..191038119:+	1:191038027..191038137:+
5_10054	15.6	95 +/- 1%	23	20	0	3	yes	mmu-miR-1194	gga-mir-3607	aaaugaguugugguaugaugagc	uauugcaccacaacuugcuggu	aaaugaguugugguaugaugagcuuagcacaauugcauauugcaccacaacuugcuggu	5:113302162..113302221:+	5:113302142..113302253:+
4_11918	12.5	95 +/- 1%	16	13	0	3	yes	gga-miR-1451*	gga-mir-6631	uguaacucccagcauuccuuau	aagagcuggugggaguugcagu	uguaacucccagcauuccuuauucauaguuguguugguaagagcuggugggaguugcagu	4:109089045..109089105:-	4:109089026..109089137:-
GL343248.1_6580	5.1	94 +/- 1%	9	7	0	2	yes	-	gga-mir-6634	uggaggaccuagaaauucu	cauuuguaggucauucagugcau	cauuuguaggucauucagugcauuucuguggucaacauccugcagcgacugaugacuggaggaccuagaaauucu	GL343248.1:1632203..1632278:+	GL343248.1:1632183..1632295:+
1_17556	5.9	94 +/- 1%	14	14	0	0	yes	mmu-miR-3084-5p	gga-mir-7445-2	uuugaaggucucguggaugagg	ucauucacaagaccuucaaaac	ucauucacaagaccuucaaaaccucuuccucaguuuugaaggucucguggaugagg	1:117489238..117489294:-	1:117489219..117489330:-
3_14816	56.6	95 +/- 1%	102	80	0	22	yes	hsa-miR-4720-5p	ggo-mir-1283-1	ucuggcauggagccuggcugga	ucagaagggcuccaugcugaaa	ucuggcauggagccuggcuggaagucccuuuaugucgucagaagggcuccaugcugaaa	3:127721351..127721410:+	3:127721331..127721439:+
1_16270	11.1	95 +/- 1%	20	19	0	1	no	gga-miR-1774	ggo-mir-370	ucccugcucggcccgggcucc	agccgaggucgugcagagcugg	ucccugcucggcccgggcucccuuugcagccgcgccaggagccgaggucgugcagagcugg	1:96095047..96095108:+	1:96095027..96095135:+
2_13574	5.2	94 +/- 1%	9	8	0	1	yes	-	ggo-mir-584	ggaauuugcucggaucuccaga	uggagaaccuaacuaguu	uggagaaccuaacuaguuccuagaggaaaacuuuugaggaauuugcucggaucuccaga	2:44562709..44562768:-	2:44562690..44562801:-
3_15180	7.4	95 +/- 1%	13	12	0	1	yes	-	hsa-mir-2681	acucgguauccagauggcugc	aagcuguccaugauacugaauaugu	aagcuguccaugauacugaauauguuuuggagagaggacacucgguauccagauggcugc	3:16049369..16049429:-	3:16049350..16049460:-
5_10488	240.9	95 +/- 1%	463	459	0	4	yes	mmu-miR-3100-5p	hsa-mir-378d-2	gugggaacgagggacagggccu	ggcccugcucucagucccacc	ggcccugcucucagucccaccuguuucucaagugcgguugugggaacgagggacagggccu	5:72451187..72451248:-	5:72451169..72451280:-
1_17131	64.9	95 +/- 1%	118	116	0	2	yes	mmu-miR-1247-3p	hsa-mir-4499	ugggaacgagagagggggccuu	aggcccuccucucagucccacc	aggcccuccucucagucccaccccugucucaagcauagcuggugggaacgagagagggggccuu	1:22111891..22111955:-	1:22111884..22111992:-
3_15692	6.5	95 +/- 1%	5	4	0	1	yes	hsa-miR-1323	hsa-mir-4521	ucaaaacuaggauugucuaugc	auggacaauuuugguuuugau	auggacaauuuugguuuugauguuuaaugaguaucaaaacuaggauugucuaugc	3:176359717..176359772:-	3:176359698..176359809:-
GL343197.1_8172	5	94 +/- 1%	70	50	0	20	yes	mmu-miR-3065-3p	hsa-mir-4648	ucagcaccuuggagagcucuuu	agguguccaaagugcugaacuu	agguguccaaagugcugaacuuguuuguggaaugggaguucagcaccuuggagagcucuuu	GL343197.1:4258517..4258578:+	GL343197.1:4258497..4258607:+
2_12543	8.8	95 +/- 1%	15	14	0	1	yes	-	hsa-mir-5191	uucauucuugcuggucauguggc	uugcaugaccaaugaaagagg	uugcaugaccaaugaaagaggggggccauuucccuucauucuugcuggucauguggc	2:89432636..89432693:+	2:89432600..89432711:+
3_15258	773.5	95 +/- 1%	1515	1514	0	1	yes	-	hsa-mir-6134	guggggacgagagacagggccu	gcccugcucuccauccuacc	gcccugcucuccauccuaccacccucgcaggcgugauucguggggacgagagacagggccu	3:31063896..31063957:-	3:31063876..31063988:-
GL343210.1_7550	11.4	95 +/- 1%	13	10	0	3	yes	hsa-miR-5006-5p	hsa-mir-6728	uugccaggaagguguucagcggcu	uccugaccgccuuccuggcgcu	uugccaggaagguguucagcggcuucucugcucugcaaaguccugaccgccuuccuggcgcu	GL343210.1:3034419..3034481:+	GL343210.1:3034399..3034510:+
2_12139	5.6	94 +/- 1%	24	24	0	0	yes	gga-miR-1594	hsa-mir-6808	ugguggggacaagagagag	ccucuuggucccaccucc	ccucuuggucccaccuccgucccaagagugguugguggggacaagagagag	2:3134557..3134608:+	2:3134522..3134632:+
2_12313	5.4	94 +/- 1%	36	36	0	0	yes	mmu-miR-1938	hsa-mir-6809	uggugggaacgagagaagagca	cccuucucuuggccucaccucc	cccuucucuuggccucaccuccaucucaagcucaguuggugggaacgagagaagagca	2:40757411..40757469:+	2:40757380..40757487:+
2_13089	5.4	94 +/- 1%	141	141	0	0	yes	hsa-miR-3191-3p	hsa-mir-6826	uggggacgagaaacaggaccuu	ggcccugcccuaggucccacc	ggcccugcccuaggucccaccucuuucgcaggcgugaucgguggggacgagaaacaggaccuu	2:150113824..150113887:+	2:150113795..150113904:+
GL343511.1_3031	5.7	94 +/- 1%	14	14	0	0	yes	gga-miR-1614*	hsa-mir-6843	aagggaggaccugcaguucuca	agaacugcaaggccucccucag	agaacugcaaggccucccucagcugucgccaaccaagggaggaccugcaguucuca	GL343511.1:348003..348059:+	GL343511.1:347967..348076:+
GL344120.1_1108	8.9	95 +/- 1%	9	8	0	1	yes	dre-miR-2188*	hsa-mir-6876	uugugugagcuguccaagguacu	auucuugaacagcuccaauga	uugugugagcuguccaagguacugaacccaaaagauucuugaacagcuccaauga	GL344120.1:21190..21245:+	GL344120.1:21170..21280:+
GL343703.1_2182	5.2	94 +/- 1%	11	11	0	0	yes	mmu-miR-5125	hsa-mir-7850	ucugccuggcaaccgcccacac	guggcugguugcuaggcaacca	ucugccuggcaaccgcccacacgcuugagauaguguggcugguugcuaggcaacca	GL343703.1:248513..248569:+	GL343703.1:248493..248602:+
GL343193.1_8407	12.6	95 +/- 1%	15	14	0	1	yes	mmu-miR-3084-5p	hsa-mir-8080	uuugaaggucucguggaugagg	uauucacaaggccuucaaaac	uauucacaaggccuucaaaaccucccccuugguuuugaaggucucguggaugagg	GL343193.1:4318778..4318833:+	GL343193.1:4318741..4318852:+
GL343604.1_2560	43.1	95 +/- 1%	77	75	0	2	yes	hsa-miR-657	ipu-mir-100-2	agcagguuugacuggugucucu	agauaccaucaaauaacugaucc	agcagguuugacuggugucucugugccuuuaaagcgaauccgaaggagauaccaucaaauaacugaucc	GL343604.1:277334..277403:+	GL343604.1:277314..277423:+
5_9911	83	95 +/- 1%	153	140	0	13	yes	gga-miR-1774	ipu-mir-216a	gcccugcucucgaucccaccugc	ugguggggacgagagccagggccu	gcccugcucucgaucccaccugcuucacaggcgcggcugguggggacgagagccagggccu	5:73257972..73258033:+	5:73257938..73258050:+
1_16432	361.3	95 +/- 1%	718	713	0	5	no	-	ipu-mir-27a	uauauuccaguucaaagcagaaa	ucugcuuagaacuaggauaucc	ucugcuuagaacuaggauauccgaguccacacugccauauauuccaguucaaagcagaaa	1:124492049..124492109:+	1:124492029..124492139:+
GL343672.1_2170	104.7	95 +/- 1%	195	116	0	79	yes	hsa-miR-3130-3p	ipu-mir-30d	ucugcaccggccacgucccguc	cgagacguggccggcgcaggc	cgagacguggccggcgcaggcuggaagcugugcucgaugggaaaggucugcaccggccacgucccguc	GL343672.1:95739..95807:-	GL343672.1:95720..95831:-
6_9051	118.6	95 +/- 1%	231	214	0	17	yes	-	ipu-mir-7560	augcagguuguaguuugaugag	ucaacaaacuacaacucucauga	augcagguuguaguuugaugaggcagauaaugugaacucaacaaacuacaacucucauga	6:17247579..17247639:-	6:17247548..17247658:-
1_17045	18.2	95 +/- 1%	30	29	0	1	yes	hsa-miR-3136-3p	mdo-mir-7351	aggcccaaggaagaaagaacu	gcucuauccucccuggacuacc	aggcccaaggaagaaagaacuaugaccuauagcucaauagcucuauccucccuggacuacc	1:2048067..2048128:-	1:2048038..2048148:-
6_9327	116.4	95 +/- 1%	227	213	0	14	yes	-	mml-mir-378j	uauaauccaguucaaagcaga	ugcauugaucuggacuauaugu	ugcauugaucuggacuauauguuaguguagacucauauaauccaguucaaagcaga	6:75561771..75561827:-	6:75561736..75561847:-
GL343444.1_3744	25.2	95 +/- 1%	42	11	0	31	yes	hsa-miR-2052	mmu-mir-1936	uguuuugaaccggauuuuauga	uauaacccaguucacagcaga	uguuuugaaccggauuuuaugaguuuacgcugccauauaacccaguucacagcaga	GL343444.1:365083..365139:+	GL343444.1:365063..365173:+
GL343256.1_6446	9.6	95 +/- 1%	10	7	0	3	yes	mmu-miR-5615-5p	mmu-mir-5618	guugguugcucgugggacacc	agucccauggaagccaccacacgg	agucccauggaagccaccacacgguguaaagccacuucuguugguugcucgugggacacc	GL343256.1:1690133..1690193:-	GL343256.1:1690113..1690224:-
GL343480.1_3455	21.5	95 +/- 1%	40	39	0	1	yes	-	mmu-mir-686	uauguugacuggacaugauggga	uccagcauccccagccaugg	uccagcauccccagccauggugcuucagugacuauguugacuggacaugauggga	GL343480.1:667686..667741:+	GL343480.1:667648..667760:+
5_9592	5.8	94 +/- 1%	10	7	0	3	yes	-	mmu-mir-6908	aaaagggagaaugucagcaacugu	acuugcugaaauucccuuucu	aaaagggagaaugucagcaacuguugcuaaucauagaauacuugcugaaauucccuuucu	5:23658373..23658433:+	5:23658353..23658466:+
2_12797	204.5	95 +/- 1%	392	387	0	5	yes	mmu-miR-3100-5p	mmu-mir-6970	gugggaacgagagacugggccu	gcccugcucucgguuccaccugccu	gcccugcucucgguuccaccugccucgcaagcacgacuggugggaacgagagacugggccu	2:111706659..111706720:+	2:111706629..111706739:+
GL343616.1_2543	5.7	94 +/- 1%	636	344	0	292	yes	gga-miR-1594	mmu-mir-6989	ugguggggaccagagacagggccu	ugcucucgaucccaccugccu	ugcucucgaucccaccugccucacaagcgcggcugguggggaccagagacagggccu	GL343616.1:194096..194153:+	GL343616.1:194058..194170:+
2_13093	668.6	95 +/- 1%	1312	1303	0	9	yes	-	mmu-mir-7055	ucugcuuugaacuggguuaucu	auauaucacaguucaaaguaga	ucugcuuugaacuggguuaucugaguucacauugccauauaucacaguucaaaguaga	2:151402063..151402121:+	2:151402030..151402140:+
GL343394.1_3979	54.4	95 +/- 1%	107	105	0	2	yes	-	mmu-mir-7232	guuuuuccaaggcauucuuucuca	ggaaggcugucuuagaaaauucc	ggaaggcugucuuagaaaauucccacugccaugcaguaaaugguuuuuccaaggcauucuuucuca	GL343394.1:229028..229094:+	GL343394.1:229000..229112:+
4_11015	26	95 +/- 1%	43	28	0	15	yes	hsa-miR-5584-5p	mmu-mir-7665	aagggaaaggcaggagaaaagg	cuucuauugcuuuuucuuucc	aagggaaaggcaggagaaaaggaucucauucgcacagcucuucuauugcuuuuucuuucc	4:58599565..58599625:+	4:58599534..58599644:+
GL343724.1_1959	205.7	95 +/- 1%	401	398	0	3	yes	-	mmu-mir-7677	ccggugggaccgagagcaggg	cugucccuuguucucaccggcu	cugucccuuguucucaccggcugugcuugcgaggccggugggaccgagagcaggg	GL343724.1:225048..225103:-	GL343724.1:225012..225123:-
1_17678	25.2	95 +/- 1%	47	46	0	1	yes	-	oan-mir-1354	accaggccagaccagugacucc	auccuggucuggccuggucggg	auccuggucuggccuggucgggggugacucgaccaggccagaccagugacucc	1:138909654..138909707:-	1:138909635..138909746:-
GL343198.1_8111	92.1	95 +/- 1%	180	21	0	159	yes	-	oan-mir-135b-1	ugcuucgaacugcguuaucuga	uauaucccaguucaaagcaga	ugcuucgaacugcguuaucugaguccacacugucauauaucccaguucaaagcaga	GL343198.1:5289606..5289662:-	GL343198.1:5289571..5289682:-
GL343195.1_8258	9.2	95 +/- 1%	17	16	0	1	yes	-	oan-mir-1421k-3	gaaaaaaggcuggugggaagc	cuuccaaccaaccuuuucca	gaaaaaaggcuggugggaagccaugucucucugucuggucuuccaaccaaccuuuucca	GL343195.1:5724395..5724454:+	GL343195.1:5724375..5724484:+
GL343371.1_4471	24	95 +/- 1%	45	39	0	6	yes	-	oan-mir-1421l-2	cucuuucucguucccacuagc	agugggacccagaguaagggcuu	cucuuucucguucccacuagcuguacuugagaugcagugggacccagaguaagggcuu	GL343371.1:960066..960124:-	GL343371.1:960034..960144:-
GL343193.1_8482	197.8	95 +/- 1%	379	378	0	1	yes	mmu-miR-1247-3p	oar-mir-541	ugggaacgagagaaagggacu	gcccugcucucggucccac	gcccugcucucggucccacucccgucccaaaugcagcuggugggaacgagagaaagggacu	GL343193.1:6610832..6610893:-	GL343193.1:6610813..6610921:-
GL343528.1_2927	121.9	95 +/- 1%	230	174	0	56	yes	dre-miR-221	oha-mir-222b	agcuacaucugauuacuggguuuc	ugcucaguagucgguguagaauc	ugcucaguagucgguguagaaucugucugaugauacccacagcuacaucugauuacuggguuuc	GL343528.1:405279..405343:+	GL343528.1:405249..405361:+
1_17359	6.3	95 +/- 1%	14	13	0	1	yes	-	oha-mir-34c	aggcacucaguguucugaaucu	auucagcaccuuggguauuucc	aggcacucaguguucugaaucugucaacaaaacaaauucagcaccuuggguauuucc	1:78553217..78553274:-	1:78553183..78553294:-
GL343364.1_4367	121.2	95 +/- 1%	237	186	30	21	yes	-	oha-mir-3618	ugugauuuccaguaauugagac	cuacauuaaugaaaagaacaau	ugugauuuccaguaauugagacagugauucugaaagcugucuacauuaaugaaaagaacaau	GL343364.1:1071015..1071077:-	GL343364.1:1070986..1071097:-
5_10520	5.3	94 +/- 1%	15	15	0	0	yes	mmu-miR-1940	oha-mir-490	cuggaggacuccaugcug	gcacagagccuugacagaa	gcacagagccuugacagaaguagcccugugccauaugauggauucuggaggacuccaugcug	5:88979870..88979932:-	5:88979850..88979957:-
GL343245.1_6681	347.3	95 +/- 1%	682	529	0	153	yes	-	oha-mir-737	guuuuuuuagguuuugauuuuu	aaucaaaaccuaaagaaaaugc	guuuuuuuagguuuugauuuuuaugccauccucaugcgaaaaucaaaaccuaaagaaaaugc	GL343245.1:1554417..1554479:-	GL343245.1:1554388..1554499:-
3_15114	7.6	95 +/- 1%	13	8	0	5	yes	-	ola-mir-26-1	uggucaaucucuggcagaaguu	acuuucugccaguguuaaccac	acuuucugccaguguuaaccacagagguguuauggauuaucuggucaaucucuggcagaaguu	3:198963894..198963957:+	3:198963874..198963985:+
GL343234.1_6794	24.9	95 +/- 1%	38	34	0	4	yes	gga-miR-1768	ola-mir-27b	cagcagagaucgcccaauccuc	aauugggcgaucccugcugugu	aauugggcgaucccugcugugugcacgcacacagcagagaucgcccaauccuc	GL343234.1:564203..564256:+	GL343234.1:564183..564294:+
3_15570	66.6	95 +/- 1%	130	91	0	39	yes	-	ola-mir-430d-3	gaaacaggcacacaugacucac	ugccacaugugucuguuugaga	ugccacaugugucuguuugagaugaauaaaagaugggagcugaaacaggcacacaugacucac	3:134217636..134217699:-	3:134217618..134217729:-
6_9154	5.8	94 +/- 1%	312	270	0	42	yes	gga-miR-1774	pma-mir-1788b	gcccugcucucggucccaccugc	ugggaacgagggauggggccuuc	gcccugcucucggucccaccugccucggaggcgcagcuggugggaacgagggauggggccuuc	6:44113629..44113692:-	6:44113615..44113724:-
GL343283.1_6080	7.3	95 +/- 1%	23	20	0	3	no	-	pma-mir-196b	uggagcugguguaguucugacu	ccagcaguacuccaacaccauga	ccagcaguacuccaacaccaugauucuaccuaugcaucuauggagcugguguaguucugacu	GL343283.1:280405..280467:-	GL343283.1:280386..280497:-
GL343403.1_3992	5	94 +/- 1%	61	59	0	2	yes	xtr-miR-33a	pma-mir-33a	uugcauuguauggaucugcacu	aguguagaccuauauaaaugca	aguguagaccuauauaaaugcaguuuaauugcaaugaguugcauuguauggaucugcacu	GL343403.1:595693..595753:-	GL343403.1:595674..595785:-
GL343398.1_4033	27.6	95 +/- 1%	60	58	0	2	no	-	pma-mir-375b	aauccgcaaagcgcaggcacggcc	cugugugugucuugcggcucucc	aauccgcaaagcgcaggcacggcccguaauugguuccuucucgcugugugugucuugcggcucucc	GL343398.1:863700..863766:-	GL343398.1:863673..863786:-
GL343282.1_5904	31	95 +/- 1%	61	38	0	23	yes	-	ppy-mir-1267	gccuuuucgaaccccgcuuauc	ggagcgguauucgaaaaaaga	gccuuuucgaaccccgcuuauccaaaucucuuuaagcagcugggagcgguauucgaaaaaaga	GL343282.1:1475109..1475172:-	GL343282.1:1475090..1475200:-
GL343252.1_6379	7.9	95 +/- 1%	15	13	0	2	no	hsa-miR-323b-3p	ppy-mir-520b	accaauacguuggcacugccu	aaagugcuuccuuguauuggcga	accaauacguuggcacugccuugugauguugacaaagugagaaagugcuuccuuguauuggcga	GL343252.1:117661..117725:-	GL343252.1:117635..117745:-
5_9550	12.8	95 +/- 1%	22	9	0	13	yes	-	ppy-mir-632	cuaugguccugugcgcuugcgc	cgcacgcgcacaggaccaucggcc	cgcacgcgcacaggaccaucggccauuuugggcuaugguccugugcgcuugcgc	5:13284514..13284568:+	5:13284494..13284606:+
GL343248.1_6577	5.5	94 +/- 1%	79	79	0	0	yes	mmu-miR-1963	ptr-mir-1262	cgggacgagagacagggccuucu	gagguccugcucucagucccacc	gagguccugcucucagucccaccaccauuguagaugcaauuggucgggacgagagacagggccuucu	GL343248.1:1413619..1413686:+	GL343248.1:1413592..1413703:+
2_14000	5.1	94 +/- 1%	11	11	0	0	yes	hsa-miR-5187-5p	ptr-mir-3132	ugggaugagagagagggccuuc	aggcccuucucucaauuucacc	aggcccuucucucaauuucaccuccgucucaaguacaguuggugggaugagagagagggccuuc	2:142233263..142233327:-	2:142233246..142233356:-
GL343300.1_5564	42	95 +/- 1%	80	38	0	42	yes	-	ptr-mir-939	uucaucucccagaagccucagcuc	gcaggaaucaugggagaugaagu	uucaucucccagaagccucagcucccucgcucaaugagcaggaaucaugggagaugaagu	GL343300.1:1394637..1394697:-	GL343300.1:1394618..1394730:-
GL343199.1_7936	5.3	94 +/- 1%	8	6	0	2	yes	-	rno-mir-194-1	agcauggaguccccugaagccc	gcuccacugggcucugugccgg	agcauggaguccccugaagcccaucaaauuaugguguggcuccacugggcucugugccgg	GL343199.1:798643..798703:+	GL343199.1:798623..798734:+
2_12428	1174.7	95 +/- 1%	2302	2239	0	63	yes	-	rno-mir-29b-3	ucagcucacaggauuccuggcc	cuaggacuucuggaagcuggag	ucagcucacaggauuccuggccauuggacaagcuggcuaggacuucuggaagcuggag	2:72956181..72956239:+	2:72956161..72956271:+
2_13248	5.3	94 +/- 1%	15	15	0	0	yes	hsa-miR-548s	rno-mir-466d	auggccaauguguagaugcaca	ugcauguccauacauugguuaugu	auggccaauguguagaugcacaguucuauaugugagugcauguccauacauugguuaugu	2:183088905..183088965:+	2:183088885..183088996:+
3_14724	123.1	95 +/- 1%	240	134	0	106	yes	-	rno-mir-6320	agcugucccaagugcugagucu	ccucagcacccuggauagcucac	agcugucccaagugcugagucuguuugaggguugggccucagcacccuggauagcucac	3:105361922..105361981:+	3:105361902..105362013:+
GL343521.1_2945	82.5	95 +/- 1%	160	159	0	1	yes	-	rno-mir-679	acgggaguuguaguuuggcaag	ugcaaaucuacaacuccuugcguu	acgggaguuguaguuuggcaaggcaagaggaagaccuugcaaaucuacaacuccuugcguu	GL343521.1:202514..202575:-	GL343521.1:202483..202593:-
2_13168	20.9	95 +/- 1%	46	43	0	3	no	hsa-miR-3179	rno-mir-880	ugaaggggacaagagccauuaaga	cuaaugccuugcucuucucagg	ugaaggggacaagagccauuaagagauucugauuggaaagauguccuaaugccuugcucuucucagg	2:163634705..163634772:+	2:163634685..163634797:+
2_13768	10.5	95 +/- 1%	19	7	0	12	yes	-	sha-mir-1546	aguugugacggucacugcgcu	ucucaauggcugucacuuccuu	aguugugacggucacugcgcuucuguuccagcuuggucucaauggcugucacuuccuu	2:89344591..89344649:-	2:89344572..89344683:-
4_12011	5	94 +/- 1%	9	7	0	2	yes	-	sha-mir-205	gcuucacuccacugaaaucuga	gacuccgguggaaugaaggaca	gcuucacuccacugaaaucugauuagauaugagacagacuccgguggaaugaaggaca	4:125660746..125660804:-	4:125660713..125660824:-
LGf_7670	13.5	95 +/- 1%	24	22	0	2	yes	-	ssa-mir-33a-1	gggcucuaagccuggucaggg	cugggcugccuuggggcucagg	gggcucuaagccuggucagggguuggauugcccugggcugccuuggggcucagg	LGf:2516203..2516257:+	LGf:2516183..2516293:+
1_18018	286.4	95 +/- 1%	560	353	0	207	yes	-	ssa-mir-93a-2	ccacacaaccagcaagaagga	ucuucuugcuguuugugcaggu	ccacacaaccagcaagaaggaaauaagauuaaucccuuucuucuugcuguuugugcaggu	1:213792663..213792723:-	1:213792644..213792755:-
6_9312	38.9	95 +/- 1%	68	66	0	2	yes	mmu-miR-664-5p	ssc-mir-9801	uuggcuggaggauuuuggaagc	ccccaaaucuuccaaccagcaug	ccccaaaucuuccaaccagcauguauaguugcuagguuggcuggaggauuuuggaagc	6:70874166..70874224:-	6:70874147..70874257:-
GL343289.1_5620	8.8	95 +/- 1%	10	6	0	4	yes	hsa-miR-4776-3p	ssc-mir-9835	uuugccaugccaaauccaaagac	uuuggauuuuguaugcuuugc	uuugccaugccaaauccaaagacuaauauuacaccauucuuuggauuuuguaugcuuugc	GL343289.1:404032..404092:+	GL343289.1:404012..404124:+
GL343462.1_3528	12.3	95 +/- 1%	22	16	0	6	yes	-	ssc-mir-9857	acggccaauaaauccagaguc	cucuggaucuguugggacugugu	cucuggaucuguugggacugugugguuauggggacgacacggccaauaaauccagaguc	GL343462.1:102534..102593:-	GL343462.1:102515..102625:-
1_17048	5.3	94 +/- 1%	77	72	0	5	yes	mmu-miR-1963	tch-mir-191	ugggacgagagacauggccuucu	ugcucuugaucccaccacuuu	ugcucuugaucccaccacuuucacaagcgcagcugguugggacgagagacauggccuucu	1:2197760..2197820:-	1:2197743..2197855:-
4_10950	9.7	95 +/- 1%	18	13	0	5	yes	-	tgu-mir-1669	ugguggccaggaguuugcacagu	ugugccugcucugcccacuccu	ugguggccaggaguuugcacaguuaaaacaugucugugccugcucugcccacuccu	4:42920603..42920659:+	4:42920583..42920694:+
3_14506	15.9	95 +/- 1%	30	28	0	2	yes	-	tgu-mir-23	agcaucauguuaagacuggaua	uccuuuccuggcaugaugaucc	agcaucauguuaagacuggauaugauaauguuccuuuccuggcaugaugaucc	3:47579256..47579309:+	3:47579236..47579345:+

## Sheet: Known_miRNA_from_miRBase
Supplemental Table S1B. Mature miRBase miRNAs detected by miRDeep2
tag id	miRDeep2 score	estimated probability that the miRNA is a true positive	total read count	mature read count	loop read count	star read count	significant randfold p-value	mature miRBase miRNA	example miRBase miRNA with the same seed	consensus mature sequence	consensus star sequence	consensus precursor sequence	precursor coordinate
GL343470.1_3417	1.5504e+06	95 +/- 1%	3041037	3031484	18	9535	yes	aca-miR-21	dre-miR-21	uagcuuaucagacugauguugac	aacaacagucgguaggcugucu	uagcuuaucagacugauguugacuguuggaugucauggcaacaacagucgguaggcugucu	GL343470.1:228435..228547:-
GL343763.1_1824	787519	95 +/- 1%	1544676	1029535	12	515129	yes	aca-miR-199b-5p	dre-miR-199	cccaguguucggacuaccuguuc	acaguagucugcacauugguu	cccaguguucggacuaccuguucaggacuacgagauuguacaguagucugcacauugguu	GL343763.1:95898..96010:+
AAWZ02037129_622	635313	95 +/- 1%	1246131	730237	1	515893	yes	aca-miR-199a-5p	dre-miR-199	cccaguguucagacuaccuguuc	acaguagucugcacauugguu	cccaguguucagacuaccuguucaggacaaugcuguuguacaguagucugcacauugguu	AAWZ02037129:4059..4171:+
2_13719	635025	95 +/- 1%	1245565	729670	2	515893	yes	aca-miR-199a-5p	dre-miR-199	cccaguguucagacuaccuguuc	acaguagucugcacauugguu	cccaguguucagacuaccuguucaggaagcuacaaagguguacaguagucugcacauugguu	2:80766209..80766321:-
2_13546	581986	95 +/- 1%	1141531	1133773	3	7755	yes	aca-miR-27b	dre-miR-27a	uucacaguggcuaaguucugc	agagcuuagcugauuggugaac	agagcuuagcugauuggugaacagugauugauuuccucuuuguucacaguggcuaaguucugc	2:40591759..40591869:-
1_17403	444544	95 +/- 1%	871946	865895	1	6050	yes	aca-miR-26	dre-miR-26a	uucaaguaauccaggauaggcu	ccuguucuugauuacuuggccu	uucaaguaauccaggauaggcuguggguacugaugucagccuguucuugauuacuuggccu	1:88581292..88581403:-
6_8989	442848	95 +/- 1%	868618	868411	1	206	yes	aca-miR-26	dre-miR-26a	uucaaguaauccaggauaggcu	ccuauccuugauuacuugcacu	uucaaguaauccaggauaggcugugugcauucuuaauggccuauccuugauuacuugcacu	6:1202338..1202449:-
2_13649	441862	95 +/- 1%	866683	866599	0	84	yes	aca-miR-26	dre-miR-26a	uucaaguaauccaggauaggcu	ccuauucuugauuacuuguuuc	uucaaguaauccaggauaggcuguuaccaggcaguacggccuauucuugauuacuuguuuc	2:67040480..67040591:-
LGa_8223	389213	95 +/- 1%	763417	742983	1	20433	yes	aca-miR-125b	dre-miR-125a	ucccugagacccuaacuuguga	cacggguuaggcucuugggagc	ucccugagacccuaacuugugacguuuaguuuuuaaguccacggguuaggcucuugggagc	LGa:2579042..2579153:-
3_15641	368122	95 +/- 1%	722047	718807	0	3240	yes	aca-miR-125b	dre-miR-125a	ucccugagacccuaacuuguga	acaagucaggcucuugggaccu	ucccugagacccuaacuugugagguuuuuaguaacaaucacaagucaggcucuugggaccu	3:153990112..153990223:-
5_10507	221257	95 +/- 1%	433978	433071	22	885	yes	aca-let-7a	dre-let-7a	ugagguaguagguuguauaguu	cuauacaaucuacugucuuucc	ugagguaguagguuguauaguuuuaggguucugcccugccugucacauaacuauacaaucuacugucuuucc	5:83533320..83533430:-
4_11997	220242	95 +/- 1%	431987	431566	2	419	yes	aca-let-7a	dre-let-7a	ugagguaguagguuguauaguu	cuauacagucuauugccuuccu	ugagguaguagguuguauaguuugugggagggauuacaucccauuucaggugauaacuauacagucuauugccuuccu	4:123683300..123683410:-
1_17084	210854	95 +/- 1%	413573	411979	0	1594	yes	aca-miR-203	dre-miR-203a	gugaaauguuuaggaccacuug	agugguucuuaacaguucaaca	agugguucuuaacaguucaacaguucucuauuauaauugugaaauguuuaggaccacuug	1:5622425..5622535:-
GL343604.1_2558	206187	95 +/- 1%	404418	401997	0	2421	yes	aca-miR-125a	dre-miR-125a	ucccugagacccuuaaccuguga	acaggugagguucuugggaacu	ucccugagacccuuaaccugugaggaagcccagaggucacaggugagguucuugggaacu	GL343604.1:274377..274486:+
1_17959	184879	95 +/- 1%	362623	361554	183	886	yes	aca-let-7f	dre-let-7a	ugagguaguagauuguauaguu	cuauacaaucuacugucuuucc	ugagguaguagauuguauaguuuuagggucauacccggucuuggagauaacuauacaaucuacugucuuucc	1:205026154..205026265:-
LGa_8227	179343	95 +/- 1%	351768	351748	0	20	yes	aca-miR-100	dre-miR-99	aacccguagauccgaacuugug	caagcuugugucuauagguaug	aacccguagauccgaacuugugcuucuauguuacacaagcuugugucuauagguaug	LGa:2624837..2624948:-
GL343225.1_6965	174210	95 +/- 1%	341697	341590	0	107	yes	aca-let-7f	dre-let-7a	ugagguaguagauuguauaguu	cuauacaaucuauugccuuccc	ugagguaguagauuguauaguuguagggcaguuauuuugcccucuucaggagauaacuauacaaucuauugccuuccc	GL343225.1:748285..748396:-
GL343604.1_2556	171116	95 +/- 1%	335627	335309	106	212	yes	aca-let-7c	dre-let-7a	ugagguaguagguuguaugguu	cuguacagccuccuagcuuucc	ugagguaguagguuguaugguuuagaauaacaccaucaggagauaacuguacagccuccuagcuuucc	GL343604.1:264149..264258:+
LGa_8225	171035	95 +/- 1%	335469	335309	36	124	yes	aca-let-7c	dre-let-7a	ugagguaguagguuguaugguu	cuguacaaccuccuagcuuucc	ugagguaguagguuguaugguuuagaauuacaccaagggagauaacuguacaaccuccuagcuuucc	LGa:2619214..2619324:-
3_15645	171008	95 +/- 1%	335417	335306	37	74	yes	aca-let-7c	dre-let-7a	ugagguaguagguuguaugguu	cuguacaaccuucuagcuuucc	ugagguaguagguuguaugguuuagaguuacacccugggaguuaacuguacaaccuucuagcuuucc	3:154032163..154032273:-
GL343211.1_7495	142745	95 +/- 1%	279981	256264	0	23717	yes	aca-miR-181a	dre-miR-181b	aacauucaacgcugucggugagu	accaucgaccguugauuguacc	aacauucaacgcugucggugaguuugggauuaaagugaaaaccaucgaccguugauuguacc	GL343211.1:717065..717177:-
GL343937.1_1449	136182	95 +/- 1%	267106	256273	0	10833	yes	aca-miR-181a	dre-miR-181b	aacauucaacgcugucggugagu	accaucgaccguugacuguacc	aacauucaacgcugucggugaguuuggaaucgagagcaaaccaucgaccguugacuguacc	GL343937.1:21098..21210:-
4_11999	133236	95 +/- 1%	261329	260436	8	885	yes	aca-let-7e	dre-let-7a	ugagguaguagauugaauaguu	cuauacaaucuacugucuuucc	ugagguaguagauugaauaguuguggagccuuauucucccucugagcuaacuauacaaucuacugucuuucc	4:123683593..123683704:-
2_13705	132319	95 +/- 1%	259530	256945	0	2585	yes	aca-miR-181a	dre-miR-181b	aacauucaacgcugucggugagu	accaucgacuguugaguguacc	aacauucaacgcugucggugaguuuugucaaugaagucaaaccaucgacuguugaguguacc	2:77116210..77116322:-
4_10913	127663	95 +/- 1%	250398	250394	1	3	yes	aca-miR-1a	dre-miR-1	uggaauguaaagaaguauguau	acauacuucuuuauguacccaua	acauacuucuuuauguacccauaugaagauacaauguuauggaauguaaagaaguauguau	4:38859427..38859536:+
4_11429	127548	95 +/- 1%	250172	250078	2	92	yes	aca-miR-1a	dre-miR-1	uggaauguaaagaaguauguau	acauacuucuuuauaugcccaua	acauacuucuuuauaugcccauaugaaccuggcaaacuauggaauguaaagaaguauguau	4:151823180..151823289:+
GL343308.1_5302	126971	95 +/- 1%	249039	223430	2	25607	yes	aca-miR-30e	dre-miR-30a	uguaaacauccuugacuggaagcu	cuuucagucggauguuuacagc	uguaaacauccuugacuggaagcugugcaaggcucaaaggggcuuucagucggauguuuacagc	GL343308.1:250283..250396:+
6_9116	120468	95 +/- 1%	236284	206977	0	29307	yes	aca-miR-148a	dre-miR-148	ucagugcacuacagaacuuugu	aaaguucugugacacucggacu	aaaguucugugacacucggacucugauuaugauagaagucagugcacuacagaacuuugu	6:31781700..31781811:-
3_15647	119846	95 +/- 1%	235064	234909	0	155	yes	aca-miR-99a	dre-miR-99	aacccguagauccgaucuugu	caagcucgcuucuaugggucugu	aacccguagauccgaucuuguggugaaguauaaugcacaagcucgcuucuaugggucugu	3:154034440..154034550:-
2_13473	104250	95 +/- 1%	204473	201337	0	3136	yes	aca-miR-9	dre-miR-9	ucuuugguuaucuagcuguauga	auaaagcuagauaaccgaaagu	ucuuugguuaucuagcuguaugaguguguuggucuucauaaagcuagauaaccgaaagu	2:21612972..21613083:-
GL343444.1_3746	104227	95 +/- 1%	204428	201337	0	3091	yes	aca-miR-9	dre-miR-9	ucuuugguuaucuagcuguauga	auaaagcuagauaaccgaaagu	ucuuugguuaucuagcuguaugaguguaaucgacccaucauaaagcuagauaaccgaaagu	GL343444.1:370586..370696:+
GL343308.1_5304	92503	95 +/- 1%	181433	180662	0	771	yes	aca-miR-30c	dre-miR-30a	uguaaacauccuacacucucagcu	cugggagaagguuguuuacacc	uguaaacauccuacacucucagcugugaauuugugguggcugggagaagguuguuuacacc	GL343308.1:254234..254345:+
1_17831	92433.9	95 +/- 1%	181297	180661	13	623	yes	aca-miR-30c	dre-miR-30a	uguaaacauccuacacucucagcu	cugggagaaggcuguuuacucu	uguaaacauccuacacucucagcuguguagauaagaagaaagcugggagaaggcuguuuacucu	1:168132488..168132601:-
5_10423	90353.4	95 +/- 1%	177215	177021	1	193	yes	aca-let-7i	dre-let-7a	ugagguaguaguuugugcuguu	cugcgcaagcuacugccuugcu	ugagguaguaguuugugcuguuggucggguugugacauugcccgcuguggagauaacugcgcaagcuacugccuugcu	5:51075544..51075655:-
4_11314	88110.8	95 +/- 1%	172817	169516	1	3300	yes	aca-miR-205a	dre-miR-205	uccuucauuccaccggagucug	gauuucaguggagugaagcac	uccuucauuccaccggagucugucucauaucuaaucagauuucaguggagugaagcac	4:125660729..125660839:+
2_13114	79758.7	95 +/- 1%	156434	156391	2	41	yes	aca-let-7g	dre-let-7a	ugagguaguaguuuguacaguu	cuguacaggccacugccuugcc	ugagguaguaguuuguacaguuugagggucuaugauaccacccgguacaggagauaacuguacaggccacugccuugcc	2:153332750..153332860:+
GL344214.1_1043	65203.5	95 +/- 1%	127894	127562	23	309	no	aca-miR-363	dre-miR-25	aauugcacgguauccaucugua	cggguggaucacgaugcaauuuu	cggguggaucacgaugcaauuuugauuagauuagcaggacgaaaauugcacgguauccaucugua	GL344214.1:24579..24689:+
2_13920	64966.6	95 +/- 1%	127420	125210	0	2210	yes	aca-miR-143	dre-miR-143	ugagaugaagcacuguagcucg	ggugcagugcugcaucucugguc	ggugcagugcugcaucucuggucaguugugagucugagaugaagcacuguagcucg	2:122658922..122659032:-
1_17833	55851.4	95 +/- 1%	109541	100657	247	8637	yes	aca-miR-30a	dre-miR-30a	uguaaacauccucgacuggaagcu	cuuucagucggauguuugcagc	uguaaacauccucgacuggaagcugugaagcaguagaugaagcuuucagucggauguuugcagc	1:168155588..168155701:-
GL343584.1_2479	55022.2	95 +/- 1%	107915	106504	1	1410	yes	aca-miR-92a	dre-miR-25	uauugcacuugucccggccugu	agguugggauugguugcaaugcu	agguugggauugguugcaaugcugucuauguguaugugguauugcacuugucccggccugu	GL343584.1:108919..109028:+
GL344214.1_1041	49603.9	95 +/- 1%	97287	96728	12	547	yes	aca-miR-92a	dre-miR-25	uauugcacuugucccggccugu	ggguugggauuuguugcauuacu	ggguugggauuuguugcauuacuuguggguucccugaacaguauugcacuugucccggccugu	GL344214.1:24417..24526:+
4_11481	45616.8	95 +/- 1%	89467	87912	0	1555	yes	aca-miR-30d	dre-miR-30a	uguaaacauccccgacuggaagcu	cuuucagucagauguuugcugc	uguaaacauccccgacuggaagcuguaaauuucagcuuucagucagauguuugcugc	4:1751085..1751198:-
1_17957	44519.1	95 +/- 1%	87313	87148	0	165	yes	aca-miR-98	dre-let-7a	ugagguaguaaguuguauuguu	cuauacaacuuacuacuuuccc	ugagguaguaaguuguauuguugugggguagggauuugugccccaaaucagagauaacuauacaacuuacuacuuuccc	1:205025679..205025790:-
3_15578	40473.4	95 +/- 1%	79378	77268	0	2110	yes	aca-miR-222	dre-miR-221	agcuacaucuggcuacugggucu	cgcucaguagucaguguagauuc	cgcucaguagucaguguagauucugucuucucaaucagcagcuacaucuggcuacugggucu	3:135997313..135997425:-
2_13677	39226.9	95 +/- 1%	76940	76695	0	245	yes	aca-miR-10c	-	acccuguagaaucgaauuugugu	acaaauucgucucuaggggagu	acccuguagaaucgaauuugugugagcaccucaaucacaaauucgucucuaggggagu	2:71991597..71991709:-
2_12328	33465.9	95 +/- 1%	65633	64212	0	1421	yes	aca-miR-7	dre-miR-7b	uggaagacuagugauuuuguuguu	caacaaaucgcagucuaccaua	uggaagacuagugauuuuguuguuuuuagauaacuaaauugacaacaaaucgcagucuaccaua	2:42574639..42574748:+
2_13548	32840.6	95 +/- 1%	64407	64019	0	388	yes	aca-miR-23b	dre-miR-23a	aucacauugccagggauuacc	ggguuccuggcaugcugauuu	ggguuccuggcaugcugauuugugacuuaagaugaaaaucacauugccagggauuacc	2:40591984..40592096:-
2_13674	32385.4	95 +/- 1%	63514	40460	4	23050	yes	aca-miR-148b	dre-miR-148	ucagugcaucacagaacuuugu	gaaguucuguuauacacucugacu	gaaguucuguuauacacucugacuguggcuauguggaagucagugcaucacagaacuuugu	2:71202702..71202813:-
2_13500	31759.3	95 +/- 1%	62286	57488	10	4788	yes	aca-miR-27a	dre-miR-27a	uucacaguggcuaaguuccgc	agggcuuagcccaccugugaaca	agggcuuagcccaccugugaacagcauuggauucagccauguucacaguggcuaaguuccgc	2:29157917..29158027:-
GL343301.1_5474	31608.2	95 +/- 1%	61990	61981	0	9	yes	aca-miR-146b	dre-miR-146a	ugagaacugguuuucguggacu	uccauaaugcucaguuuucca	ugagaacugguuuucguggacugguuuccauuuagucuucucaguccauaaugcucaguuuucca	GL343301.1:1588662..1588772:+
GL343844.1_1639	31581	95 +/- 1%	61937	61908	0	29	yes	aca-miR-7	dre-miR-7b	uggaagacuagugauuuuguuguu	caacaagucacagucugccuua	uggaagacuagugauuuuguuguucuguaguucaucucacgacaacaagucacagucugccuua	GL343844.1:159550..159663:-
GL343647.1_2393	31304.4	95 +/- 1%	61394	59780	0	1614	yes	aca-miR-200b	dre-miR-429	uaauacugccugguaaugaugau	caucuuacugggcagcauugga	caucuuacugggcagcauuggauguuuucugucuuucuaauacugccugguaaugaugau	GL343647.1:274624..274735:+
1_16275	29308.9	95 +/- 1%	57480	56849	0	631	yes	aca-miR-128	dre-miR-128	ucacagugaaccggucucuuu	cggggccguaacacugucugaga	cggggccguaacacugucugagaggguuacauuucucacagugaaccggucucuuu	1:96668129..96668237:+
GL343761.1_1926	28940.1	95 +/- 1%	56756	56692	40	24	yes	aca-miR-16b	dre-miR-15a	uagcagcacguaaauacuggagu	uccaguauugcuuugcugcuuu	uagcagcacguaaauacuggagucuaggaugauacauuugcccuccaguauugcuuugcugcuuu	GL343761.1:168373..168483:+
6_8761	28858.9	95 +/- 1%	56597	55987	0	610	yes	aca-miR-128	dre-miR-128	ucacagugaaccggucucuuu	gggggccguuacacuguaaga	gggggccguuacacuguaagagagugaguagcaggucucacagugaaccggucucuuu	6:42720722..42720830:+
GL344924.1_340	28433.3	95 +/- 1%	55762	51768	0	3994	yes	aca-miR-126	dre-miR-126a	ucguaccgugaguaauaaugc	cauuauuacuuuugguacgcg	cauuauuacuuuugguacgcgcugugccacuucaaacucguaccgugaguaauaaugc	GL344924.1:6918..7028:-
GL343937.1_1447	27673.3	95 +/- 1%	54273	54216	0	57	yes	aca-miR-181b	dre-miR-181b	aacauucauugcugucggugggu	cucucugaccaaugaaugca	aacauucauugcugucgguggguuuuagguucagucagcucucugaccaaugaaugca	GL343937.1:20193..20305:-
1_16345	26978.6	95 +/- 1%	52909	52880	0	29	yes	aca-miR-206	dre-miR-1	uggaauguaaggaagugugugg	uacaugcuucuuuauaucuccau	uacaugcuucuuuauaucuccauaugaauugccuugcuauggaauguaaggaagugugugg	1:122853010..122853118:+
3_15576	26724	95 +/- 1%	52409	44782	0	7627	yes	aca-miR-221	dre-miR-221	agcuacauugucugcuggguuuc	accuggcauacaauguagaauu	accuggcauacaauguagaauucuguuuguuaagcaacagcuacauugucugcuggguuuc	3:135996368..135996480:-
GL343225.1_6963	25431.7	95 +/- 1%	49874	49140	1	733	yes	aca-let-7d	dre-let-7a	agagguaguagguugcauaguu	cuauacaaccugcugccuuucu	agagguaguagguugcauaguuuuagggcagugguuuugcccaaaaggaguuaacuauacaaccugcugccuuucu	GL343225.1:747532..747643:-
4_11433	23877.6	95 +/- 1%	46827	45239	10	1578	yes	aca-miR-133a	xtr-miR-133c	uugguccccuucaaccagcugu	agcugguaaaauggaaccaaau	agcugguaaaauggaaccaaaucaacuguucaauggauuugguccccuucaaccagcugu	4:151864268..151864377:+
4_10915	23868	95 +/- 1%	46808	45239	0	1569	yes	aca-miR-133a	xtr-miR-133c	uugguccccuucaaccagcugu	agcugguaaaauggaaccaaau	agcugguaaaauggaaccaaaucaccuguuaaauggauuugguccccuucaaccagcugu	4:38863198..38863307:+
GL343647.1_2395	22825.2	95 +/- 1%	44762	41610	0	3152	yes	aca-miR-200a	dre-miR-141	uaacacugucugguaacgauguu	caucuuacuagacagugcugga	caucuuacuagacagugcuggauugugugcucugauucuaacacugucugguaacgauguu	GL343647.1:276632..276742:+
2_14195	18535.6	95 +/- 1%	36349	36274	0	75	yes	aca-miR-191	dre-miR-462	caacggaaucccaaaagcagcug	gcugcacuuggauuucguuccu	caacggaaucccaaaagcagcuguuuuccucuuaaaguuccagcugcacuuggauuucguuccu	2:187865079..187865191:-
2_12348	18413.1	95 +/- 1%	36108	36069	0	39	yes	aca-miR-204a	dre-miR-204	uucccuuugucauccuaugccu	gcugggaaggcaaagggacgu	uucccuuugucauccuaugccugagaauauaugaagggggcugggaaggcaaagggacgu	2:48871969..48872079:+
GL343428.1_3803	18394.5	95 +/- 1%	36079	35988	0	91	no	aca-miR-204a	dre-miR-204	uucccuuugucauccuaugccu	gcagggacagcaaaggggugc	uucccuuugucauccuaugccuggagaucgcagagaggcagggacagcaaaggggugc	GL343428.1:107522..107632:-
5_10601	16562.3	95 +/- 1%	32478	32248	0	230	yes	aca-miR-383	xtr-miR-383	agaucagaaggugauuguggcu	ccacagcacugccuggucaga	agaucagaaggugauuguggcuuugcuuuuauaugaaacagccacagcacugccuggucaga	5:106709366..106709476:-
2_13301	14093.8	95 +/- 1%	27636	27429	0	207	yes	aca-miR-103	dre-miR-103	agcagcauuguacagggcuauga	agcuucuuuacagugcugccuug	agcuucuuuacagugcugccuuguugcuuauggaucaagcagcauuguacagggcuauga	2:189292129..189292239:+
1_18132	10415.5	95 +/- 1%	20421	20419	0	2	yes	aca-miR-456	dre-miR-456	caggcugguuagaugguuguca	gcaggcaucuucucagccuacauguggauu	gcaggcaucuucucagccuacauguggauuccuaaaucugcaggcugguuagaugguuguca	1:231781976..231782086:-
GL343584.1_2476	10324.1	95 +/- 1%	20242	19957	0	285	yes	aca-miR-20a	dre-miR-17a	uaaagugcuuauagugcagguag	acugcauuacgagcacuuaaagu	uaaagugcuuauagugcagguagugauuaauaaucuacugcauuacgagcacuuaaagu	GL343584.1:108679..108789:+
GL343695.1_2091	10307.9	95 +/- 1%	20209	18126	0	2083	yes	aca-miR-139-5p	dre-miR-139	ucuacagugcaugugucuccagu	uggagauacggcccuguuggaau	ucuacagugcaugugucuccaguguuuuccagcgacuggagauacggcccuguuggaau	GL343695.1:186471..186583:-
2_13917	9317	95 +/- 1%	18266	9948	15	8303	yes	aca-miR-145	dre-miR-145	guccaguuuucccaggaaucccu	ggauuccuggaaauacuguucu	guccaguuuucccaggaaucccuuagaugauaagagggggauuccuggaaauacuguucu	2:122657675..122657787:-
2_12357	9315.7	95 +/- 1%	18264	18189	0	75	yes	aca-miR-101	gga-miR-101	guacaguacugugauaacuga	cgguuaucaugguaccggugcugu	cgguuaucaugguaccggugcuguauaucugaaagguacaguacugugauaacuga	2:52137623..52137733:+
6_9479	9106.7	95 +/- 1%	17854	17616	0	238	yes	aca-miR-150	dre-miR-150	ucucccaacccuuguaccagug	cugguacagaggauggaagggu	ucucccaacccuuguaccagugccaacuguaguccucacugguacagaggauggaagggu	6:80358798..80358909:-
3_15165	8670.8	95 +/- 1%	17000	16963	0	37	yes	aca-miR-15a	dre-miR-15a	uagcagcacaucaugauuugua	caagucauuauuugcugcuuu	uagcagcacaucaugauuuguaugucauaguaaauaugcaagucauuauuugcugcuuu	3:13039093..13039204:-
GL343419.1_3724	8555.7	95 +/- 1%	16773	16563	2	208	yes	aca-miR-490-5p	gga-miR-490	caaccuggaggacuccaugcugu	ccauggaucuccagguggguca	ccauggaucuccaggugggucaagauuauagagaaacaccaaccuggaggacuccaugcugu	GL343419.1:442462..442574:-
AAWZ02037129_627	8413.1	95 +/- 1%	16492	15709	3	780	yes	aca-miR-214	dre-miR-214	acagcaggcacagacaggcagu	ugccugucuacacuugcugugc	ugccugucuacacuugcugugcagaacauccucucaccuguacagcaggcacagacaggcagu	AAWZ02037129:14601..14708:+
2_13679	7422	95 +/- 1%	14549	14543	0	6	yes	aca-miR-196a	dre-miR-196a	uagguaguuucauguuguuggg	ucggcaacaagaaacugc	uagguaguuucauguuguugggguuggcuuuuaacucggcaacaagaaacugc	2:72077155..72077266:-
GL343275.1_6024	6783.9	95 +/- 1%	13298	13279	1	18	yes	aca-miR-196a	dre-miR-196a	uagguaguuucauguuguuggg	ucgacagcacgaaacugccuuc	uagguaguuucauguuguuggggcuauggcucucucuuucucgacagcacgaaacugccuuc	GL343275.1:1429538..1429647:+
6_9006	6016.7	95 +/- 1%	11793	11382	0	411	yes	aca-miR-153	dre-miR-153b	uugcauagucacaaaagugauc	gucauuuuugugauguugcagcu	gucauuuuugugauguugcagcuaguaauauaagccaaguugcauagucacaaaagugauc	6:6762604..6762714:-
1_16257	5956.2	95 +/- 1%	11674	11382	0	292	yes	aca-miR-153	dre-miR-153b	uugcauagucacaaaagugauc	ucauuuuugugauuugcagcu	ucauuuuugugauuugcagcuaguaauccuggcccaguugcauagucacaaaagugauc	1:95540844..95540953:+
2_13708	5833.3	95 +/- 1%	11433	11396	0	37	yes	aca-miR-137b	xtr-miR-137	uauugcuugagaauacgcguag	acggguauucuuggguauauaau	acggguauucuuggguauauaauacagauggcguuguuauugcuugagaauacgcguag	2:79052094..79052205:-
GL344214.1_1038	5748.1	95 +/- 1%	11270	11165	0	105	yes	aca-miR-20b	dre-miR-17a	caaagugcucauagugcagguag	acuguaaugugggcacuuac	caaagugcucauagugcagguaguuaaugcacccaaaucuacuguaaugugggcacuuac	GL344214.1:24022..24132:+
1_16666	5162	95 +/- 1%	10116	10027	1	88	yes	aca-miR-138	dre-miR-138	agcugguguugugaaucaggccg	gcuacuucacaacaccagggu	agcugguguugugaaucaggccguugccaaagagagaacggcuacuucacaacaccagggu	1:193168218..193168325:+
3_15627	4786.2	95 +/- 1%	9380	9374	0	6	yes	aca-miR-155	dre-miR-155	uuaaugcuaaucgugauaggggu	cuccuacauguuagcauuaaga	uuaaugcuaaucgugauagggguuuuuaucucugacugacuccuacauguuagcauuaaga	3:148357570..148357682:-
5_10499	4698.4	95 +/- 1%	9207	9203	3	1	yes	aca-miR-218	dre-miR-218a	uugugcuugaucuaaccaugu	caugguucugucaagcacc	uugugcuugaucuaaccaugugguugcgagguaugaguaaaacaugguucugucaagcacc	5:75691597..75691707:-
1_17495	4695.7	95 +/- 1%	9202	9195	6	1	yes	aca-miR-218	dre-miR-218a	uugugcuugaucuaaccaugu	caugguucugucaagcacc	uugugcuugaucuaaccaugugguagaacaauacaaauugaacaugguucugucaagcacc	1:112860773..112860883:-
GL343687.1_2175	4620	95 +/- 1%	9062	8965	0	97	no	aca-miR-460a-5p	dre-miR-460-5p	ccugcauuguacacacugugug	cacagcgcauacaauguggaug	ccugcauuguacacacuguguguauggacuggaggugcacagcgcauacaauguggaug	GL343687.1:195313..195424:-
GL343198.1_8019	4556	95 +/- 1%	8928	8445	0	483	yes	aca-miR-365	dre-miR-365	uaaugccccuaaaaauccuuau	agggacuuucaggggcagcugug	agggacuuucaggggcagcuguguuuuacuaacccagucauaaugccccuaaaaauccuuau	GL343198.1:1087491..1087601:+
GL343219.1_7318	4436.5	95 +/- 1%	8694	8647	1	46	yes	aca-miR-107	dre-miR-103	agcagcauuguacagggcuauc	agcuucuuuacaguguugccuugu	agcuucuuuacaguguugccuuguggcauggaguucaagcagcauuguacagggcuauc	GL343219.1:2860..2970:-
4_11479	4407.1	95 +/- 1%	8638	8588	0	50	yes	aca-miR-30b	dre-miR-30a	uguaaacauccuacacucagcu	cugggagaugaauguuuacuuc	uguaaacauccuacacucagcuguaucacaugaaauggcugggagaugaauguuuacuuc	4:1747955..1748066:-
2_13108	4401	95 +/- 1%	8624	8070	0	554	yes	aca-miR-135	dre-miR-135c	uauggcuuuuuauuccuauguga	auauagggauugaagccaugua	uauggcuuuuuauuccuaugugauuauaucacuaauuucauauagggauugaagccaugua	2:153285339..153285449:+
GL343675.1_2284	4331.9	95 +/- 1%	8489	8420	0	69	yes	aca-miR-138	dre-miR-138	agcugguguugugaaucaggccg	gcuauuucacuacaccagggu	agcugguguugugaaucaggccgacaaaaagcgcaucuuacuauccggcuauuucacuacaccagggu	GL343675.1:287375..287484:+
5_10341	4284.9	95 +/- 1%	8396	8088	0	308	yes	aca-miR-135	dre-miR-135c	uauggcuuuuuauuccuauguga	uguagggauggaagccaugaaa	uauggcuuuuuauuccuaugugauaguaauaaagucucauguagggauggaagccaugaaa	5:29776300..29776412:-
GL343761.1_1924	4272.6	95 +/- 1%	8372	7581	0	791	yes	aca-miR-15b	dre-miR-15a	uagcagcacaacaugguuugu	cagaccguucugggcugccuca	uagcagcacaacaugguuuguagggacacagaagauacagaccguucugggcugccuca	GL343761.1:167240..167350:+
GL343228.1_6985	4188.7	95 +/- 1%	8207	8070	0	137	yes	aca-miR-135	dre-miR-135c	uauggcuuuuuauuccuauguga	auguagggcuaaaagccaugggc	uauggcuuuuuauuccuaugugauugcuuuucauaacucauguagggcuaaaagccaugggc	GL343228.1:62398..62510:-
3_15163	3725.4	95 +/- 1%	7299	7010	9	280	yes	aca-miR-16a	dre-miR-15a	uagcagcacguaaauauuggug	cccaauauuguugugcugcuu	uagcagcacguaaauauugguguaguaaagauaaucuuaaccccaauauuguugugcugcuu	3:13038947..13039058:-
GL343800.1_1745	3390.4	95 +/- 1%	6642	6069	5	568	yes	aca-miR-129a	dre-miR-129	cuuuuugcggucugggcuugc	aagcccuuaccccaaaaaguau	cuuuuugcggucugggcuugcuguuccuccagucagcagucaggaagcccuuaccccaaaaaguau	GL343800.1:76622..76731:-
GL344214.1_1039	3244.7	95 +/- 1%	6356	6306	0	50	yes	aca-miR-19b	dre-miR-19a	ugugcaaauccaugcaaaacuga	cguuuugcagguuugcaucccagc	cguuuugcagguuugcaucccagcuugcuguccgucgcugugcaaauccaugcaaaacuga	GL344214.1:24210..24320:+
GL343584.1_2477	3237.1	95 +/- 1%	6341	6306	0	35	yes	aca-miR-19b	dre-miR-19a	ugugcaaauccaugcaaaacuga	aguuuugcagguuugcauccagc	aguuuugcagguuugcauccagcuguauaauguguugcugugcaaauccaugcaaaacuga	GL343584.1:108805..108917:+
4_11360	2963.6	95 +/- 1%	5805	5567	0	238	yes	aca-miR-499-5p	dre-miR-499	uuaagacuugcagugauguuu	aacaucacuuuaagucugugc	uuaagacuugcagugauguuuagaaaauuuacuacaugaacaucacuuuaagucugugc	4:135451063..135451172:+
GL343403.1_3993	2922.2	95 +/- 1%	5723	4779	0	944	yes	aca-miR-460b-5p	dre-miR-730	cccucauuguacaugcugugugu	cacagcgcaugcaauguggaca	cccucauuguacaugcuguguguauuccuuuggcguacacagcgcaugcaauguggaca	GL343403.1:879899..880010:-
GL343282.1_5874	2812.4	95 +/- 1%	5514	5500	0	14	yes	aca-miR-5452	-	uggcccuccuguugcugcugga	caacaacagccggagggcugg	uggcccuccuguugcugcuggaguccagcucucaauccaacaacagccggagggcugg	GL343282.1:1468386..1468496:+
6_9466	2802.1	95 +/- 1%	5487	3176	21	2290	yes	aca-miR-129b	dre-miR-129*	aagcccuuaccccaaaaagcau	cuuuuugcggucugggcuuucu	cuuuuugcggucugggcuuucugggucuguccaacccccguaucagaaagcccuuaccccaaaaagcau	6:79191958..79192069:-
5_9506	2770.2	95 +/- 1%	5426	5359	0	67	yes	aca-miR-205b	dre-miR-205	cccuucauuccaccggaaucug	gauuucugugaaaugaagccc	cccuucauuccaccggaaucugucaccgcaaaaaccggauuucugugaaaugaagccc	5:3605637..3605748:+
GL343213.1_7446	2726.4	95 +/- 1%	5339	5335	0	4	yes	aca-miR-122	dre-miR-122	uggagugugacaaugguguuu	aacgccauuaucacacuaaau	uggagugugacaaugguguuuguauccaauccgucaaacgccauuaucacacuaaau	GL343213.1:2690938..2691046:+
GL343545.1_2757	2655.4	95 +/- 1%	5200	5030	0	170	yes	aca-miR-2188	dre-miR-2188	aagguccaaccucacgugucc	gaugcguguggucagaccuagc	aagguccaaccucacguguccuguaugcgauaaaagagggaugcguguggucagaccuagc	GL343545.1:105043..105154:-
5_10178	2488.9	95 +/- 1%	4874	4265	0	609	yes	aca-miR-29a	dre-miR-29b	uagcaccauuugaaaucgguu	acugauuucuucugguguucgg	acugauuucuucugguguucggagucuaguucucuuucuagcaccauuugaaaucgguu	5:1036132..1036242:-
GL343684.1_2364	2432.6	95 +/- 1%	4763	4430	55	278	yes	aca-miR-130a	dre-miR-130a	cagugcaauguuaaaagggcau	gcccuuuuuauguuguacuacu	gcccuuuuuauguuguacuacuagugaacaugcgcaaaaagcagugcaauguuaaaagggcau	GL343684.1:340800..340911:-
6_9335	2416.3	95 +/- 1%	4734	4418	0	316	yes	aca-miR-196c	dre-miR-196a	uagguaguuucacguuguuggg	acaagaacauaaaacuaccuga	uagguaguuucacguuguugggaauucauuuuuaacacacaagaacauaaaacuaccuga	6:75666522..75666633:-
1_17428	2273.9	95 +/- 1%	4451	4430	0	21	yes	aca-miR-130a	dre-miR-130a	cagugcaauguuaaaagggcau	gcucuuuucacauugugcuucu	gcucuuuucacauugugcuucugucugugcccgacccaagcagugcaauguuaaaagggcau	1:91616100..91616211:-
GL343255.1_6515	2150.9	95 +/- 1%	4211	4140	1	70	yes	aca-miR-29a	dre-miR-29b	uagcaccauuugaaaucgguu	accgauuucucuugguguucaga	accgauuucucuugguguucagagucuuaguuuuugucuagcaccauuugaaaucgguu	GL343255.1:1943456..1943563:+
GL343255.1_6513	2008.7	95 +/- 1%	3932	3585	1	346	yes	aca-miR-29b	dre-miR-29b	uagcaccauuugaaaucagu	cugguuucacaugguggcuuaga	cugguuucacaugguggcuuagauuuuuccaucuuuguaucuagcaccauuugaaaucagu	GL343255.1:1940167..1940275:+
GL343282.1_5888	1828.1	95 +/- 1%	3577	3496	0	81	yes	aca-miR-454	dre-miR-130a	uagugcaauauugcuuauagggucu	acccuaucaauauugccucugcu	acccuaucaauauugccucugcuucugugcuggauucaaguagugcaauauugcuuauagggucu	GL343282.1:1189884..1189998:-
5_10180	1798.7	95 +/- 1%	3520	3438	0	82	yes	aca-miR-29b	dre-miR-29b	uagcaccauuugaaaucagu	cugguuucauauggugguuuaga	cugguuucauauggugguuuagauuuaaguacacaaugucuagcaccauuugaaaucagu	5:1037451..1037560:-
GL343584.1_2473	1196.3	95 +/- 1%	2339	2330	0	9	yes	aca-miR-19a	dre-miR-19a	ugugcaaaucuaugcaaaacuga	uaguuuugcauaguugcacu	uaguuuugcauaguugcacuacaagaagaauguaguugugcaaaucuaugcaaaacuga	GL343584.1:108504..108614:+
GL344214.1_1035	1151.5	95 +/- 1%	2250	1756	13	481	yes	aca-miR-18b	mmu-miR-18b-3p	uacugcccugaaugcuccuucu	uaaggugcaucuagugcaguu	uaaggugcaucuagugcaguuagugaaguagcuuagaaucuacugcccugaaugcuccuucu	GL344214.1:22449..22559:+
2_12570	1147.8	95 +/- 1%	2250	2117	0	133	yes	aca-miR-5397	-	uacgcagaaguuugcuucaucaggc	cugguaaagccuucugccuaac	uacgcagaaguuugcuucaucaggcugaauaugcccugccugguaaagccuucugccuaac	2:92804640..92804752:+
2_14191	1107.1	95 +/- 1%	2179	2037	0	142	no	aca-miR-2970	-	gacagucaguaguuggucuggc	ucagaucaccucuuggcuguga	gacagucaguaguuggucuggcauaagcagaaaguuucagaucaccucuuggcuguga	2:187861392..187861503:-
4_11466	1091	95 +/- 1%	2131	1716	0	415	yes	aca-miR-1388-5p	dre-miR-1388*	aggacugucuaaccugagaau	aucucagguccgucagcccacga	aggacugucuaaccugagaauggugaaucaugaaggucaaucucagguccgucagcccacga	4:156035998..156036108:+
GL343684.1_2362	1078.1	95 +/- 1%	2108	831	0	1277	yes	aca-miR-301a	gga-miR-301b-5p	gcucugacuucauugcacuacu	cagugcaauaguauugucaaagc	gcucugacuucauugcacuacuguacuucccaacuagcagugcaauaguauugucaaagc	GL343684.1:336494..336606:-
GL343282.1_5899	1030.4	95 +/- 1%	2020	1993	0	27	yes	aca-miR-5408a	-	cuaucucccauaaugcuuagcc	cuaagacuucugggaguugaagu	cuaucucccauaaugcuuagccguagcuccgaguggcuaagacuucugggaguugaagu	GL343282.1:1472494..1472605:-
GL343701.1_2021	924.2	95 +/- 1%	1804	1674	24	106	yes	aca-miR-34b	dre-miR-34	uggcagugucuuagcugguugu	caaucagcaagaauacugcccca	uggcagugucuuagcugguuguugugcgcagugauugaggaagcaaucagcaagaauacugcccca	GL343701.1:93344..93454:-
GL343308.1_5297	908.1	95 +/- 1%	1773	1772	0	1	yes	aca-miR-1b	dre-miR-1	uggaauguuaagaaguauguau	acauacuucuucauaugcccaua	acauacuucuucauaugcccauauggagucggccagauuuauggaauguuaagaaguauguau	GL343308.1:91102..91211:+
GL343198.1_8018	819.4	95 +/- 1%	1598	1373	2	223	yes	aca-miR-193	mmu-miR-193-5p	ugggucuuugcgggcgagauga	aacuggccuacaaagucccagu	ugggucuuugcgggcgagaugagaaguuuccugccuucaacuggccuacaaagucccagu	GL343198.1:1030733..1030843:+
3_15232	775.6	95 +/- 1%	1523	1339	0	184	yes	aca-miR-5399	-	uugcaagagaaauagucugaca	ccagauuauuuguugcugugcaauu	ccagauuauuuguugcugugcaauuguuuuguauaaaauugcaagagaaauagucugaca	3:25386670..25386781:-
1_18163	608.8	95 +/- 1%	1186	1185	0	1	yes	aca-miR-194	dre-miR-194a	uguaacagcaacuccauguggaa	ccaguggaggugcuguuacuu	uguaacagcaacuccauguggaauaaguagauuuccaguggaggugcuguuacuu	1:243290905..243291017:-
GL343584.1_2472	585.9	95 +/- 1%	1151	949	0	202	no	aca-miR-18a	dre-miR-18a	uaaggugcaucuagugcagauag	acugcccuaagugcuccuucugg	uaaggugcaucuagugcagauagugaaguagauuagcaucuacugcccuaagugcuccuucugg	GL343584.1:108385..108493:+
GL343282.1_5902	548.2	95 +/- 1%	1074	984	0	90	yes	aca-miR-5406-5p	-	uuuuagacuggcacuccuaga	uaggagcgaaacucuaaaagaa	uuuuagacuggcacuccuagaaucucuccgaacaucuaggagcgaaacucuaaaagaa	GL343282.1:1474892..1475002:-
6_9082	524.4	95 +/- 1%	1020	902	0	118	yes	aca-miR-489-5p	hsa-miR-3913-3p	ugacaucauauguacggcugcu	uggucguauguaugacgucauu	uggucguauguaugacgucauuuacuuguucuuuuaggagugacaucauauguacggcugcu	6:21750896..21751007:-
GL343521.1_2943	440.7	95 +/- 1%	856	641	0	215	yes	aca-miR-34c	dre-miR-34	aggcaguguaguuagcugauugu	aaucacuagcuuuacugucauc	aggcaguguaguuagcugauugugagguuuccuuggcaaucacuagcuuuacugucauc	GL343521.1:197451..197562:-
GL343197.1_8168	373.3	95 +/- 1%	731	353	0	378	yes	aca-miR-1677b	-	accaaagccccucgaggacaau	ugacuucagugggcuuaggauc	accaaagccccucgaggacaaugugagucuuucuauugacuucagugggcuuaggauc	GL343197.1:2025960..2026071:+
GL343460.1_3395	318.3	95 +/- 1%	616	508	0	108	yes	aca-miR-5408c-5p	dre-miR-150	acucccaagaauccugcagcca	uuggggaauucugggagaugu	acucccaagaauccugcagccagcauguuaugguugguuggggaauucugggagaugu	GL343460.1:441107..441218:-
2_13716	311.7	95 +/- 1%	609	584	0	25	yes	aca-miR-5455-3p	-	aaaaagaacucccuaguuuu	acuagggaguucuuuuucaaac	aaaaagaacucccuaguuuuaauguguuuuaaguuaagacuagggaguucuuuuucaaac	2:80344834..80344944:-
2_12245	291.8	95 +/- 1%	571	532	0	39	yes	aca-miR-5435b-3p	-	gaugaccuagaaaauuccuaga	uaggaauuugcuaguucuucc	gaugaccuagaaaauuccuagagagguaucauauuuaggaauuugcuaguucuucc	2:25825572..25825679:+
GL343781.1_1775	287.6	95 +/- 1%	561	546	0	15	yes	aca-miR-5455-3p	-	uaaaacuagggaguucuuuuuc	agaaagaacucccuaguuuu	agaaagaacucccuaguuuuaaguauaaaguacuuaaaacuagggaguucuuuuuc	GL343781.1:105445..105554:-
GL343278.1_6017	286.9	95 +/- 1%	560	546	0	14	yes	aca-miR-5455-3p	-	uaaaacuagggaguucuuuuuc	agaaagaacucccuaguuuu	agaaagaacucccuaguuuuaauguguuuuacauuaaaacuagggaguucuuuuuc	GL343278.1:886020..886129:-
3_15155	230.6	95 +/- 1%	452	206	0	246	no	aca-miR-551	gga-miR-551	gcgacccauacuugguuucagg	gaaaucaagguugggugagaccu	gaaaucaagguugggugagaccucgugaacagacuggaaggcgacccauacuugguuucagg	3:8819979..8820091:-
1_17701	228	95 +/- 1%	439	411	0	28	yes	aca-miR-1329	gga-miR-1329	uacagugaucagguuacgaugg	ccucguagcuugaucaccaucu	uacagugaucagguuacgauggauuucucuaguaacagccucguagcuugaucaccaucu	1:147380614..147380725:-
GL343500.1_3262	206.9	95 +/- 1%	397	277	0	120	yes	aca-miR-33	xtr-miR-33a	gugcauuguaguugcauugc	caaugccccuccagugcagcc	gugcauuguaguugcauugcauguguggccaagcugugcaaugccccuccagugcagcc	GL343500.1:19221..19330:+
GL343282.1_5906	205.1	95 +/- 1%	401	154	0	247	yes	aca-miR-5407	-	uuucggauuuucagucacaguu	gugugggauaauccgaaagaga	uuucggauuuucagucacaguuuccuuuguucuggcgucugugugggauaauccgaaagaga	GL343282.1:1475292..1475402:-
6_8822	193.3	95 +/- 1%	370	258	3	109	yes	aca-miR-32	dre-miR-25	uauugcacauuacuaaguugc	caauuuagugugugcgauauu	uauugcacauuacuaaguugcauguugucacgggcucagugcaauuuagugugugcgauauu	6:57468274..57468384:+
5_9634	186.7	95 +/- 1%	358	279	2	77	yes	aca-miR-33	xtr-miR-33a	gugcauuguaguugcauugc	caauguuuccgcagugcaaua	gugcauuguaguugcauugcauguucuagcaguauuugugcaauguuuccgcagugcaaua	5:26778853..26778962:+
6_8514	184	95 +/- 1%	352	344	0	8	yes	aca-miR-1662	gga-miR-1662	uugacaucauccuacuugaga	cccaaguagguugaugucuggc	uugacaucauccuacuugagauguaauguaaugcaaagucccaaguagguugaugucuggc	6:2558233..2558341:+
GL343521.1_2941	174.1	95 +/- 1%	333	298	0	35	yes	aca-miR-34c	dre-miR-34	aggcaguguaguuagcugauuga	agucacuaacaacacggccagg	aggcaguguaguuagcugauugacgaggcaacagucacuaacaacacggccagg	GL343521.1:196014..196125:-
AAWZ02038982_207	159.2	95 +/- 1%	310	304	0	6	yes	aca-miR-5455-3p	-	aaaacuagggaguucuuuuuc	gaaaaagaacucccuagguuua	gaaaaagaacucccuagguuuaauguaauuugcauuaaaaacuagggaguucuuuuuc	AAWZ02038982:6136..6246:-
GL343364.1_4370	158.5	95 +/- 1%	316	252	0	64	no	aca-miR-5417	-	ucaucccagccccuuuucuccc	gagagaaggcgugggaaggagc	gagagaaggcgugggaaggagcgggcuccggcgcucaucccagccccuuuucuccc	GL343364.1:1077024..1077135:-
6_9200	152.7	95 +/- 1%	291	202	0	89	yes	aca-miR-187	dre-miR-187	ucgugucuuguguugcagcc	gcuacaacacagaacaugggcg	gcuacaacacagaacaugggcgcuuucuuggacccucgugucuuguguugcagcc	6:57644257..57644366:-
GL343680.1_2149	124.6	95 +/- 1%	236	173	0	63	yes	aca-miR-208	dre-miR-736	auaagacgagcaaaaagcuugu	aagcuuuuggcucggguuauau	aagcuuuuggcucggguuauauuuuagaauggcaguguauaagacgagcaaaaagcuugu	GL343680.1:158493..158601:+
1_18161	123.3	95 +/- 1%	235	234	0	1	yes	aca-miR-215	dre-miR-192	augaccuaugauuugacagacu	ccugucauuucuguaggccaaua	augaccuaugauuugacagacugugcuuucuaugucugccugucauuucuguaggccaaua	1:243290637..243290748:-
1_16946	94.7	95 +/- 1%	184	176	0	8	yes	aca-miR-5463	-	acugccaagaucuaaaucucc	gagguuuaaaucaugccagcgg	acugccaagaucuaaaucuccagaucugaacccuggagguuuaaaucaugccagcgg	1:245615868..245615978:+
1_17396	91.9	95 +/- 1%	171	170	0	1	yes	aca-miR-375	dre-miR-375	uuuguucguucggcucgcguua	gcgucgagccccacgcacaagacc	gcgucgagccccacgcacaagaccugacgugaauguuuuguucguucggcucgcguua	1:87863734..87863845:-
GL343247.1_6694	88.4	95 +/- 1%	171	104	0	67	yes	aca-miR-5455-3p	-	aaaaagaacucucuaguuuu	aacuagggaguucuuuuucaa	aaaaagaacucucuaguuuuaaucuaugacacauuacaacuagggaguucuuuuucaa	GL343247.1:770999..771110:-
GL343894.1_1522	86	95 +/- 1%	162	64	0	98	yes	aca-miR-5402	hsa-miR-942	ucuucucuuggucuacagauc	uucuguagcucuugggacugaaga	ucuucucuuggucuacagauccgauguuuaaccguucuguagcucuugggacugaaga	GL343894.1:87870..87980:+
1_18211	82.3	95 +/- 1%	153	151	0	2	yes	aca-miR-216a	dre-miR-216a	uaaucucagcuggcaacuguga	cacagugguuucugggauuaugc	uaaucucagcuggcaacugugagcaguuuccaaauccucucacagugguuucugggauuaugc	1:256236275..256236385:-
5_10639	80.5	95 +/- 1%	156	154	0	2	yes	aca-miR-5409	-	guauggcugaacaggcaagcugc	uagcuugaguguucagccuuuu	guauggcugaacaggcaagcugccuuaagcucaugaguagcuugaguguucagccuuuu	5:115113961..115114072:-
GL343194.1_8344	70.3	95 +/- 1%	135	129	0	6	yes	aca-miR-5428	-	ucuaacuagccuccagcugcca	gcagcugguggcuaguuaggg	ucuaacuagccuccagcugccacuuguuuugccuuggcagcugguggcuaguuaggg	GL343194.1:3690069..3690178:+
GL343214.1_7430	69.5	95 +/- 1%	135	72	0	63	yes	aca-miR-5412-5p	-	aggaaaauuucugggugcuuuu	aaggguccagguuuuuuucuu	aaggguccagguuuuuuucuugugaauuuaauuaaaggaaaauuucugggugcuuuu	GL343214.1:285113..285224:-
4_11873	66.2	95 +/- 1%	128	55	0	73	yes	aca-miR-5398-5p	-	gacagucacugggauugacaga	cuguuaaucucggcaacugcu	cuguuaaucucggcaacugcuuauuaguaaguggacagucacugggauugacaga	4:95943306..95943415:-
GL343245.1_6656	56.9	95 +/- 1%	111	110	0	1	yes	aca-miR-5432	-	aagaagcacuaccguccucugcu	cagagaaggucagugcuuaauu	aagaagcacuaccguccucugcucuucaugccaagcuacagcagagaaggucagugcuuaauu	GL343245.1:1795662..1795773:+
GL344433.1_856	56.4	95 +/- 1%	102	94	0	8	yes	aca-miR-190a	dre-miR-190	ugauauguuugauauauuagguug	acuauauaucaaacauuccua	ugauauguuugauauauuagguuguaauugagcccaacuauauaucaaacauuccua	GL344433.1:25386..25497:+
4_11660	40.4	95 +/- 1%	80	70	0	10	yes	aca-miR-5431	-	uuucuacuguuggaauuaccacu	uugguagauccaacuagaagaga	uugguagauccaacuagaagagaucaauuagaucaauaagcuuuucuacuguuggaauuaccacu	4:49083779..49083891:-
3_15077	37	95 +/- 1%	74	50	0	24	yes	aca-miR-5426-5p	-	gaggaaguaaacuuggacuaca	cacucuaagucuacuuccacag	cacucuaagucuacuuccacagucuucacuucaugcaucugaggaaguaaacuuggacuaca	3:195203174..195203282:+
3_15504	35.2	95 +/- 1%	68	29	0	39	yes	aca-miR-1397	-	auguaacccaacgcagcauggu	ugcauugcgauggguuacauca	ugcauugcgauggguuacaucacuggucauagcaugauguaacccaacgcagcauggu	3:116429069..116429180:-
2_13763	32.9	95 +/- 1%	71	57	0	14	no	aca-miR-726	-	ggaauuccgcuaguucugaacu	uucacuacuagcagaacucggc	ggaauuccgcuaguucugaacuauuuacaguuagaaaaaguucacuacuagcagaacucggc	2:88642221..88642332:-
GL343557.1_2678	29.9	95 +/- 1%	49	34	0	15	yes	aca-miR-5408b	hsa-miR-4450	uggggauucugggaguuggagu	cacaacucccacaauccuuugu	cacaacucccacaauccuuugucauaggcucgacuggcuggggauucugggaguuggagu	GL343557.1:135473..135584:+
1_16784	29.6	95 +/- 1%	56	50	0	6	yes	aca-miR-5394-5p	-	accaugaaccucugucuaagcu	cuuggacagagcuaaauggcc	accaugaaccucugucuaagcucauggccuuugugauauuaacuuggacagagcuaaauggcc	1:208190472..208190582:+
AAWZ02040084_109	28.2	95 +/- 1%	48	39	0	9	yes	aca-miR-5405	hsa-miR-4270	acagggagacaucuaggacaag	uguuuuauuugccuuccuguuu	uguuuuauuugccuuccuguuuagaaaucagcagaacagggagacaucuaggacaag	AAWZ02040084:298..409:+
GL343207.1_7599	27.2	95 +/- 1%	47	38	0	9	yes	aca-miR-5405	hsa-miR-4270	acagggagacaucuaggacaag	uguuuuauuugccuuccuguuu	uguuuuauuugccuuccuguuuagaaaucagcagaacagggagacaucuaggacaag	GL343207.1:3269062..3269173:+
GL343263.1_6517	19	95 +/- 1%	36	34	0	2	yes	aca-miR-5411	-	uuuggauauccuaugcuuaga	uucagcauagguuauuccaaua	uucagcauagguuauuccaauauguauuuuaaaacauauauuuggauauccuaugcuuaga	GL343263.1:162523..162633:+
2_12995	16.6	95 +/- 1%	31	28	0	3	yes	aca-miR-5454	-	uaucauuuuacacugcucuauc	cugagcagugguaggaugauguuu	cugagcagugguaggaugauguuuacugucccagaauaucauuuuacacugcucuauc	2:139092942..139093053:+
GL343999.1_1294	15.6	95 +/- 1%	28	26	0	2	yes	aca-miR-5458	-	ggauccacggggaugcugagcu	cucagcauccguauggauucauu	ggauccacggggaugcugagcuuugucuuuccuaaaccucagcauccguauggauucauu	GL343999.1:30674..30785:+
5_9567	13.8	95 +/- 1%	18	10	0	8	yes	aca-miR-5453	mmu-miR-664-3p	cauucauuccaguguagaugc	auccccacugcagaaugaaugcag	cauucauuccaguguagaugcacucauuguuuguaucauccccacugcagaaugaaugcag	5:17342513..17342624:+
GL343328.1_4818	12.9	95 +/- 1%	23	19	0	4	yes	aca-miR-5413	-	uaaugcaacgguagaacuauuc	uaguuuuaccauugcauuggag	uaguuuuaccauugcauuggagauggaauuuuuucuaaugcaacgguagaacuauuc	GL343328.1:362970..363081:-
GL344103.1_1222	9.8	95 +/- 1%	18	15	0	3	yes	aca-miR-5416	-	aaaaacagcaaaggauccgagu	uugaauccuuuucuuuuuuucc	uugaauccuuuucuuuuuuuccuuugcaaaguuggaaaaacagcaaaggauccgagu	GL344103.1:13823..13934:-
5_10137	7.9	95 +/- 1%	7	4	0	3	yes	aca-miR-302	dre-miR-430a	uaagugcuuccauguuuuagu	uuuaacauggaggugcuuucu	uuuaacauggaggugcuuucugugcauauaaaaaguaagugcuuccauguuuuagu	5:142962950..142963060:+
GL343262.1_6267	7.7	95 +/- 1%	7	6	0	1	yes	aca-miR-202-5p	dre-miR-202*	uuccuaugcauauacuucuuu	aagaggcauacggcaugggaa	uuccuaugcauauacuucuuugagaaucugaucuaaagaggcauacggcaugggaa	GL343262.1:426431..426541:-
1_16082	7.4	95 +/- 1%	13	6	0	7	yes	aca-miR-5400	-	ucaucuccugcagagcucuagu	uuagcacucugcaggaaagaac	ucaucuccugcagagcucuaguccauucuccugagcauuagcacucugcaggaaagaac	1:67800012..67800123:+
GL343374.1_4375	7	95 +/- 1%	5	4	0	1	yes	aca-miR-5422	hsa-miR-4310	ucagcauugguauccuccuucuu	gaggaggaaaccaaggguugau	gaggaggaaaccaaggguugaugcuagcauaaucaaaucagcauugguauccuccuucuu	GL343374.1:547968..548079:+
4_11432	6.3	95 +/- 1%	9	6	0	3	yes	aca-miR-5436-5p	-	agcucgcuggcagagacuuucu	gcaagucuuugccagggagcug	agcucgcuggcagagacuuucuggugaagucagacagcaagucuuugccagggagcug	4:151844926..151845037:+
5_9681	5.8	94 +/- 1%	18	18	0	0	yes	aca-miR-5425	mmu-miR-5134	uuggcagaagggaugacucugu	agagucaccgcuucugccaagc	agagucaccgcuucugccaagcuuucuggugaaacacaagcuuggcagaagggaugacucugu	5:32296637..32296748:+
GL343545.1_2759	5.7	94 +/- 1%	1082	1082	0	0	yes	aca-miR-194	dre-miR-194a	uguaacagcaacuccauguggaa	ccaguggagcggcuguuauagu	uguaacagcaacuccauguggaagcaguccggccguuccaguggagcggcuguuauagu	GL343545.1:154387..154499:-
4_11864	5.4	94 +/- 1%	4935	4580	0	355	yes	aca-miR-137a	dre-miR-137	uuauugcuuaagaauacgcgu	acggguauucuuggguggau	acggguauucuuggguggauaauacggauuacguuguuauugcuuaagaauacgcgu	4:92342033..92342143:-
2_13912	5.4	94 +/- 1%	7296	7296	0	0	yes	aca-miR-458	dre-miR-458	auagcucuuugaaugguacugc	agcgccauuuuuggagcuauaa	agcgccauuuuuggagcuauaaacacucucacugucauagcucuuugaaugguacugc	2:121791149..121791260:-
2_14193	5.4	94 +/- 1%	4476	4129	0	347	yes	aca-miR-425	dre-miR-731	aaugacacgaucacucccgcugagc	cacggggaugucgugucugucc	aaugacacgaucacucccgcugagcgagcagagccacggccacggggaugucgugucugucc	2:187863002..187863116:-
GL344404.1_915	5.4	94 +/- 1%	4186	4129	0	57	yes	aca-miR-219	dre-miR-219	ugauuguccaaacgcaauucu	agaguugagucuggacaucagga	ugauuguccaaacgcaauucuugucuccgcuccaccgagaguugagucuggacaucagga	GL344404.1:859..968:-
4_11163	5.3	94 +/- 1%	21330	3307	0	18023	yes	aca-miR-101	mmu-miR-101a-5p	ucaguuaucacugugcugaugc	uacaguacugugauaacugaag	ucaguuaucacugugcugaugcugucuauacuaaagguacaguacugugauaacugaag	4:98411420..98411530:+
GL343398.1_4035	5.3	94 +/- 1%	21507	11602	0	9905	yes	aca-miR-455-5p	dre-miR-455	uaugugcccuuggacuacaucg	gcaguccaugggcauauacacu	uaugugcccuuggacuacaucgugggagccagcaccaugcaguccaugggcauauacacu	GL343398.1:893133..893245:-
GL343308.1_5299	5.3	94 +/- 1%	44655	44655	0	0	yes	aca-miR-133a	xtr-miR-133c	uugguccccuucaaccagcugu	ggcugguaaaaaggaaccagau	ggcugguaaaaaggaaccagaucgacuggcaacuggauuugguccccuucaaccagcugu	GL343308.1:91276..91385:+
GL343282.1_5886	5.2	94 +/- 1%	20091	20083	6	2	yes	aca-miR-130b	dre-miR-130a	cagugcaauaaugaaagggcgu	uuccccuguugcacuacu	uuccccuguugcacuacuguccaacgucacagcuagcagugcaauaaugaaagggcgu	GL343282.1:1188342..1188452:-
2_13498	5.2	94 +/- 1%	84294	83341	0	953	yes	aca-miR-24	dre-miR-24	uggcucaguucagcaggaac	gugccuacugagcugauacucagu	gugccuacugagcugauacucaguugcuuuagauaaacuggcucaguucagcaggaac	2:29157634..29157742:-
3_14468	5.2	94 +/- 1%	161499	160327	0	1172	yes	aca-miR-146a	dre-miR-146a	ugagaacugaauuccauaggcuuu	cgccccguggauucaguucuaca	ugagaacugaauuccauaggcuuuagaauaauugaaacgccccguggauucaguucuaca	3:39596490..39596600:+
2_12737	5.1	94 +/- 1%	21975	17623	0	4352	yes	aca-miR-338-5p	dre-miR-338	uccagcaucagugauuuuguu	aacaauauccuggugcugagu	aacaauauccuggugcugagugaguggcacucaaagacuccagcaucagugauuuuguu	2:99499944..99500053:+
2_12382	5.1	94 +/- 1%	66520	66016	5	499	yes	aca-miR-31	xtr-miR-31	aggcaagauguuggcauagcu	ugcuaugccaacauauugcccuc	aggcaagauguuggcauagcugaugaguuaagaaccugcuaugccaacauauugcccuc	2:61607421..61607529:+
GL344007.1_1424	5.1	94 +/- 1%	341500	341497	0	3	yes	aca-miR-124a	dre-miR-124	uaaggcacgcggugaaugc	guguucacaguggaccuugauu	guguucacaguggaccuugauuucauguggacacaauuaaggcacgcggugaaugc	GL344007.1:104526..104634:-
GL343282.1_5890	5.1	94 +/- 1%	564	333	0	231	yes	aca-miR-301b	dre-miR-130a	cagugcaauaauauugucaaagc	gcucugacaguguugcacuacu	gcucugacaguguugcacuacugucuacacaaauuaagcagugcaauaauauugucaaagc	GL343282.1:1200183..1200295:-
GL343584.1_2470	5	94 +/- 1%	15808	14927	0	881	yes	aca-miR-17	dre-miR-17a	caaagugcuuacagugcagguag	cugcagugaaggcacuuguagca	caaagugcuuacagugcagguagugauaaguagaaccuacugcagugaaggcacuuguagca	GL343584.1:108248..108358:+
4_11447	5	94 +/- 1%	341528	341497	0	31	yes	aca-miR-124a	dre-miR-124	uaaggcacgcggugaaugc	guguucacagcggaccuugau	guguucacagcggaccuugauuuaauguccauacaauuaaggcacgcggugaaugc	4:153195172..153195279:+
2_13502	5	94 +/- 1%	60380	60161	0	219	yes	aca-miR-23a	dre-miR-23a	aucacauugccagggauuucc	gggguuccuggugaugugauuu	gggguuccuggugaugugauuuuauuuugguguucagaaucacauugccagggauuucc	2:29158330..29158437:-
4_12087	5	94 +/- 1%	8	6	0	2	yes	aca-miR-5437	-	aauagacuuuuccacuucaucu	augaagugggaaaguuuaugaa	aauagacuuuuccacuucaucucaguuaauauucagaugaagugggaaaguuuaugaa	4:150483403..150483514:-
2_12132	4.9	89 +/- 2%	22	22	0	0	yes	aca-miR-449a	dre-miR-34	uggcaguguauuguuagcugga	cagcugacauucagcugccaau	uggcaguguauuguuagcuggaugaguaucucaaugcccccagcugacauucagcugccaau	2:2665558..2665669:+
GL343356.1_4567	4.9	89 +/- 2%	1069411	1067224	0	2187	yes	aca-miR-10b	dre-miR-10a	uacccuguagaaccgaauuugu	acagauucgauucuaggggaau	uacccuguagaaccgaauuugugugguauuuacacagucacagauucgauucuaggggaau	GL343356.1:481966..482076:-
GL343647.1_2397	4.9	89 +/- 2%	4027	4021	1	5	yes	aca-miR-429	dre-miR-429	uaauacugucugguaaugccgu	ucuuaccagacaaaguuagauc	ucuuaccagacaaaguuagaucuuagcuauccccgucuaauacugucugguaaugccgu	GL343647.1:283315..283424:+
GL343282.1_5892	4.9	89 +/- 2%	2099	1550	1	548	yes	aca-miR-130c	dre-miR-130a	cagugcaauauuaaaagggc	gcccuuuuucuguuguacuacu	gcccuuuuucuguuguacuacuggcaaguaugaguagcagugcaauauuaaaagggc	GL343282.1:1201628..1201737:-
6_9329	4.7	89 +/- 2%	294637	294278	1	358	yes	aca-miR-10a	dre-miR-10a	uacccuguagauccgaauuugu	acaaauucgcgucuaggggaau	uacccuguagauccgaauuuguguaaaagaaacugcgucacaaauucgcgucuaggggaau	6:75570697..75570807:-
GL343225.1_6964	4.6	89 +/- 2%	49151	49140	11	0	yes	aca-let-7d	dre-let-7a	agagguaguagguugcauaguu	uugugcacuacaggugcuaguuuauuu	uugugcacuacaggugcuaguuuauuuuuggaagagcuacagaagaaauugugggcuccuaggaagagguaguagguugcauaguu	GL343225.1:747582..747693:-
GL343364.1_4366	4.6	89 +/- 2%	808	590	1	217	yes	aca-miR-1306	gga-miR-1306	uggacguuggcucuggugguga	accuccccugcaaacguccagu	accuccccugcaaacguccagugacgcagagguaauggacguuggcucuggugguga	GL343364.1:1070702..1070813:-
3_14751	4.6	89 +/- 2%	5955	5567	0	388	yes	aca-miR-1805-5p	gga-miR-1805-3p	uguauuggaacacuacagcu	aguuguagucuuucaaacaga	aguuguagucuuucaaacagagcuuugcaaguacauaccuguauuggaacacuacagcu	3:110979880..110979988:+
GL344072.1_1248	4.5	89 +/- 2%	5931	4147	84	1700	yes	aca-miR-219	dre-miR-219	ugauuguccaaacgcaauucu	agaauugugucuggacaucugu	ugauuguccaaacgcaauucuuguccagaaaacaugcaaaccaagaauugugucuggacaucugu	GL344072.1:36977..37087:+
1_18213	4.5	89 +/- 2%	66	66	0	0	yes	aca-miR-216b	dre-miR-216b	aaaucucugcaggcaaauguga	acaguuaccagcagagguucu	aaaucucugcaggcaaaugugaugucuugaccagcaaucucacaguuaccagcagagguucu	1:256248858..256248968:-
GL343211.1_7493	4.5	89 +/- 2%	53782	53700	1	81	yes	aca-miR-181b	dre-miR-181b	aacauucauugcugucggugggu	gcucacugaacaaugaaugcaa	aacauucauugcugucgguggguuuaacuauguggacaagcucacugaacaaugaaugcaa	GL343211.1:716871..716983:-
1_16567	4.3	89 +/- 2%	6	1	0	5	yes	aca-miR-5427	-	agaaggagaagggcaaggcuccgga	ccagucuggcccuuccucuucu	agaaggagaagggcaaggcuccggaggucaggcucuccagucuggcccuuccucuucu	1:162797236..162797347:+
4_11998	4.3	89 +/- 2%	431566	431566	0	0	yes	aca-let-7a	dre-let-7a	ugagguaguagguuguauaguu	auaugaagccucuaucuugcu	auaugaagccucuaucuugcuuuguggaggugagguaguagguuguauaguu	4:123683350..123683460:-
2_12134	4.3	89 +/- 2%	226	226	0	0	yes	aca-miR-449c	dre-miR-34	uggcaguguacucuuaguuagcu	caacuaaauacacuuccaua	uggcaguguacucuuaguuagcuguuguauauauuacagcaacuaaauacacuuccaua	2:2666220..2666330:+
2_12823	2.5	78 +/- 2%	12	12	0	0	yes	aca-miR-5460	-	ugacugaaaaggcucaguggcu	ccacugagccuuuccagucaug	ccacugagccuuuccagucauggagagugacacucaaaugacugaaaaggcucaguggcu	2:114117422..114117533:+
GL343193.1_8434	2.1	78 +/- 2%	546	546	0	0	yes	aca-miR-5455-3p	-	uaaaacuagggaguucuuuuuc	agaagaacucccuaguuuaaag	agaagaacucccuaguuuaaaguuaaaacacauuaaaacuagggaguucuuuuuc	GL343193.1:7423577..7423685:+
2_13494	2	78 +/- 2%	26	24	0	2	yes	aca-miR-5419	-	aguguaguaugauuuuauagagaca	cucuauaaucauacuacauucu	cucuauaaucauacuacauucuugaaugcuuaggaguguaguaugauuuuauagagaca	2:27441615..27441727:-
GL343643.1_2307	1.8	76 +/- 2%	187251	180513	136	6602	yes	aca-miR-140-5p	-	accacaggguagaaccacggacg	cagugguuuuacccuaugguag	cagugguuuuacccuaugguagguuacgucaugcuguucuaccacaggguagaaccacggacg	GL343643.1:205804..205914:+
2_12130	1.8	76 +/- 2%	5	5	0	0	yes	aca-miR-449b	dre-miR-34	uggcagugcacuacuagcuggcu	gugguuaguugcacuccaca	uggcagugcacuacuagcuggcuguugagauauauucauuuuuacagugguuaguugcacuccaca	2:2663672..2663784:+
2_12234	1.7	76 +/- 2%	25	25	0	0	yes	aca-miR-5444b	-	cucuguuagcaugaacuaggcu	ccuaguucaugucaagagagug	cucuguuagcaugaacuaggcuucaagauuccaaaagccuaguucaugucaagagagug	2:20862190..20862301:+
1_16845	1.7	76 +/- 2%	144	144	0	0	yes	aca-miR-5429	-	auagucaugcuggaggaccuc	gaucccccagugugauucuaugg	gaucccccagugugauucuauggucaauuuuucuauagucaugcuggaggaccuc	1:226227832..226227943:+
1_18122	1.6	76 +/- 2%	648	636	0	12	yes	aca-miR-5457	-	ucaacagcugauucauuggauc	gaccuauugaaucaguguguua	gaccuauugaaucaguguguuaaguguuuacucgccauucaacagcugauucauuggauc	1:230956057..230956168:-
1_16221	1.5	76 +/- 2%	147	142	0	5	yes	aca-miR-5390	-	aauuccggauaagagacgucca	ugucccuuauccgaaauaucugu	ugucccuuauccgaaauaucuguggacgauuguggaauuccggauaagagacgucca	1:90875976..90876087:+
GL343355.1_4531	1.5	76 +/- 2%	103	103	0	0	yes	aca-miR-5435a	-	uggaggaucuagcaaugucugu	aggcauuuccuuggucuuccagc	uggaggaucuagcaaugucuguagagauguucuuucaaggcauuuccuuggucuuccagc	GL343355.1:594432..594542:-
2_12171	1.3	76 +/- 2%	36	36	0	0	yes	aca-miR-5446	-	uucagaaccuugaauagccccu	gccuauucagggugaugaauc	gccuauucagggugaugaauccaucccaauaagauucagaaccuugaauagccccu	2:9527381..9527490:+
GL344214.1_1042	1.3	76 +/- 2%	96728	96728	0	0	no	aca-miR-92a	dre-miR-25	uauugcacuugucccggccugu	ggggcggccggugcauuaag	uauugcacuugucccggccuguggaggaggagcggagaccuucgccaccaagaacaacaaaggggcggccggugcauuaag	GL344214.1:24467..24576:+
GL343500.1_3261	1.2	76 +/- 2%	284	277	7	0	no	aca-miR-33	xtr-miR-33a	gugcauuguaguugcauugc	uuugcaacacgaugcaucg	uuugcaacacgaugcaucggagcucaaguggcaguuucgggggugcauuguaguugcauugc	GL343500.1:19171..19280:+
4_10887	1.2	76 +/- 2%	341528	341497	0	31	no	aca-miR-124a	dre-miR-124	uaaggcacgcggugaaugc	guguucacagcggaccuugau	guguucacagcggaccuugauuuaaugucauacaauuaaggcacgcggugaaugc	4:29946072..29946179:+
1_16133	1.1	76 +/- 2%	7341	6346	0	995	no	aca-miR-210	dre-miR-210	cugugcgugugacagcggcu	agccacugacuaacgcacauug	agccacugacuaacgcacauugugcuucucguguccccacugugcgugugacagcggcu	1:74505504..74505612:+
4_11793	1.1	76 +/- 2%	23	21	0	2	yes	aca-miR-5448	-	gacaugucuuguuaguaucuga	acagauacugacaagacacaau	gacaugucuuguuaguaucugauuguugaguaaaaacagauacugacaagacacaau	4:78345279..78345389:-
GL343937.1_1450	0.9	62 +/- 2%	256273	256273	0	0	no	aca-miR-181a	dre-miR-181b	aacauucaacgcugucggugagu	uggcuggcagggaccugaauaacac	uggcuggcagggaccugaauaacacaaagagcuccggccaggcaaauggccacaggauagcuucagugaacauucaacgcugucggugagu	GL343937.1:21148..21260:-
GL343325.1_5006	0.8	62 +/- 2%	243	239	0	4	yes	aca-miR-5435c-3p	-	uggaggaucuagcaaaugccu	aggcauuacuaggaccuccggc	uggaggaucuagcaaaugccuagaaaaaauaacuuuaggcauuacuaggaccuccggc	GL343325.1:393505..393616:-
4_11644	0.7	62 +/- 2%	843615	842740	0	875	no	aca-miR-124b	dre-miR-124	uaaggcacgcggugaaugcu	cguguucacagcggaccuugau	cguguucacagcggaccuugauuuaaauguccauacaauuaaggcacgcggugaaugcu	4:40554178..40554287:-
GL343325.1_5005	0.7	62 +/- 2%	20	20	0	0	yes	aca-miR-5435c-5p	-	uaggcauuacuaggaccuccggc	ccgagaaccuaaaaaugucuaaa	uaggcauuacuaggaccuccggcucgucugugugauaagucuccgguggaagccugucauagaaucaccccgagaaccuaaaaaugucuaaa	GL343325.1:393455..393566:-
GL343428.1_3804	0.6	62 +/- 2%	35993	35988	5	0	no	aca-miR-204a	dre-miR-204	uucccuuugucauccuaugccu	gcgucccgacaggugaccgaggcugcc	gcgucccgacaggugaccgaggcugccuggaucacaugaccugugggcuucccuuugucauccuaugccu	GL343428.1:107572..107682:-
GL343221.1_7421	0.3	62 +/- 2%	17	17	0	0	yes	aca-miR-5393	-	uuugaguugguucagaagagcuu	ucucuuuuugaaccuucucuagac	uuugaguugguucagaagagcuuaugagaaacaauuuauuucuacauauucucuuuuugaaccuucucuagac	GL343221.1:2561475..2561587:-
4_11874	0.1	62 +/- 2%	75	75	0	0	no	aca-miR-5398-5p	hsa-miR-2053	cuguuaaucucggcaacugcu	cagcugccuccugauugacuggu	cagcugccuccugauugacugguauggguccuucuguuaaucucggcaacugcu	4:95943356..95943465:-
4_11201	-0.4	48 +/- 2%	7	6	0	1	yes	aca-miR-5447	-	uguuguggaugcaggaagucu	agauuuaccugccuccacaacau	agauuuaccugccuccacaacauguauguaauauaauaccauguuguggaugcaggaagucu	4:106532180..106532290:+
LGa_8224	-0.4	48 +/- 2%	742984	742983	1	0	no	aca-miR-125b	dre-miR-125a	ucccugagacccuaacuuguga	acgaggcauuggucuugguggcaca	acgaggcauuggucuugguggcacagaagcaaaaacacauggauugcgccccucucugucccugagacccuaacuuguga	LGa:2579092..2579203:-
5_10506	-0.9	48 +/- 2%	49167	49105	62	0	no	aca-let-7b	dre-let-7a	ugagguaguagguugugugguu	augcaagaccucugaguuaug	augcaagaccucugaguuauggaugcaaaaucaaauaaagaguuguguuuagcucuggcaaggugagguaguagguugugugguu	5:83532366..83532477:-
2_13911	-1.1	41 +/- 2%	7296	7296	0	0	no	aca-miR-458	dre-miR-458	auagcucuuugaaugguacugc	uguaccggaaaagcagcauuuuuga	auagcucuuugaaugguacugccauauguaccggaaaagcagcauuuuuga	2:121791099..121791210:-
1_17958	-1.4	41 +/- 2%	87148	87148	0	0	no	aca-miR-98	dre-let-7a	ugagguaguaaguuguauuguu	cuaaaguugaauaccauuuacu	cuaaaguugaauaccauuuacuucuguuggggugagguaguaaguuguauuguu	1:205025729..205025840:-
GL343364.1_4341	-1.5	41 +/- 2%	5	5	0	0	yes	aca-miR-5439	-	ucucgcuucuccucagagcuccgc	agggcucaaaggagaagcagcgc	agggcucaaaggagaagcagcgccggccucgucucgcuucuccucagagcuccgc	GL343364.1:57224..57335:+
3_14467	-1.5	41 +/- 2%	160329	160327	2	0	no	aca-miR-146a	dre-miR-146a	ugagaacugaauuccauaggcuuu	agaugguggcuucaaccggg	agaugguggcuucaaccgggaggagaccuacaugguugccuagcucugagaacugaauuccauaggcuuu	3:39596440..39596550:+
2_13113	-1.8	41 +/- 2%	156391	156391	0	0	no	aca-let-7g	dre-let-7a	ugagguaguaguuuguacaguu	cuuucaagccuacgucguccuccca	cuuucaagccuacgucguccucccacauauugccugauuccggguugagguaguaguuuguacaguu	2:153332700..153332810:+
GL343364.1_4369	-2	41 +/- 2%	252	252	0	0	no	aca-miR-5417	-	ucaucccagccccuuuucuccc	gaaagagcggcagggacgcgc	ucaucccagccccuuuucuccccuggacuggcugccacgagcgaggagaaagaccgcggcgaggccggaaagagcggcagggacgcgc	GL343364.1:1076974..1077085:-
5_9600	-2	41 +/- 2%	8	8	0	0	yes	aca-miR-5403	-	acggaaaagagauaaggaaugc	auuccuucucacuuuccccuuu	acggaaaagagauaaggaaugcuuuuggaucaggaauuccuucucacuuuccccuuu	5:24584091..24584202:+
4_12020	-2.3	40 +/- 2%	33	32	0	1	yes	aca-miR-5446	-	uucagaaccuugaauagccccu	agcugucccaagugcugaaucc	agcugucccaagugcugaauccuauccucuaaagaaguucagaaccuugaauagccccu	4:128962359..128962470:-
GL343193.1_8411	-2.3	40 +/- 2%	5	5	0	0	yes	aca-miR-5461	-	ucaaugcacugcacugcacugc	aguuguagggcuaugcauuagga	aguuguagggcuaugcauuaggacccagaauguaaucucaaugcacugcacugcacugc	GL343193.1:5139540..5139651:+
3_14752	-2.3	40 +/- 2%	5567	5567	0	0	no	aca-miR-1805-3p	gga-miR-1805-3p	uguauuggaacacuacagcu	cuuugcaaguacaua	cuuugcaaguacauaccuguauuggaacacuacagcu	3:110979930..110980038:+
GL343584.1_2471	-2.5	40 +/- 2%	958	949	0	9	no	aca-miR-18a	dre-miR-18a	uaaggugcaucuagugcagauag	uagugacugcuuuuuguuc	uagugacugcuuuuuguucuaaggugcaucuagugcagauag	GL343584.1:108335..108443:+
6_8963	-2.5	40 +/- 2%	4	4	0	0	yes	aca-miR-5434	-	gugaaauuagaguacuguaacu	uugcaguacuaugauucugcuu	uugcaguacuaugauucugcuuuaacuaccgcuaagugaaauuagaguacuguaacu	6:78782655..78782766:+
1_17404	-3.2	36 +/- 2%	865928	865895	33	0	no	aca-miR-26	dre-miR-26a	uucaaguaauccaggauaggcu	cuucuucuguucuccaguacaugcuuu	cuucuucuguucuccaguacaugcuuugaauauugucuuuauguaacaggacuguggccaguuucaaguaauccaggauaggcu	1:88581342..88581453:-
2_13107	-3.3	36 +/- 2%	8070	8070	0	0	no	aca-miR-135	dre-miR-135c	uauggcuuuuuauuccuauguga	ucaucugagagguccaucug	ucaucugagagguccaucugcuaacuggugcuaccaguaugccccauugucuucuauggcuuuuuauuccuauguga	2:153285289..153285399:+
GL343234.1_6797	-3.5	36 +/- 2%	18	13	0	5	no	aca-miR-5421	-	cagucuucugucauuuacuugugc	acagugagugaagaaggcaguc	cagucuucugucauuuacuugugcuuugcuuauagugaacagugagugaagaaggcaguc	GL343234.1:452043..452156:-
1_16098	-4.1	23 +/- 2%	2	2	0	0	yes	aca-miR-5396	-	ccgcacaaccagcaagaag	ucuuguuggucauguuggc	ccgcacaaccagcaagaagaugggaagaucuagccacuccuucuuguuggucauguuggc	1:69318538..69318646:+
2_14196	-4.7	23 +/- 2%	36276	36274	2	0	no	aca-miR-191	dre-miR-462	caacggaaucccaaaagcagcug	gccauguuuuaguaccuccucugcc	gccauguuuuaguaccuccucugccuugacaacagaucaccuuccaaugaugguuugauagugggcaacggaaucccaaaagcagcug	2:187865129..187865241:-
6_9336	-5.8	15 +/- 2%	4418	4418	0	0	no	aca-miR-196c	dre-miR-196a	uagguaguuucacguuguuggg	ugacagccagaaaugaccuaga	ugacagccagaaaugaccuagaacuguucuguggauuagguaguuucacguuguuggg	6:75666572..75666683:-
2_12327	-15.9	0.15 +/- 0.02	64264	64212	52	0	no	aca-miR-7	dre-miR-7b	uggaagacuagugauuuuguuguu	uaaccuauuacauagauccugu	uaaccuauuacauagauccuguagaaaauguagaagauuucaguggauguuggccuaguucuguguggaagacuagugauuuuguuguu	2:42574589..42574698:+
