# Supplementary material for: Differential expression of conserved and novel microRNAs during tail regeneration in the lizard Anolis carolinensis
Source: BMC Genomics. 2016 May 5;17:339. doi: 10.1186/s12864-016-2640-3 (PMC4858913; doi:10.1186/s12864-016-2640-3)
Supplement: Additional file 2: Table S2. — MicroRNA expression in green anole tail regeneration: counts from miRDeep2 and normalized DESeq values. (XLSX 120 kb) [file 12864_2016_2640_MOESM2_ESM.xlsx]

## Sheet: miRDeep2_counts
Supplemental Table S2A. MicroRNA expression: counts from miRDeep2.
#miRNA	read count	precursor	total	brain	base1	base2	base3	muscle	tip1	tip2	tip3
1_15817	175	1_15817	175	109	18	5	9	7	19	3	5
1_15879	105	1_15879	105	54	11	12	12	0	6	6	4
1_15904	31	1_15904	31	10	5	2	6	1	2	2	3
1_15974	256	1_15974	256	158	19	24	16	9	16	5	9
1_15981	90	1_15981	90	4	30	14	14	0	13	7	8
1_16084	35	1_16084	35	2	9	5	9	0	3	2	5
1_16118	8	1_16118	8	2	2	1	0	0	1	1	1
1_16155	293	1_16155	293	161	15	17	21	4	33	14	28
1_16249	7	1_16249	7	4	1	0	1	1	0	0	0
1_16270	19	1_16270	19	9	3	0	1	2	3	0	1
1_16293	665	1_16293	665	241	82	76	79	17	75	38	57
1_16298	5	1_16298	5	5	0	0	0	0	0	0	0
1_16299	491	1_16299	491	186	47	49	48	14	64	17	66
1_16321	13	1_16321	13	5	1	3	0	0	1	0	3
1_16338	17	1_16338	17	1	3	2	2	1	3	4	1
1_16347	1786	1_16347	1786	23	598	520	454	39	50	15	87
1_16432	782	1_16432	782	102	109	184	133	12	49	48	145
1_16478	26	1_16478	26	0	5	7	2	0	5	5	2
1_16506	6	1_16506	6	0	2	0	2	0	0	0	2
1_16547	491	1_16547	491	186	47	49	48	14	64	17	66
1_16636	346	1_16636	346	107	34	56	66	3	29	23	28
1_16653	25	1_16653	25	3	0	6	9	1	0	2	4
1_16685	45	1_16685	45	10	8	2	9	0	4	6	6
1_16761	10	1_16761	10	1	1	2	0	0	1	1	4
1_16825	223	1_16825	223	44	26	47	49	2	20	15	20
1_16840	50	1_16840	50	1	21	8	10	0	3	1	6
1_16925	65	1_16925	65	6	21	8	13	2	5	1	9
1_17045	29	1_17045	29	0	0	5	6	0	1	8	9
1_17048	72	1_17048	72	20	5	17	12	1	6	3	8
1_17131	85	1_17131	85	12	8	8	16	3	7	3	28
1_17180	10	1_17180	10	5	0	0	1	0	0	2	2
1_17191	782	1_17191	782	102	109	184	133	12	49	48	145
1_17246	71	1_17246	71	48	9	8	3	1	0	1	1
1_17294	47	1_17294	47	0	7	10	11	0	10	2	7
1_17359	13	1_17359	13	8	1	0	3	0	0	0	1
1_17363	620	1_17363	620	51	90	140	159	6	29	43	102
1_17439	8	1_17439	8	2	1	1	2	0	1	0	1
1_17442	1617	1_17442	1617	35	154	319	642	10	98	105	254
1_17444	1616	1_17444	1616	34	154	319	642	10	98	105	254
1_17483	168	1_17483	168	87	18	11	12	2	20	7	11
1_17509	4	1_17509	4	4	0	0	0	0	0	0	0
1_17556	10	1_17556	10	4	0	1	2	1	1	0	1
1_17614	156	1_17614	156	0	20	38	64	1	11	6	16
1_17678	44	1_17678	44	13	0	8	10	2	1	4	6
1_17689	50	1_17689	50	0	5	13	11	1	4	9	7
1_17714	8	1_17714	8	4	1	0	3	0	0	0	0
1_17776	4	1_17776	4	0	1	0	2	0	0	1	0
1_17788	15	1_17788	15	0	1	1	4	0	2	1	6
1_17838	16	1_17838	16	11	1	1	1	0	2	0	0
1_17856	300	1_17856	300	61	29	53	59	5	23	35	35
1_17889	13	1_17889	13	0	1	2	6	0	1	1	2
1_17906	51	1_17906	51	16	1	10	10	0	3	6	5
1_17974	8	1_17974	8	8	0	0	0	0	0	0	0
1_18018	405	1_18018	405	75	90	60	36	7	83	17	37
1_18096	3	1_18096	3	0	0	3	0	0	0	0	0
1_18167	3	1_18167	3	0	1	0	1	0	1	0	0
1_18223	10	1_18223	10	9	0	1	0	0	0	0	0
2_12139	8	2_12139	8	1	0	1	2	0	0	1	3
2_12225	5	2_12225	5	0	0	0	2	0	1	2	0
2_12265	111	2_12265	111	17	9	24	17	1	11	12	20
2_12310	112	2_12310	112	0	15	31	30	1	13	12	10
2_12313	37	2_12313	37	5	4	7	6	0	2	6	7
2_12376	287	2_12376	287	153	21	31	23	3	18	13	25
2_12399	163	2_12399	163	18	13	35	48	2	8	12	27
2_12414	35	2_12414	35	11	1	7	3	1	1	5	6
2_12428	2240	2_12428	2240	492	214	406	573	24	145	117	269
2_12543	10	2_12543	10	4	0	2	1	0	0	1	2
2_12592	7	2_12592	7	0	0	2	2	0	1	1	1
2_12739	293	2_12739	293	161	15	17	21	4	33	14	28
2_12797	294	2_12797	294	25	31	62	72	2	34	27	41
2_12839	12	2_12839	12	1	1	5	3	0	1	0	1
2_12843	491	2_12843	491	186	47	49	48	14	64	17	66
2_12897	51	2_12897	51	5	4	6	15	0	10	5	6
2_12920	68	2_12920	68	16	6	6	17	1	5	4	13
2_12997	10	2_12997	10	7	0	2	0	0	1	0	0
2_13089	137	2_13089	137	18	18	23	39	0	13	12	14
2_13093	1861	2_13093	1861	139	175	442	416	19	116	213	341
2_13110	22	2_13110	22	5	5	1	0	0	6	3	2
2_13149	13	2_13149	13	5	1	3	0	0	1	0	3
2_13168	40	2_13168	40	17	3	5	4	1	3	4	3
2_13177	98	2_13177	98	52	8	5	3	1	15	7	7
2_13248	13	2_13248	13	0	0	4	0	0	0	4	5
2_13368	181	2_13368	181	31	14	29	33	1	12	20	41
2_13392	8	2_13392	8	6	2	0	0	0	0	0	0
2_13491	15	2_13491	15	3	2	3	1	0	3	2	1
2_13504	32	2_13504	32	7	2	6	8	0	2	3	4
2_13554	3	2_13554	3	2	0	0	0	0	0	1	0
2_13574	7	2_13574	7	1	4	0	0	1	0	0	1
2_13576	28	2_13576	28	2	3	6	4	0	0	4	9
2_13583	9	2_13583	9	8	0	1	0	0	0	0	0
2_13632	51	2_13632	51	29	2	1	5	1	4	2	7
2_13768	5	2_13768	5	5	0	0	0	0	0	0	0
2_13777	28	2_13777	28	1	2	4	11	0	2	6	2
2_13848	67	2_13848	67	53	5	2	0	5	2	0	0
2_13885	116	2_13885	116	38	14	9	17	1	15	8	14
2_13904	7	2_13904	7	5	2	0	0	0	0	0	0
2_13994	491	2_13994	491	186	47	49	48	14	64	17	66
2_14000	11	2_14000	11	0	2	2	4	0	0	0	3
2_14022	9	2_14022	9	6	1	1	1	0	0	0	0
2_14152	2124	2_14152	2124	433	296	214	367	28	357	149	280
2_14171	6483	2_14171	6483	1205	216	909	1018	28	396	973	1738
2_14206	7	2_14206	7	1	2	2	0	0	1	0	1
3_14506	27	3_14506	27	2	4	6	3	0	3	1	8
3_14523	10	3_14523	10	7	0	0	0	2	1	0	0
3_14559	34	3_14559	34	6	12	3	3	0	4	1	5
3_14580	2	3_14580	2	1	1	0	0	0	0	0	0
3_14589	15	3_14589	15	6	1	2	1	1	3	1	0
3_14593	35	3_14593	35	16	1	5	6	0	1	2	4
3_14722	125	3_14722	125	68	15	11	13	4	5	5	4
3_14724	134	3_14724	134	123	5	1	0	2	3	0	0
3_14759	49	3_14759	49	5	4	6	15	0	10	4	5
3_14800	22	3_14800	22	20	0	0	0	0	2	0	0
3_14816	79	3_14816	79	7	26	11	13	0	11	4	7
3_14864	500	3_14864	500	37	29	136	156	14	25	50	53
3_14928	8	3_14928	8	8	0	0	0	0	0	0	0
3_14968	2	3_14968	2	0	2	0	0	0	0	0	0
3_15024	5	3_15024	5	2	1	2	0	0	0	0	0
3_15039	256	3_15039	256	39	21	60	86	1	15	7	27
3_15047	1867	3_15047	1867	142	173	444	417	19	116	215	341
3_15071	121	3_15071	121	12	7	25	31	0	7	13	26
3_15114	2	3_15114	2	1	0	1	0	0	0	0	0
3_15128	7	3_15128	7	5	0	2	0	0	0	0	0
3_15178	26	3_15178	26	8	3	4	3	0	3	2	3
3_15180	4	3_15180	4	0	2	0	1	0	1	0	0
3_15258	1011	3_15258	1011	100	109	194	260	11	108	100	129
3_15282	165	3_15282	165	38	10	36	30	2	8	20	21
3_15338	93	3_15338	93	18	4	22	32	1	8	3	5
3_15364	491	3_15364	491	81	54	88	113	6	55	30	64
3_15492	12	3_15492	12	2	1	1	5	1	0	1	1
3_15570	84	3_15570	84	23	11	11	24	1	5	3	6
3_15604	3	3_15604	3	0	0	0	2	0	0	1	0
3_15626	152	3_15626	152	16	15	29	49	1	12	11	19
3_15640	32	3_15640	32	10	6	6	8	1	0	1	0
3_15651	5	3_15651	5	1	2	0	1	0	1	0	0
3_15659	192	3_15659	192	59	26	43	30	3	8	9	14
3_15682	30	3_15682	30	9	7	2	4	1	3	2	2
3_15692	4	3_15692	4	2	0	0	0	2	0	0	0
4_10847	122	4_10847	122	3	19	8	23	4	36	2	27
4_10881	51	4_10881	51	5	4	6	15	0	10	5	6
4_10930	16	4_10930	16	5	1	2	2	4	0	1	1
4_10939	30	4_10939	30	9	9	1	1	0	3	1	6
4_10950	13	4_10950	13	1	4	1	3	0	1	1	2
4_10981	50	4_10981	50	0	7	7	12	0	1	8	15
4_11015	19	4_11015	19	4	3	1	2	1	4	2	2
4_11017	192	4_11017	192	5	60	26	26	1	30	10	34
4_11032	9	4_11032	9	8	0	0	0	0	1	0	0
4_11170	156	4_11170	156	80	14	11	18	3	20	4	6
4_11177	129	4_11177	129	4	11	34	25	0	11	22	22
4_11223	15	4_11223	15	14	0	0	0	1	0	0	0
4_11317	219	4_11317	219	11	32	43	70	2	23	13	25
4_11365	524	4_11365	524	33	56	118	148	6	67	44	52
4_11684	26	4_11684	26	3	8	1	1	2	5	3	3
4_11705	5	4_11705	5	5	0	0	0	0	0	0	0
4_11792	10	4_11792	10	0	0	2	2	0	3	2	1
4_11808	525	4_11808	525	33	56	119	148	6	67	44	52
4_11859	212	4_11859	212	71	25	35	38	1	16	13	13
4_11885	25	4_11885	25	1	8	5	6	1	2	1	1
4_11888	55	4_11888	55	1	4	15	9	0	5	10	11
4_11913	4	4_11913	4	1	0	2	1	0	0	0	0
4_11918	9	4_11918	9	0	1	2	2	0	1	1	2
4_11992	420	4_11992	420	45	44	69	116	5	42	39	60
4_12011	7	4_12011	7	1	0	2	1	0	0	3	0
4_12038	5	4_12038	5	2	0	0	2	0	0	1	0
4_12040	14	4_12040	14	5	1	4	3	0	0	0	1
4_12054	130	4_12054	130	77	11	10	7	3	8	3	11
5_10005	28	5_10005	28	4	5	5	4	1	5	3	1
5_10054	20	5_10054	20	5	0	5	4	0	3	0	3
5_10249	11	5_10249	11	2	2	1	2	0	1	0	3
5_10325	8	5_10325	8	1	4	1	0	0	1	0	1
5_10347	6	5_10347	6	1	1	1	2	0	0	1	0
5_10440	27	5_10440	27	0	3	9	4	0	2	3	6
5_10442	27	5_10442	27	0	3	9	4	0	2	3	6
5_10488	420	5_10488	420	45	44	69	116	5	42	39	60
5_10513	120	5_10513	120	27	26	27	19	1	4	5	11
5_10520	6	5_10520	6	5	1	0	0	0	0	0	0
5_10675	1631	5_10675	1631	246	305	400	380	167	60	17	56
5_10677	60	5_10677	60	9	16	4	5	1	15	6	4
5_9502	9	5_9502	9	5	1	0	0	0	1	0	2
5_9550	6	5_9550	6	4	0	0	1	0	0	0	1
5_9586	105	5_9586	105	16	19	15	27	1	10	7	10
5_9589	9	5_9589	9	1	1	3	1	0	1	0	2
5_9592	6	5_9592	6	0	0	0	2	0	1	0	3
5_9632	208	5_9632	208	183	7	2	4	3	7	1	1
5_9643	11	5_9643	11	9	0	0	1	1	0	0	0
5_9662	6	5_9662	6	1	1	1	2	0	0	1	0
5_9735	12	5_9735	12	8	0	1	1	1	1	0	0
5_9796	15	5_9796	15	10	2	0	0	1	2	0	0
5_9840	17	5_9840	17	3	2	3	7	1	0	1	0
5_9911	142	5_9911	142	92	13	7	7	3	10	7	3
5_9957	10	5_9957	10	2	3	3	1	0	0	1	0
5_9983	6	5_9983	6	2	0	1	2	1	0	0	0
6_8586	43	6_8586	43	22	5	7	5	0	1	1	2
6_8587	491	6_8587	491	186	47	49	48	14	64	17	66
6_8590	18	6_8590	18	7	6	3	1	1	0	0	0
6_8731	58	6_8731	58	0	8	29	13	0	1	3	4
6_8745	464	6_8745	464	8	73	127	51	4	67	99	35
6_9009	96	6_9009	96	13	5	24	20	1	4	8	21
6_9011	7	6_9011	7	6	1	0	0	0	0	0	0
6_9051	214	6_9051	214	15	20	47	19	1	36	35	41
6_9078	21	6_9078	21	0	5	6	3	1	0	5	1
6_9154	378	6_9154	378	193	35	23	31	15	46	15	20
6_9178	12	6_9178	12	0	1	2	5	0	1	2	1
6_9208	21	6_9208	21	0	10	2	4	0	2	0	3
6_9260	193	6_9260	193	14	49	24	34	2	24	15	31
6_9312	35	6_9312	35	2	4	5	4	0	12	3	5
6_9325	5	6_9325	5	0	2	1	0	0	1	1	0
6_9327	133	6_9327	133	46	19	19	18	4	14	6	7
AAWZ02035903_862	14	AAWZ02035903_862	14	3	3	2	4	0	1	0	1
AAWZ02036535_775	7	AAWZ02036535_775	7	3	1	0	0	0	1	1	1
AAWZ02036634_764	34	AAWZ02036634_764	34	3	3	7	10	0	3	3	5
AAWZ02039082_194	98	AAWZ02039082_194	98	52	8	5	3	1	15	7	7
GL343193.1_8407	10	GL343193.1_8407	10	4	0	1	2	1	1	0	1
GL343193.1_8437	6	GL343193.1_8437	6	0	1	1	1	0	0	2	1
GL343193.1_8482	197	GL343193.1_8482	197	39	17	30	35	1	13	20	42
GL343195.1_8258	16	GL343195.1_8258	16	15	0	0	0	0	0	0	1
GL343196.1_8121	40	GL343196.1_8121	40	21	6	3	0	2	3	2	3
GL343197.1_8172	46	GL343197.1_8172	46	36	1	4	2	1	2	0	0
GL343198.1_8111	19	GL343198.1_8111	19	9	2	2	4	0	1	1	0
GL343199.1_7936	6	GL343199.1_7936	6	0	0	0	3	0	0	0	3
GL343202.1_7846	5	GL343202.1_7846	5	5	0	0	0	0	0	0	0
GL343203.1_7991	17	GL343203.1_7991	17	0	2	5	2	0	2	1	5
GL343208.1_7637	14	GL343208.1_7637	14	7	3	1	0	0	1	1	1
GL343210.1_7546	30	GL343210.1_7546	30	1	5	7	7	0	4	1	5
GL343210.1_7550	11	GL343210.1_7550	11	11	0	0	0	0	0	0	0
GL343210.1_7564	3	GL343210.1_7564	3	2	0	1	0	0	0	0	0
GL343217.1_7296	16	GL343217.1_7296	16	3	2	3	3	0	0	3	2
GL343219.1_7328	7	GL343219.1_7328	7	0	1	3	3	0	0	0	0
GL343220.1_7266	378	GL343220.1_7266	378	193	35	23	31	15	46	15	20
GL343221.1_7416	7	GL343221.1_7416	7	7	0	0	0	0	0	0	0
GL343225.1_6970	525	GL343225.1_6970	525	33	56	119	148	6	67	44	52
GL343227.1_7195	18	GL343227.1_7195	18	1	0	5	2	0	0	3	7
GL343227.1_7197	6	GL343227.1_7197	6	0	0	1	0	0	0	0	5
GL343228.1_6975	3	GL343228.1_6975	3	2	0	0	1	0	0	0	0
GL343230.1_6823	50	GL343230.1_6823	50	44	2	0	2	1	0	0	1
GL343231.1_7032	281	GL343231.1_7032	281	96	50	24	18	4	48	10	31
GL343231.1_7034	43	GL343231.1_7034	43	5	1	7	14	0	3	5	8
GL343233.1_6841	142	GL343233.1_6841	142	34	24	22	26	3	10	4	19
GL343234.1_6794	23	GL343234.1_6794	23	4	9	2	3	0	4	0	1
GL343237.1_6814	27	GL343237.1_6814	27	1	13	7	6	0	0	0	0
GL343239.1_6729	223	GL343239.1_6729	223	44	26	47	49	2	20	15	20
GL343240.1_6780	6	GL343240.1_6780	6	4	0	0	1	0	1	0	0
GL343240.1_6782	9	GL343240.1_6782	9	1	0	1	3	0	1	2	1
GL343240.1_6787	9	GL343240.1_6787	9	1	0	1	3	0	1	2	1
GL343244.1_6615	6	GL343244.1_6615	6	5	1	0	0	0	0	0	0
GL343244.1_6623	456	GL343244.1_6623	456	108	38	102	83	3	22	42	58
GL343245.1_6681	443	GL343245.1_6681	443	40	94	91	57	2	47	27	85
GL343248.1_6577	223	GL343248.1_6577	223	44	26	47	49	2	20	15	20
GL343248.1_6580	6	GL343248.1_6580	6	6	0	0	0	0	0	0	0
GL343250.1_6639	193	GL343250.1_6639	193	1	12	54	57	0	9	29	31
GL343250.1_6645	2	GL343250.1_6645	2	0	0	1	1	0	0	0	0
GL343252.1_6374	88	GL343252.1_6374	88	61	3	7	4	1	7	1	4
GL343252.1_6379	13	GL343252.1_6379	13	4	0	4	3	0	1	1	0
GL343252.1_6386	14	GL343252.1_6386	14	0	1	2	3	0	2	2	4
GL343253.1_6309	11	GL343253.1_6309	11	1	1	0	4	0	1	0	4
GL343253.1_6342	1617	GL343253.1_6342	1617	35	154	319	642	10	98	105	254
GL343256.1_6423	8	GL343256.1_6423	8	2	3	0	2	0	0	0	1
GL343256.1_6446	5	GL343256.1_6446	5	0	0	0	0	5	0	0	0
GL343263.1_6530	52	GL343263.1_6530	52	3	3	13	12	2	5	6	8
GL343263.1_6539	225	GL343263.1_6539	225	2	39	35	57	0	50	15	27
GL343264.1_6228	117	GL343264.1_6228	117	21	17	15	18	0	9	12	25
GL343265.1_6487	13	GL343265.1_6487	13	6	1	0	1	1	1	1	2
GL343269.1_6197	32	GL343269.1_6197	32	1	0	15	9	1	1	0	5
GL343270.1_6155	782	GL343270.1_6155	782	102	109	184	133	12	49	48	145
GL343271.1_6162	96	GL343271.1_6162	96	16	11	11	17	3	17	7	14
GL343279.1_5955	4	GL343279.1_5955	4	0	0	0	2	0	0	0	2
GL343279.1_5973	10	GL343279.1_5973	10	4	0	2	1	0	1	2	0
GL343282.1_5871	52	GL343282.1_5871	52	22	3	4	9	2	2	3	7
GL343282.1_5904	38	GL343282.1_5904	38	29	2	0	0	0	5	1	1
GL343283.1_6080	20	GL343283.1_6080	20	16	1	0	1	1	0	0	1
GL343285.1_6039	4	GL343285.1_6039	4	2	0	0	2	0	0	0	0
GL343289.1_5620	6	GL343289.1_5620	6	6	0	0	0	0	0	0	0
GL343295.1_5687	109	GL343295.1_5687	109	9	7	24	29	0	7	10	23
GL343296.1_5585	3	GL343296.1_5585	3	3	0	0	0	0	0	0	0
GL343297.1_5454	246	GL343297.1_5454	246	167	8	19	13	6	13	7	13
GL343300.1_5561	442	GL343300.1_5561	442	105	62	72	71	12	49	25	46
GL343300.1_5564	40	GL343300.1_5564	40	10	3	2	9	3	1	1	11
GL343308.1_5326	324	GL343308.1_5326	324	8	103	62	66	6	34	17	28
GL343312.1_5257	71	GL343312.1_5257	71	48	9	8	3	1	0	1	1
GL343332.1_4913	14	GL343332.1_4913	14	10	1	1	1	0	1	0	0
GL343337.1_4789	6	GL343337.1_4789	6	5	0	0	1	0	0	0	0
GL343338.1_4767	26	GL343338.1_4767	26	3	0	7	6	1	4	2	3
GL343345.1_4644	30	GL343345.1_4644	30	25	2	0	1	1	0	1	0
GL343358.1_4479	136	GL343358.1_4479	136	75	17	13	13	4	5	5	4
GL343364.1_4363	768	GL343364.1_4363	768	271	135	77	58	10	127	23	67
GL343364.1_4367	179	GL343364.1_4367	179	13	29	16	41	0	22	10	48
GL343371.1_4457	3	GL343371.1_4457	3	3	0	0	0	0	0	0	0
GL343371.1_4471	39	GL343371.1_4471	39	9	5	7	4	0	4	2	8
GL343373.1_4208	6	GL343373.1_4208	6	0	1	3	1	0	0	0	1
GL343377.1_4201	381	GL343377.1_4201	381	194	35	23	32	15	46	16	20
GL343379.1_4390	10	GL343379.1_4390	10	1	0	3	2	0	0	1	3
GL343384.1_4145	346	GL343384.1_4145	346	107	34	56	66	3	29	23	28
GL343394.1_3979	105	GL343394.1_3979	105	31	8	18	28	1	3	7	9
GL343398.1_4033	58	GL343398.1_4033	58	2	36	3	7	0	7	0	3
GL343399.1_3962	457	GL343399.1_3962	457	227	29	61	34	7	22	42	35
GL343403.1_3992	57	GL343403.1_3992	57	2	3	21	16	0	2	6	7
GL343434.1_3600	40	GL343434.1_3600	40	16	4	4	4	3	2	3	4
GL343434.1_3602	40	GL343434.1_3602	40	16	4	4	4	3	2	3	4
GL343435.1_3683	64	GL343435.1_3683	64	39	7	2	2	0	9	0	5
GL343444.1_3744	11	GL343444.1_3744	11	9	1	0	1	0	0	0	0
GL343456.1_3404	14	GL343456.1_3404	14	10	0	3	1	0	0	0	0
GL343457.1_3571	215	GL343457.1_3571	215	25	8	10	1	136	10	8	17
GL343462.1_3528	9	GL343462.1_3528	9	1	2	3	1	0	0	1	1
GL343471.1_3255	688	GL343471.1_3255	688	109	81	129	199	8	55	49	58
GL343479.1_3518	7	GL343479.1_3518	7	4	0	1	1	0	1	0	0
GL343480.1_3455	28	GL343480.1_3455	28	11	3	4	4	0	2	2	2
GL343483.1_3171	31	GL343483.1_3171	31	23	2	2	0	1	3	0	0
GL343484.1_3131	4	GL343484.1_3131	4	0	0	1	0	2	1	0	0
GL343503.1_3090	54	GL343503.1_3090	54	11	2	10	9	1	6	6	9
GL343511.1_3031	14	GL343511.1_3031	14	6	3	0	1	0	2	1	1
GL343521.1_2945	162	GL343521.1_2945	162	5	72	0	13	3	58	0	11
GL343528.1_2927	147	GL343528.1_2927	147	6	37	48	21	2	8	8	17
GL343560.1_2589	688	GL343560.1_2589	688	109	81	129	199	8	55	49	58
GL343569.1_2566	239	GL343569.1_2566	239	15	30	50	58	2	30	19	35
GL343586.1_2433	17	GL343586.1_2433	17	14	1	0	0	0	0	2	0
GL343590.1_2481	509	GL343590.1_2481	509	71	7	115	115	1	6	100	94
GL343598.1_2440	43	GL343598.1_2440	43	5	1	7	14	0	3	5	8
GL343604.1_2560	74	GL343604.1_2560	74	33	6	10	5	3	2	5	10
GL343616.1_2543	504	GL343616.1_2543	504	46	46	101	130	3	54	49	75
GL343665.1_2291	72	GL343665.1_2291	72	16	24	5	7	3	9	1	7
GL343672.1_2170	97	GL343672.1_2170	97	41	27	6	2	3	13	0	5
GL343694.1_2103	38	GL343694.1_2103	38	31	0	0	3	1	3	0	0
GL343699.1_2099	40	GL343699.1_2099	40	3	13	6	6	0	8	1	3
GL343703.1_2182	11	GL343703.1_2182	11	1	4	3	2	0	1	0	0
GL343724.1_1959	282	GL343724.1_1959	282	42	42	21	71	6	48	8	44
GL343741.1_2032	153	GL343741.1_2032	153	26	20	19	32	3	25	10	18
GL343790.1_1770	42	GL343790.1_1770	42	34	2	0	0	0	5	0	1
GL343809.1_1655	195	GL343809.1_1655	195	114	8	16	20	4	12	8	13
GL343814.1_1710	36	GL343814.1_1710	36	27	2	1	0	3	3	0	0
GL343843.1_1558	28	GL343843.1_1558	28	0	4	7	8	1	2	2	4
GL343870.1_1578	7	GL343870.1_1578	7	0	1	3	1	0	0	2	0
GL343884.1_1549	1	GL343884.1_1549	1	0	0	0	0	0	0	1	0
GL343960.1_1418	7	GL343960.1_1418	7	6	0	0	0	0	0	0	1
GL344004.1_1267	238	GL344004.1_1267	238	183	7	8	3	13	14	4	6
GL344014.1_1368	491	GL344014.1_1368	491	186	47	49	48	14	64	17	66
GL344067.1_1162	31	GL344067.1_1162	31	12	10	1	2	1	2	0	3
GL344084.1_1224	14	GL344084.1_1224	14	1	1	2	6	0	1	0	3
GL344095.1_1181	3	GL344095.1_1181	3	0	1	0	2	0	0	0	0
GL344120.1_1108	8	GL344120.1_1108	8	6	0	0	0	1	1	0	0
GL344214.1_1034	17060	GL344214.1_1034	17060	371	6214	1933	1811	205	4395	502	1629
GL344282.1_963	33	GL344282.1_963	33	26	2	1	0	1	0	0	3
GL344332.1_907	13	GL344332.1_907	13	0	1	4	5	0	1	2	0
GL344433.1_854	10	GL344433.1_854	10	4	2	1	1	1	0	0	1
GL344584.1_940	20	GL344584.1_940	20	1	6	1	7	0	2	2	1
GL344654.1_766	374	GL344654.1_766	374	27	49	69	126	4	27	25	47
GL344777.1_743	195	GL344777.1_743	195	114	8	16	20	4	12	8	13
LGa_8204	7	LGa_8204	7	6	0	0	0	0	0	0	1
LGa_8240	6	LGa_8240	6	0	3	0	1	0	0	1	1
LGb_7501	31	LGb_7501	31	12	10	1	2	1	2	0	3
LGb_7515	1	LGb_7515	1	0	0	0	0	0	0	0	1
LGf_7670	20	LGf_7670	20	2	3	0	4	0	1	2	8
aca-let-7a	433058	aca-let-7a	433058	163114	33842	74435	66061	5226	22989	29608	37783
aca-let-7b	49118	aca-let-7b	49118	28085	5734	5694	4090	1172	2163	870	1310
aca-let-7c	335313	aca-let-7c-1	335313	176267	24690	39101	35533	4645	19345	16004	19728
aca-let-7c	335316	aca-let-7c-2	335316	176267	24690	39101	35533	4645	19347	16004	19729
aca-let-7d	49140	aca-let-7d	49140	17271	5877	6113	7188	576	4857	3112	4146
aca-let-7e	260436	aca-let-7e	260436	81342	17833	53184	44273	2217	11334	23941	26312
aca-let-7f	361555	aca-let-7f-1	361555	98324	29792	72814	61703	4061	18453	34833	41575
aca-let-7f	341591	aca-let-7f-2	341591	91258	28718	69398	59150	3671	17767	32087	39542
aca-let-7g	156393	aca-let-7g	156393	47694	15621	27234	25897	1750	11290	10458	16449
aca-let-7i	177024	aca-let-7i	177024	90994	11252	22024	17826	2468	8501	10599	13360
aca-miR-100	351748	aca-mir-100	351748	255012	14911	26831	25156	5569	13286	4408	6575
aca-miR-101	18041	aca-mir-101-1	18041	8934	1770	1707	1340	966	1138	860	1326
aca-miR-101	18198	aca-mir-101-2	18198	9007	1786	1727	1355	969	1150	865	1339
aca-miR-103	27429	aca-mir-103	27429	10411	3639	3608	2664	342	2833	1520	2412
aca-miR-107	8647	aca-mir-107	8647	3918	1210	761	526	138	962	411	721
aca-miR-10a	294279	aca-mir-10a	294279	3664	14076	90976	73491	1147	10881	43071	56973
aca-miR-10b	1067224	aca-mir-10b	1067224	5004	40070	332181	227224	1661	26722	202616	231746
aca-miR-10c	76695	aca-mir-10c	76695	273	3392	21572	17333	499	3005	13199	17422
aca-miR-122	5335	aca-mir-122	5335	1525	114	15	12	3536	115	6	12
aca-miR-124a	341536	aca-mir-124a-1	341536	323140	5639	6	9	5795	6936	3	8
aca-miR-124a	341544	aca-mir-124a-2	341544	323148	5639	6	9	5795	6936	3	8
aca-miR-124a	341536	aca-mir-124a-3	341536	323140	5639	6	9	5795	6936	3	8
aca-miR-124b	842745	aca-mir-124b	842745	798851	13766	41	46	13587	16418	10	26
aca-miR-125a	402032	aca-mir-125a	402032	344526	18640	6463	4902	6434	17093	2025	1949
aca-miR-125b	742983	aca-mir-125b-1	742983	623965	46915	10993	9818	12441	34358	2030	2463
aca-miR-125b	718807	aca-mir-125b-2	718807	608070	45321	9026	7607	12100	33224	1512	1947
aca-miR-126	51768	aca-mir-126	51768	19395	6843	5146	5454	2061	6057	2279	4533
aca-miR-128	55991	aca-mir-128-1	55991	47496	1792	1418	1328	1083	1625	485	764
aca-miR-128	56853	aca-mir-128-2	56853	48082	1846	1507	1374	1096	1656	500	792
aca-miR-129a	6069	aca-mir-129a	6069	5281	140	72	110	113	178	51	124
aca-miR-129b	2288	aca-mir-129b	2288	2112	60	17	7	37	49	1	5
aca-miR-1306	590	aca-mir-1306	590	177	63	81	91	14	46	46	72
aca-miR-130a	4430	aca-mir-130a-1	4430	716	868	651	371	82	627	468	647
aca-miR-130a	4430	aca-mir-130a-2	4430	716	868	651	371	82	627	468	647
aca-miR-130b	20083	aca-mir-130b	20083	4361	3616	2231	1839	305	4086	1248	2397
aca-miR-130c	1573	aca-mir-130c	1573	158	193	252	113	19	141	326	371
aca-miR-132	1034	aca-mir-132	1034	957	21	0	3	22	26	1	4
aca-miR-1329	411	aca-mir-1329	411	112	74	123	28	8	30	14	22
aca-miR-133a	45241	aca-mir-133a-1	45241	2872	7315	3220	1335	29053	1077	117	252
aca-miR-133a	45241	aca-mir-133a-2	45241	2872	7315	3220	1335	29053	1077	117	252
aca-miR-135	8070	aca-mir-135-1	8070	5639	825	361	313	99	412	77	344
aca-miR-135	8088	aca-mir-135-2	8088	5655	825	363	311	101	413	76	344
aca-miR-135	8070	aca-mir-135-3	8070	5639	825	361	313	99	412	77	344
aca-miR-137a	4580	aca-mir-137a	4580	4309	74	1	1	83	110	0	2
aca-miR-137b	11396	aca-mir-137b	11396	10603	241	24	27	195	281	6	19
aca-miR-138	8420	aca-mir-138-1	8420	7709	235	13	10	161	262	9	21
aca-miR-138	10027	aca-mir-138-2	10027	9193	272	16	13	204	295	8	26
aca-miR-1388-5p	1716	aca-mir-1388	1716	70	120	381	464	43	74	273	291
aca-miR-1388-3p	415	aca-mir-1388	415	84	81	41	27	28	109	22	23
aca-miR-139-5p	18126	aca-mir-139	18126	16412	589	98	78	355	512	38	44
aca-miR-139-3p	2083	aca-mir-139	2083	1915	57	13	12	30	46	8	2
aca-miR-1397	39	aca-mir-1397	39	32	3	1	0	1	1	0	1
aca-miR-140-5p	6601	aca-mir-140	6601	415	3027	1218	662	87	595	217	380
aca-miR-140-3p	180518	aca-mir-140	180518	11577	39132	50806	44584	1546	10503	9393	12977
aca-miR-142-5p	8279	aca-mir-142	8279	819	1659	1542	1489	245	969	499	1057
aca-miR-142-3p	2097	aca-mir-142	2097	148	835	388	157	32	282	83	172
aca-miR-143	125294	aca-mir-143	125294	38775	17740	20840	16931	8691	7961	5027	9329
aca-miR-144	3451	aca-mir-144	3451	1212	175	374	135	398	276	365	516
aca-miR-145	9948	aca-mir-145	9948	3518	950	1734	1275	446	904	382	739
aca-miR-146a	160231	aca-mir-146a	160231	1828	16801	48010	39511	800	7981	16315	28985
aca-miR-146b	61981	aca-mir-146b	61981	9732	5814	14638	11166	659	3615	7241	9116
aca-miR-147	141	aca-mir-147	141	21	66	22	5	2	11	9	5
aca-miR-148a	206977	aca-mir-148a	206977	34821	24989	50423	37597	1601	16351	20689	20506
aca-miR-148b	40462	aca-mir-148b	40462	8731	5930	8112	6401	448	2931	3294	4615
aca-miR-150	17616	aca-mir-150	17616	10363	1792	1393	729	454	1740	394	751
aca-miR-153	11382	aca-mir-153-1	11382	10745	199	4	5	164	248	5	12
aca-miR-153	11382	aca-mir-153-2	11382	10745	199	4	5	164	248	5	12
aca-miR-155	9372	aca-mir-155	9372	127	733	1730	1395	57	1273	1695	2362
aca-miR-15a	16963	aca-mir-15a	16963	1453	5753	2529	1638	242	2827	824	1697
aca-miR-15b	7581	aca-mir-15b	7581	1861	1569	1138	658	157	944	427	827
aca-miR-1662	344	aca-mir-1662	344	317	10	2	1	5	7	1	1
aca-miR-1677a	0	aca-mir-1677a	0	0	0	0	0	0	0	0	0
aca-miR-1677b	378	aca-mir-1677b	378	360	4	1	1	5	6	1	0
aca-miR-16a	7010	aca-mir-16a	7010	724	2226	992	778	137	1191	308	654
aca-miR-16b	56692	aca-mir-16b	56692	11290	15985	7034	6282	1291	8792	2050	3968
aca-miR-17	14927	aca-mir-17	14927	1798	4699	1296	1080	214	4132	405	1303
aca-miR-1788-5p	0	aca-mir-1788	0	0	0	0	0	0	0	0	0
aca-miR-1788-3p	0	aca-mir-1788	0	0	0	0	0	0	0	0	0
aca-miR-1805-5p	388	aca-mir-1805	388	350	7	7	3	7	5	3	6
aca-miR-1805-3p	5567	aca-mir-1805	5567	5072	113	30	29	101	163	27	32
aca-miR-181a	256265	aca-mir-181a-1	256265	103140	20314	28761	19993	2947	17337	28550	35223
aca-miR-181a	256274	aca-mir-181a-2	256274	103140	20316	28761	19994	2947	17337	28553	35226
aca-miR-181a	256946	aca-mir-181a-3	256946	103231	20439	28905	20048	2951	17419	28623	35330
aca-miR-181b	54217	aca-mir-181b-1	54217	13492	6075	7224	6022	472	5454	6517	8961
aca-miR-181b	53689	aca-mir-181b-2	53689	13368	6010	7135	5975	466	5385	6472	8878
aca-miR-182	1763	aca-mir-182	1763	892	97	205	191	15	56	126	181
aca-miR-184	23246	aca-mir-184	23246	536	389	1823	1547	80	2755	7482	8634
aca-miR-187	202	aca-mir-187	202	149	14	7	9	7	11	0	5
aca-miR-18a	949	aca-mir-18a	949	167	271	85	51	11	216	33	115
aca-miR-18b	483	aca-mir-18b	483	15	190	42	43	5	108	14	66
aca-miR-190a	94	aca-mir-190a	94	35	16	15	10	2	7	4	5
aca-miR-190b	64	aca-mir-190b	64	62	0	1	0	0	0	0	1
aca-miR-191	36274	aca-mir-191	36274	4548	6965	7027	5934	843	5163	1875	3919
aca-miR-193	223	aca-mir-193	223	18	70	32	22	24	22	10	25
aca-miR-194	1185	aca-mir-194-1	1185	1035	33	1	2	80	32	0	2
aca-miR-194	1082	aca-mir-194-2	1082	948	29	0	2	72	29	0	2
aca-miR-196a	13280	aca-mir-196a-1	13280	120	1904	2885	1826	117	1699	2365	2364
aca-miR-196a	14544	aca-mir-196a-2	14544	129	2015	3174	1999	135	1837	2638	2617
aca-miR-196c	4418	aca-mir-196c	4418	35	705	883	595	37	618	781	764
aca-miR-199a-5p	729669	aca-mir-199a-1	729669	9420	107396	197845	246417	4174	60665	37460	66292
aca-miR-199a-5p	730148	aca-mir-199a-2	730148	9419	107509	197948	246495	4182	60745	37493	66357
aca-miR-199b-5p	1029529	aca-mir-199b	1029529	3735	62732	295406	280360	2616	46612	133473	204595
aca-miR-19a	2330	aca-mir-19a	2330	247	574	345	113	13	302	297	439
aca-miR-19b	6306	aca-mir-19b	6306	584	1519	1060	469	51	807	734	1082
aca-miR-1a	250414	aca-mir-1a-1	250414	8108	38229	67166	52534	75288	3615	1823	3651
aca-miR-1a	250098	aca-mir-1a-2	250098	8106	38211	67008	52439	75260	3613	1822	3639
aca-miR-1b	1772	aca-mir-1b	1772	848	86	250	218	284	29	29	28
aca-miR-200a	41611	aca-mir-200a	41611	1688	11224	6495	4764	484	8108	2758	6090
aca-miR-200b	59780	aca-mir-200b	59780	1649	17277	11366	10936	601	10905	2517	4529
aca-miR-202-5p	6	aca-mir-202	6	2	0	0	0	3	1	0	0
aca-miR-202.2	1	aca-mir-202	1	0	0	0	0	1	0	0	0
aca-miR-202.1	1	aca-mir-202	1	0	0	0	0	1	0	0	0
aca-miR-203	412112	aca-mir-203	412112	4410	82037	90694	67102	2831	58313	36134	70591
aca-miR-204a	35988	aca-mir-204a-1	35988	5402	2407	7402	6167	235	2591	4038	7746
aca-miR-204a	36069	aca-mir-204a-2	36069	5542	2395	7394	6153	237	2585	4033	7730
aca-miR-205a	169516	aca-mir-205a	169516	3107	48590	16950	10300	2375	45644	18369	24181
aca-miR-205b	5359	aca-mir-205b	5359	84	1509	980	403	47	1224	692	420
aca-miR-206	52879	aca-mir-206	52879	955	11647	17507	15266	432	2213	1665	3194
aca-miR-208	173	aca-mir-208	173	49	39	35	31	1	5	4	9
aca-miR-20a	19968	aca-mir-20a	19968	1855	6212	2478	2185	234	4326	637	2041
aca-miR-20b	11165	aca-mir-20b	11165	311	4022	1168	895	130	3251	350	1038
aca-miR-21	3031482	aca-mir-21	3031482	33615	519760	703206	554971	17283	347232	311375	544040
aca-miR-210	6346	aca-mir-210	6346	2292	1742	376	189	140	1273	86	248
aca-miR-212	1550	aca-mir-212	1550	1439	27	1	0	42	40	1	0
aca-miR-214	15709	aca-mir-214	15709	388	4038	2264	2535	236	4045	622	1581
aca-miR-215	234	aca-mir-215	234	80	11	20	12	54	10	29	18
aca-miR-216a	151	aca-mir-216a	151	139	2	0	0	9	1	0	0
aca-miR-216b	66	aca-mir-216b	66	57	2	3	2	0	2	0	0
aca-miR-217	217	aca-mir-217	217	199	3	0	0	3	11	1	0
aca-miR-218	9206	aca-mir-218-1	9206	6812	830	301	199	137	492	153	282
aca-miR-218	9195	aca-mir-218-2	9195	6804	827	302	198	137	493	153	281
aca-miR-2188	5028	aca-mir-2188	5028	2141	169	374	114	386	652	491	701
aca-miR-219	4152	aca-mir-219-1	4152	3934	73	0	0	58	86	0	1
aca-miR-219	4129	aca-mir-219-2	4129	3911	73	0	0	58	86	0	1
aca-miR-22	0	aca-mir-22	0	0	0	0	0	0	0	0	0
aca-miR-221	44782	aca-mir-221	44782	32101	2535	2134	1823	1037	2090	1305	1757
aca-miR-222	77267	aca-mir-222	77267	44084	4772	6583	9263	1281	5140	2731	3413
aca-miR-223	1575	aca-mir-223	1575	152	430	367	105	23	167	154	177
aca-miR-23a	60161	aca-mir-23a	60161	1308	9753	13178	10395	784	9293	5994	9456
aca-miR-23b	64019	aca-mir-23b	64019	12244	8766	10493	9804	939	9308	4687	7778
aca-miR-24	83342	aca-mir-24-1	83342	17174	13993	11172	11868	2564	11609	4976	9986
aca-miR-24	83342	aca-mir-24-2	83342	17174	13993	11172	11868	2564	11609	4976	9986
aca-miR-26	866018	aca-mir-26-1	866018	357106	58798	129910	132211	22405	40364	45416	79808
aca-miR-26	868478	aca-mir-26-2	868478	358186	58981	130215	132596	22456	40472	45558	80014
aca-miR-27a	57488	aca-mir-27a	57488	5397	11189	10459	8599	1269	6770	4555	9250
aca-miR-27b	1133815	aca-mir-27b	1133815	134113	68897	279810	246163	12201	49808	144869	197954
aca-miR-2970	2037	aca-mir-2970	2037	146	466	408	350	42	230	95	300
aca-miR-29a	4265	aca-mir-29a-1	4265	3394	250	62	30	232	169	34	94
aca-miR-29a	4140	aca-mir-29a-2	4140	3290	244	63	29	228	163	32	91
aca-miR-29b	3585	aca-mir-29b-1	3585	3010	149	42	24	152	156	13	39
aca-miR-29b	3438	aca-mir-29b-2	3438	2840	135	57	44	151	136	27	48
aca-miR-301a	1277	aca-mir-301a	1277	349	150	212	67	11	107	170	211
aca-miR-301b	333	aca-mir-301b	333	52	64	55	14	1	23	53	71
aca-miR-302	4	aca-mir-302	4	3	1	0	0	0	0	0	0
aca-miR-30a	100657	aca-mir-30a	100657	17653	10393	25987	18357	1588	4462	9824	12393
aca-miR-30b	8588	aca-mir-30b	8588	3277	1282	895	870	192	951	358	763
aca-miR-30c	180660	aca-mir-30c	180660	50477	23995	35920	27944	3189	15554	8615	14966
aca-miR-30d	87911	aca-mir-30d	87911	26125	8116	15005	13108	1485	6163	7641	10268
aca-miR-30e	223429	aca-mir-30e	223429	67633	27869	35005	29533	4953	16076	16689	25671
aca-miR-31	66016	aca-mir-31	66016	5191	15777	11752	7976	690	9372	6748	8510
aca-miR-32	258	aca-mir-32	258	123	71	10	10	8	21	6	9
aca-miR-33	279	aca-mir-33-1	279	169	64	10	4	4	21	4	3
aca-miR-33	277	aca-mir-33-2	277	167	64	10	4	4	21	4	3
aca-miR-338-5p	4354	aca-mir-338	4354	3851	188	46	66	75	109	5	14
aca-miR-338-3p	17624	aca-mir-338	17624	16409	426	14	14	398	354	1	8
aca-miR-34a	298	aca-mir-34a	298	273	8	2	2	6	4	2	1
aca-miR-34b	1674	aca-mir-34b	1674	1443	77	19	4	39	63	17	12
aca-miR-34c	641	aca-mir-34c	641	583	12	9	2	13	13	6	3
aca-miR-363	127561	aca-mir-363	127561	3476	27571	25676	34856	1237	16495	6167	12083
aca-miR-365	8445	aca-mir-365	8445	834	2337	1898	1179	202	1250	278	467
aca-miR-367	0	aca-mir-367	0	0	0	0	0	0	0	0	0
aca-miR-375	170	aca-mir-375	170	52	15	24	14	4	32	10	19
aca-miR-383	32260	aca-mir-383	32260	26222	881	891	1019	436	944	564	1303
aca-miR-425	4118	aca-mir-425	4118	322	810	823	602	66	762	232	501
aca-miR-429	4021	aca-mir-429	4021	195	829	726	534	37	680	365	655
aca-miR-449a	22	aca-mir-449a	22	19	1	0	0	1	1	0	0
aca-miR-449b	5	aca-mir-449b	5	3	0	0	0	1	0	0	1
aca-miR-449c	226	aca-mir-449c	226	199	4	2	0	3	6	6	6
aca-miR-451	88534	aca-mir-451	88534	46738	2961	6452	3148	5260	7577	6657	9741
aca-miR-454	3493	aca-mir-454	3493	214	463	621	369	19	379	528	900
aca-miR-455-5p	11602	aca-mir-455	11602	1124	4371	1572	2006	147	1322	306	754
aca-miR-455-3p	9273	aca-mir-455	9273	638	2817	1643	2039	97	1071	295	673
aca-miR-456	20419	aca-mir-456	20419	12319	1207	1867	1739	298	1165	834	990
aca-miR-457	9944	aca-mir-457	9944	5259	930	1129	598	338	626	412	652
aca-miR-458	7296	aca-mir-458	7296	1602	529	1180	1093	61	501	779	1551
aca-miR-460a-5p	8965	aca-mir-460a	8965	4624	2273	516	685	171	531	46	119
aca-miR-460a-3p	97	aca-mir-460a	97	31	11	21	6	0	3	14	11
aca-miR-460b-5p	4779	aca-mir-460b	4779	4513	92	4	2	72	91	1	4
aca-miR-460b-3p	944	aca-mir-460b	944	874	17	2	1	22	25	1	2
aca-miR-489-5p	118	aca-mir-489	118	83	15	5	1	4	8	0	2
aca-miR-489-3p	902	aca-mir-489	902	604	45	45	59	18	38	27	66
aca-miR-490-5p	208	aca-mir-490	208	191	7	0	4	2	4	0	0
aca-miR-490-3p	16563	aca-mir-490	16563	15700	248	30	32	271	255	11	16
aca-miR-497	4810	aca-mir-497	4810	3083	380	371	202	208	237	117	212
aca-miR-499-5p	5567	aca-mir-499	5567	248	352	200	78	4560	124	2	3
aca-miR-499-3p	239	aca-mir-499	239	7	24	4	3	196	5	0	0
aca-miR-5390	145	aca-mir-5390	145	10	13	31	35	5	12	17	22
aca-miR-5391	0	aca-mir-5391	0	0	0	0	0	0	0	0	0
aca-miR-5392	0	aca-mir-5392	0	0	0	0	0	0	0	0	0
aca-miR-5393	17	aca-mir-5393	17	1	2	2	6	0	2	3	1
aca-miR-5394-5p	50	aca-mir-5394	50	33	4	4	4	2	0	1	2
aca-miR-5394-3p	6	aca-mir-5394	6	3	1	0	2	0	0	0	0
aca-miR-5395	0	aca-mir-5395	0	0	0	0	0	0	0	0	0
aca-miR-5396	5	aca-mir-5396	5	3	0	0	0	0	2	0	0
aca-miR-5397	2115	aca-mir-5397	2115	251	250	545	123	65	71	509	301
aca-miR-5398-5p	75	aca-mir-5398	75	17	8	16	12	0	5	8	9
aca-miR-5398-3p	55	aca-mir-5398	55	25	8	4	3	1	5	5	4
aca-miR-5399	1339	aca-mir-5399	1339	195	149	236	261	29	84	137	248
aca-miR-5400	7	aca-mir-5400	7	0	2	4	0	0	0	1	0
aca-miR-5401	0	aca-mir-5401	0	0	0	0	0	0	0	0	0
aca-miR-5402	64	aca-mir-5402	64	13	13	7	8	0	6	6	11
aca-miR-5403	8	aca-mir-5403	8	3	0	2	0	0	0	1	2
aca-miR-5404	0	aca-mir-5404	0	0	0	0	0	0	0	0	0
aca-miR-5405	9	aca-mir-5405	9	2	2	0	1	0	0	2	2
aca-miR-5406-5p	984	aca-mir-5406	984	334	105	176	226	16	53	21	53
aca-miR-5406-3p	90	aca-mir-5406	90	52	9	7	10	1	2	3	6
aca-miR-5407	154	aca-mir-5407	154	67	15	20	14	2	6	12	18
aca-miR-5408a	1993	aca-mir-5408a	1993	1134	156	130	154	41	172	46	160
aca-miR-5408b	15	aca-mir-5408b	15	4	4	1	1	1	2	0	2
aca-miR-5408c-5p	508	aca-mir-5408c	508	176	55	67	117	8	33	16	36
aca-miR-5408c-3p	109	aca-mir-5408c	109	8	4	25	29	1	7	17	18
aca-miR-5409	154	aca-mir-5409	154	129	15	0	3	3	4	0	0
aca-miR-5410	185	aca-mir-5410	185	69	10	29	31	2	8	14	22
aca-miR-5411	34	aca-mir-5411	34	29	1	1	0	2	1	0	0
aca-miR-5412-5p	63	aca-mir-5412	63	1	15	10	21	9	6	0	1
aca-miR-5412-3p	72	aca-mir-5412	72	0	10	28	22	0	4	5	3
aca-miR-5413	19	aca-mir-5413	19	7	4	1	0	1	2	3	1
aca-miR-5414	0	aca-mir-5414	0	0	0	0	0	0	0	0	0
aca-miR-5415	0	aca-mir-5415	0	0	0	0	0	0	0	0	0
aca-miR-5416	3	aca-mir-5416	3	0	0	1	0	0	0	1	1
aca-miR-5417	256	aca-mir-5417	256	111	34	22	18	4	22	15	30
aca-miR-5418	0	aca-mir-5418	0	0	0	0	0	0	0	0	0
aca-miR-5419	2	aca-mir-5419	2	0	0	1	0	0	1	0	0
aca-miR-5420	6	aca-mir-5420	6	4	1	0	0	0	1	0	0
aca-miR-5421	5	aca-mir-5421	5	1	1	1	0	0	1	1	0
aca-miR-5422	4	aca-mir-5422	4	4	0	0	0	0	0	0	0
aca-miR-5423	0	aca-mir-5423	0	0	0	0	0	0	0	0	0
aca-miR-5424	0	aca-mir-5424	0	0	0	0	0	0	0	0	0
aca-miR-5425	18	aca-mir-5425	18	0	2	2	1	1	6	1	5
aca-miR-5426-5p	24	aca-mir-5426	24	1	10	2	1	0	7	0	3
aca-miR-5426-3p	53	aca-mir-5426	53	5	9	14	9	1	3	3	9
aca-miR-5427	5	aca-mir-5427	5	2	2	0	1	0	0	0	0
aca-miR-5428	129	aca-mir-5428	129	84	9	9	7	3	10	1	6
aca-miR-5429	146	aca-mir-5429	146	20	26	28	29	3	14	10	16
aca-miR-5430	5	aca-mir-5430	5	1	2	0	0	0	1	1	0
aca-miR-5431	10	aca-mir-5431	10	5	0	1	2	0	2	0	0
aca-miR-5432	110	aca-mir-5432	110	55	10	9	10	2	13	5	6
aca-miR-5433	16	aca-mir-5433	16	3	3	2	1	1	1	1	4
aca-miR-5434	4	aca-mir-5434	4	0	0	2	2	0	0	0	0
aca-miR-5435a	103	aca-mir-5435a	103	9	8	30	29	1	5	4	17
aca-miR-5435b-3p	532	aca-mir-5435b	532	379	25	15	54	7	28	4	20
aca-miR-5435b-5p	39	aca-mir-5435b	39	30	3	2	1	1	1	0	1
aca-miR-5435c-3p	239	aca-mir-5435c	239	51	17	40	28	1	8	34	60
aca-miR-5435c-5p	20	aca-mir-5435c	20	1	2	6	5	0	2	2	2
aca-miR-5436-5p	6	aca-mir-5436	6	0	1	2	0	3	0	0	0
aca-miR-5436-3p	3	aca-mir-5436	3	0	0	0	1	2	0	0	0
aca-miR-5437	6	aca-mir-5437	6	2	1	1	2	0	0	0	0
aca-miR-5438	0	aca-mir-5438	0	0	0	0	0	0	0	0	0
aca-miR-5439	5	aca-mir-5439	5	3	0	1	0	0	1	0	0
aca-miR-5440	0	aca-mir-5440	0	0	0	0	0	0	0	0	0
aca-miR-5441	2	aca-mir-5441	2	1	0	0	0	0	0	0	1
aca-miR-5442	0	aca-mir-5442	0	0	0	0	0	0	0	0	0
aca-miR-5443	136	aca-mir-5443	136	11	19	30	29	1	5	18	23
aca-miR-5444a	0	aca-mir-5444a	0	0	0	0	0	0	0	0	0
aca-miR-5444b	25	aca-mir-5444b	25	0	4	6	6	0	3	3	3
aca-miR-5445	0	aca-mir-5445	0	0	0	0	0	0	0	0	0
aca-miR-5446	36	aca-mir-5446	36	5	2	4	4	0	3	7	11
aca-miR-5447	6	aca-mir-5447	6	4	0	0	0	0	0	0	2
aca-miR-5448	21	aca-mir-5448	21	0	5	2	6	0	1	3	4
aca-miR-5449	0	aca-mir-5449	0	0	0	0	0	0	0	0	0
aca-miR-5450	1	aca-mir-5450	1	0	1	0	0	0	0	0	0
aca-miR-5451	0	aca-mir-5451	0	0	0	0	0	0	0	0	0
aca-miR-5452	5502	aca-mir-5452	5502	1560	730	789	959	75	554	333	502
aca-miR-5453	8	aca-mir-5453	8	0	2	1	1	3	0	1	0
aca-miR-5454	28	aca-mir-5454	28	26	0	0	2	0	0	0	0
aca-miR-5455-5p	37	aca-mir-5455	37	7	3	4	8	0	2	4	9
aca-miR-5455-3p	2	aca-mir-5455	2	1	0	0	0	0	0	0	1
aca-miR-5456	0	aca-mir-5456	0	0	0	0	0	0	0	0	0
aca-miR-5457	636	aca-mir-5457	636	77	121	83	76	5	57	87	130
aca-miR-5458	26	aca-mir-5458	26	10	5	1	7	1	1	0	1
aca-miR-5459	12	aca-mir-5459	12	3	3	2	0	0	1	1	2
aca-miR-5460	12	aca-mir-5460	12	1	1	6	1	0	0	2	1
aca-miR-5461	5	aca-mir-5461	5	1	1	0	0	0	1	2	0
aca-miR-5462	1	aca-mir-5462	1	0	1	0	0	0	0	0	0
aca-miR-5463	177	aca-mir-5463	177	41	27	35	20	0	20	10	24
aca-miR-5464-5p	0	aca-mir-5464	0	0	0	0	0	0	0	0	0
aca-miR-5464-3p	1	aca-mir-5464	1	1	0	0	0	0	0	0	0
aca-miR-5465	0	aca-mir-5465	0	0	0	0	0	0	0	0	0
aca-miR-5466	0	aca-mir-5466	0	0	0	0	0	0	0	0	0
aca-miR-5467	3	aca-mir-5467	3	1	0	0	0	1	0	0	1
aca-miR-5468	3	aca-mir-5468	3	1	2	0	0	0	0	0	0
aca-miR-5469	0	aca-mir-5469	0	0	0	0	0	0	0	0	0
aca-miR-5470	0	aca-mir-5470	0	0	0	0	0	0	0	0	0
aca-miR-551	206	aca-mir-551	206	150	23	13	5	2	5	1	7
aca-miR-7	61906	aca-mir-7-1	61906	42774	2452	3737	3935	728	2521	1873	3886
aca-miR-7	64211	aca-mir-7-2	64211	44423	2536	3892	4051	765	2599	1946	3999
aca-miR-7	61908	aca-mir-7-3	61908	42775	2451	3738	3935	728	2521	1873	3887
aca-miR-726	14	aca-mir-726	14	10	1	1	1	0	0	1	0
aca-miR-727	963	aca-mir-727	963	891	15	6	2	19	22	5	3
aca-miR-875	0	aca-mir-875	0	0	0	0	0	0	0	0	0
aca-miR-9	201253	aca-mir-9-1	201253	187209	3759	999	888	3108	4183	443	664
aca-miR-9	201253	aca-mir-9-2	201253	187209	3759	999	888	3108	4183	443	664
aca-miR-9	201336	aca-mir-9-3	201336	187286	3760	999	888	3111	4185	443	664
aca-miR-92a	106059	aca-mir-92a-1	106059	8922	16053	19836	13459	1240	17634	13588	15327
aca-miR-92a	96731	aca-mir-92a-2	96731	8362	14913	17721	12292	1141	16552	11979	13771
aca-miR-98	87155	aca-mir-98	87155	55695	4673	7470	5026	1388	3812	4515	4576
aca-miR-99a	234909	aca-mir-99a	234909	171385	13543	12866	18022	6592	7790	1327	3384
aca-miR-99b	992932	aca-mir-99b	992932	535764	79025	124780	132610	14709	56266	20993	28785

## Sheet: DESeq_normalized
Supplemental Table S2B. MicroRNA expression: counts from normalized DESeq values.
precursor	brain	base1	base2	base3	muscle	tip1	tip2	tip3
1_15817	13.2	7.77	1.27	2.57	13.42	12.14	1.83	2.06
1_15879	6.54	4.75	3.04	3.43	0	3.83	3.67	1.65
1_15904	1.21	2.16	0.51	1.72	1.92	1.28	1.22	1.24
1_15974	19.13	8.2	6.07	4.57	17.25	10.22	3.06	3.71
1_15981	0.48	12.95	3.54	4	0	8.3	4.28	3.3
1_16084	0.24	3.89	1.27	2.57	0	1.92	1.22	2.06
1_16118	0.24	0.86	0.25	0	0	0.64	0.61	0.41
1_16155	19.49	6.48	4.3	6	7.67	21.08	8.55	11.55
1_16249	0.48	0.43	0	0.29	1.92	0	0	0
1_16270	1.09	1.3	0	0.29	3.83	1.92	0	0.41
1_16293	29.18	35.4	19.24	22.59	32.58	47.91	23.22	23.5
1_16298	0.61	0	0	0	0	0	0	0
1_16299	22.52	20.29	12.4	13.72	26.83	40.88	10.39	27.21
1_16321	0.61	0.43	0.76	0	0	0.64	0	1.24
1_16338	0.12	1.3	0.51	0.57	1.92	1.92	2.44	0.41
1_16347	2.78	258.19	131.61	129.8	74.75	31.94	9.17	35.87
1_16432	12.35	47.06	46.57	38.02	23	31.3	29.33	59.79
1_16478	0	2.16	1.77	0.57	0	3.19	3.06	0.82
1_16506	0	0.86	0	0.57	0	0	0	0.82
1_16547	22.52	20.29	12.4	13.72	26.83	40.88	10.39	27.21
1_16636	12.95	14.68	14.17	18.87	5.75	18.52	14.05	11.55
1_16653	0.36	0	1.52	2.57	1.92	0	1.22	1.65
1_16685	1.21	3.45	0.51	2.57	0	2.55	3.67	2.47
1_16761	0.12	0.43	0.51	0	0	0.64	0.61	1.65
1_16825	5.33	11.23	11.9	14.01	3.83	12.77	9.17	8.25
1_16840	0.12	9.07	2.02	2.86	0	1.92	0.61	2.47
1_16925	0.73	9.07	2.02	3.72	3.83	3.19	0.61	3.71
1_17045	0	0	1.27	1.72	0	0.64	4.89	3.71
1_17048	2.42	2.16	4.3	3.43	1.92	3.83	1.83	3.3
1_17131	1.45	3.45	2.02	4.57	5.75	4.47	1.83	11.55
1_17180	0.61	0	0	0.29	0	0	1.22	0.82
1_17191	12.35	47.06	46.57	38.02	23	31.3	29.33	59.79
1_17246	5.81	3.89	2.02	0.86	1.92	0	0.61	0.41
1_17294	0	3.02	2.53	3.14	0	6.39	1.22	2.89
1_17359	0.97	0.43	0	0.86	0	0	0	0.41
1_17363	6.17	38.86	35.43	45.46	11.5	18.52	26.27	42.06
1_17439	0.24	0.43	0.25	0.57	0	0.64	0	0.41
1_17442	4.24	66.49	80.74	183.55	19.17	62.6	64.16	104.73
1_17444	4.12	66.49	80.74	183.55	19.17	62.6	64.16	104.73
1_17483	10.53	7.77	2.78	3.43	3.83	12.77	4.28	4.54
1_17509	0.48	0	0	0	0	0	0	0
1_17556	0.48	0	0.25	0.57	1.92	0.64	0	0.41
1_17614	0	8.64	9.62	18.3	1.92	7.03	3.67	6.6
1_17678	1.57	0	2.02	2.86	3.83	0.64	2.44	2.47
1_17689	0	2.16	3.29	3.14	1.92	2.55	5.5	2.89
1_17714	0.48	0.43	0	0.86	0	0	0	0
1_17776	0	0.43	0	0.57	0	0	0.61	0
1_17788	0	0.43	0.25	1.14	0	1.28	0.61	2.47
1_17838	1.33	0.43	0.25	0.29	0	1.28	0	0
1_17856	7.39	12.52	13.41	16.87	9.58	14.69	21.39	14.43
1_17889	0	0.43	0.51	1.72	0	0.64	0.61	0.82
1_17906	1.94	0.43	2.53	2.86	0	1.92	3.67	2.06
1_17974	0.97	0	0	0	0	0	0	0
1_18018	9.08	38.86	15.19	10.29	13.42	53.02	10.39	15.26
1_18096	0	0	0.76	0	0	0	0	0
1_18167	0	0.43	0	0.29	0	0.64	0	0
1_18223	1.09	0	0.25	0	0	0	0	0
2_12139	0.12	0	0.25	0.57	0	0	0.61	1.24
2_12225	0	0	0	0.57	0	0.64	1.22	0
2_12265	2.06	3.89	6.07	4.86	1.92	7.03	7.33	8.25
2_12310	0	6.48	7.85	8.58	1.92	8.3	7.33	4.12
2_12313	0.61	1.73	1.77	1.72	0	1.28	3.67	2.89
2_12376	18.52	9.07	7.85	6.58	5.75	11.5	7.94	10.31
2_12399	2.18	5.61	8.86	13.72	3.83	5.11	7.33	11.13
2_12414	1.33	0.43	1.77	0.86	1.92	0.64	3.06	2.47
2_12428	59.56	92.4	102.76	163.82	46	92.62	71.49	110.92
2_12543	0.48	0	0.51	0.29	0	0	0.61	0.82
2_12592	0	0	0.51	0.57	0	0.64	0.61	0.41
2_12739	19.49	6.48	4.3	6	7.67	21.08	8.55	11.55
2_12797	3.03	13.38	15.69	20.58	3.83	21.72	16.5	16.91
2_12839	0.12	0.43	1.27	0.86	0	0.64	0	0.41
2_12843	22.52	20.29	12.4	13.72	26.83	40.88	10.39	27.21
2_12897	0.61	1.73	1.52	4.29	0	6.39	3.06	2.47
2_12920	1.94	2.59	1.52	4.86	1.92	3.19	2.44	5.36
2_12997	0.85	0	0.51	0	0	0.64	0	0
2_13089	2.18	7.77	5.82	11.15	0	8.3	7.33	5.77
2_13093	16.83	75.56	111.87	118.93	36.42	74.09	130.14	140.6
2_13110	0.61	2.16	0.25	0	0	3.83	1.83	0.82
2_13149	0.61	0.43	0.76	0	0	0.64	0	1.24
2_13168	2.06	1.3	1.27	1.14	1.92	1.92	2.44	1.24
2_13177	6.3	3.45	1.27	0.86	1.92	9.58	4.28	2.89
2_13248	0	0	1.01	0	0	0	2.44	2.06
2_13368	3.75	6.04	7.34	9.43	1.92	7.66	12.22	16.91
2_13392	0.73	0.86	0	0	0	0	0	0
2_13491	0.36	0.86	0.76	0.29	0	1.92	1.22	0.41
2_13504	0.85	0.86	1.52	2.29	0	1.28	1.83	1.65
2_13554	0.24	0	0	0	0	0	0.61	0
2_13574	0.12	1.73	0	0	1.92	0	0	0.41
2_13576	0.24	1.3	1.52	1.14	0	0	2.44	3.71
2_13583	0.97	0	0.25	0	0	0	0	0
2_13632	3.51	0.86	0.25	1.43	1.92	2.55	1.22	2.89
2_13768	0.61	0	0	0	0	0	0	0
2_13777	0.12	0.86	1.01	3.14	0	1.28	3.67	0.82
2_13848	6.42	2.16	0.51	0	9.58	1.28	0	0
2_13885	4.6	6.04	2.28	4.86	1.92	9.58	4.89	5.77
2_13904	0.61	0.86	0	0	0	0	0	0
2_13994	22.52	20.29	12.4	13.72	26.83	40.88	10.39	27.21
2_14000	0	0.86	0.51	1.14	0	0	0	1.24
2_14022	0.73	0.43	0.25	0.29	0	0	0	0
2_14152	52.42	127.8	54.16	104.92	53.66	228.03	91.04	115.45
2_14171	145.89	93.26	230.06	291.04	53.66	252.94	594.51	716.63
2_14206	0.12	0.86	0.51	0	0	0.64	0	0.41
3_14506	0.24	1.73	1.52	0.86	0	1.92	0.61	3.3
3_14523	0.85	0	0	0	3.83	0.64	0	0
3_14559	0.73	5.18	0.76	0.86	0	2.55	0.61	2.06
3_14580	0.12	0.43	0	0	0	0	0	0
3_14589	0.73	0.43	0.51	0.29	1.92	1.92	0.61	0
3_14593	1.94	0.43	1.27	1.72	0	0.64	1.22	1.65
3_14722	8.23	6.48	2.78	3.72	7.67	3.19	3.06	1.65
3_14724	14.89	2.16	0.25	0	3.83	1.92	0	0
3_14759	0.61	1.73	1.52	4.29	0	6.39	2.44	2.06
3_14800	2.42	0	0	0	0	1.28	0	0
3_14816	0.85	11.23	2.78	3.72	0	7.03	2.44	2.89
3_14864	4.48	12.52	34.42	44.6	26.83	15.97	30.55	21.85
3_14928	0.97	0	0	0	0	0	0	0
3_14968	0	0.86	0	0	0	0	0	0
3_15024	0.24	0.43	0.51	0	0	0	0	0
3_15039	4.72	9.07	15.19	24.59	1.92	9.58	4.28	11.13
3_15047	17.19	74.69	112.37	119.22	36.42	74.09	131.37	140.6
3_15071	1.45	3.02	6.33	8.86	0	4.47	7.94	10.72
3_15114	0.12	0	0.25	0	0	0	0	0
3_15128	0.61	0	0.51	0	0	0	0	0
3_15178	0.97	1.3	1.01	0.86	0	1.92	1.22	1.24
3_15180	0	0.86	0	0.29	0	0.64	0	0
3_15258	12.11	47.06	49.1	74.33	21.08	68.98	61.1	53.19
3_15282	4.6	4.32	9.11	8.58	3.83	5.11	12.22	8.66
3_15338	2.18	1.73	5.57	9.15	1.92	5.11	1.83	2.06
3_15364	9.81	23.31	22.27	32.31	11.5	35.13	18.33	26.39
3_15492	0.24	0.43	0.25	1.43	1.92	0	0.61	0.41
3_15570	2.78	4.75	2.78	6.86	1.92	3.19	1.83	2.47
3_15604	0	0	0	0.57	0	0	0.61	0
3_15626	1.94	6.48	7.34	14.01	1.92	7.66	6.72	7.83
3_15640	1.21	2.59	1.52	2.29	1.92	0	0.61	0
3_15651	0.12	0.86	0	0.29	0	0.64	0	0
3_15659	7.14	11.23	10.88	8.58	5.75	5.11	5.5	5.77
3_15682	1.09	3.02	0.51	1.14	1.92	1.92	1.22	0.82
3_15692	0.24	0	0	0	3.83	0	0	0
4_10847	0.36	8.2	2.02	6.58	7.67	22.99	1.22	11.13
4_10881	0.61	1.73	1.52	4.29	0	6.39	3.06	2.47
4_10930	0.61	0.43	0.51	0.57	7.67	0	0.61	0.41
4_10939	1.09	3.89	0.25	0.29	0	1.92	0.61	2.47
4_10950	0.12	1.73	0.25	0.86	0	0.64	0.61	0.82
4_10981	0	3.02	1.77	3.43	0	0.64	4.89	6.18
4_11015	0.48	1.3	0.25	0.57	1.92	2.55	1.22	0.82
4_11017	0.61	25.91	6.58	7.43	1.92	19.16	6.11	14.02
4_11032	0.97	0	0	0	0	0.64	0	0
4_11170	9.69	6.04	2.78	5.15	5.75	12.77	2.44	2.47
4_11177	0.48	4.75	8.61	7.15	0	7.03	13.44	9.07
4_11223	1.69	0	0	0	1.92	0	0	0
4_11317	1.33	13.82	10.88	20.01	3.83	14.69	7.94	10.31
4_11365	4	24.18	29.87	42.31	11.5	42.8	26.88	21.44
4_11684	0.36	3.45	0.25	0.29	3.83	3.19	1.83	1.24
4_11705	0.61	0	0	0	0	0	0	0
4_11792	0	0	0.51	0.57	0	1.92	1.22	0.41
4_11808	4	24.18	30.12	42.31	11.5	42.8	26.88	21.44
4_11859	8.6	10.79	8.86	10.86	1.92	10.22	7.94	5.36
4_11885	0.12	3.45	1.27	1.72	1.92	1.28	0.61	0.41
4_11888	0.12	1.73	3.8	2.57	0	3.19	6.11	4.54
4_11913	0.12	0	0.51	0.29	0	0	0	0
4_11918	0	0.43	0.51	0.57	0	0.64	0.61	0.82
4_11992	5.45	19	17.46	33.16	9.58	26.83	23.83	24.74
4_12011	0.12	0	0.51	0.29	0	0	1.83	0
4_12038	0.24	0	0	0.57	0	0	0.61	0
4_12040	0.61	0.43	1.01	0.86	0	0	0	0.41
4_12054	9.32	4.75	2.53	2	5.75	5.11	1.83	4.54
5_10005	0.48	2.16	1.27	1.14	1.92	3.19	1.83	0.41
5_10054	0.61	0	1.27	1.14	0	1.92	0	1.24
5_10249	0.24	0.86	0.25	0.57	0	0.64	0	1.24
5_10325	0.12	1.73	0.25	0	0	0.64	0	0.41
5_10347	0.12	0.43	0.25	0.57	0	0	0.61	0
5_10440	0	1.3	2.28	1.14	0	1.28	1.83	2.47
5_10442	0	1.3	2.28	1.14	0	1.28	1.83	2.47
5_10488	5.45	19	17.46	33.16	9.58	26.83	23.83	24.74
5_10513	3.27	11.23	6.83	5.43	1.92	2.55	3.06	4.54
5_10520	0.61	0.43	0	0	0	0	0	0
5_10675	29.78	131.69	101.24	108.64	320.07	38.32	10.39	23.09
5_10677	1.09	6.91	1.01	1.43	1.92	9.58	3.67	1.65
5_9502	0.61	0.43	0	0	0	0.64	0	0.82
5_9550	0.48	0	0	0.29	0	0	0	0.41
5_9586	1.94	8.2	3.8	7.72	1.92	6.39	4.28	4.12
5_9589	0.12	0.43	0.76	0.29	0	0.64	0	0.82
5_9592	0	0	0	0.57	0	0.64	0	1.24
5_9632	22.16	3.02	0.51	1.14	5.75	4.47	0.61	0.41
5_9643	1.09	0	0	0.29	1.92	0	0	0
5_9662	0.12	0.43	0.25	0.57	0	0	0.61	0
5_9735	0.97	0	0.25	0.29	1.92	0.64	0	0
5_9796	1.21	0.86	0	0	1.92	1.28	0	0
5_9840	0.36	0.86	0.76	2	1.92	0	0.61	0
5_9911	11.14	5.61	1.77	2	5.75	6.39	4.28	1.24
5_9957	0.24	1.3	0.76	0.29	0	0	0.61	0
5_9983	0.24	0	0.25	0.57	1.92	0	0	0
6_8586	2.66	2.16	1.77	1.43	0	0.64	0.61	0.82
6_8587	22.52	20.29	12.4	13.72	26.83	40.88	10.39	27.21
6_8590	0.85	2.59	0.76	0.29	1.92	0	0	0
6_8731	0	3.45	7.34	3.72	0	0.64	1.83	1.65
6_8745	0.97	31.52	32.14	14.58	7.67	42.8	60.49	14.43
6_9009	1.57	2.16	6.07	5.72	1.92	2.55	4.89	8.66
6_9011	0.73	0.43	0	0	0	0	0	0
6_9051	1.82	8.64	11.9	5.43	1.92	22.99	21.39	16.91
6_9078	0	2.16	1.52	0.86	1.92	0	3.06	0.41
6_9154	23.37	15.11	5.82	8.86	28.75	29.38	9.17	8.25
6_9178	0	0.43	0.51	1.43	0	0.64	1.22	0.41
6_9208	0	4.32	0.51	1.14	0	1.28	0	1.24
6_9260	1.69	21.16	6.07	9.72	3.83	15.33	9.17	12.78
6_9312	0.24	1.73	1.27	1.14	0	7.66	1.83	2.06
6_9325	0	0.86	0.25	0	0	0.64	0.61	0
6_9327	5.57	8.2	4.81	5.15	7.67	8.94	3.67	2.89
AAWZ02035903_862	0.36	1.3	0.51	1.14	0	0.64	0	0.41
AAWZ02036535_775	0.36	0.43	0	0	0	0.64	0.61	0.41
AAWZ02036634_764	0.36	1.3	1.77	2.86	0	1.92	1.83	2.06
AAWZ02039082_194	6.3	3.45	1.27	0.86	1.92	9.58	4.28	2.89
GL343193.1_8407	0.48	0	0.25	0.57	1.92	0.64	0	0.41
GL343193.1_8437	0	0.43	0.25	0.29	0	0	1.22	0.41
GL343193.1_8482	4.72	7.34	7.59	10.01	1.92	8.3	12.22	17.32
GL343195.1_8258	1.82	0	0	0	0	0	0	0.41
GL343196.1_8121	2.54	2.59	0.76	0	3.83	1.92	1.22	1.24
GL343197.1_8172	4.36	0.43	1.01	0.57	1.92	1.28	0	0
GL343198.1_8111	1.09	0.86	0.51	1.14	0	0.64	0.61	0
GL343199.1_7936	0	0	0	0.86	0	0	0	1.24
GL343202.1_7846	0.61	0	0	0	0	0	0	0
GL343203.1_7991	0	0.86	1.27	0.57	0	1.28	0.61	2.06
GL343208.1_7637	0.85	1.3	0.25	0	0	0.64	0.61	0.41
GL343210.1_7546	0.12	2.16	1.77	2	0	2.55	0.61	2.06
GL343210.1_7550	1.33	0	0	0	0	0	0	0
GL343210.1_7564	0.24	0	0.25	0	0	0	0	0
GL343217.1_7296	0.36	0.86	0.76	0.86	0	0	1.83	0.82
GL343219.1_7328	0	0.43	0.76	0.86	0	0	0	0
GL343220.1_7266	23.37	15.11	5.82	8.86	28.75	29.38	9.17	8.25
GL343221.1_7416	0.85	0	0	0	0	0	0	0
GL343225.1_6970	4	24.18	30.12	42.31	11.5	42.8	26.88	21.44
GL343227.1_7195	0.12	0	1.27	0.57	0	0	1.83	2.89
GL343227.1_7197	0	0	0.25	0	0	0	0	2.06
GL343228.1_6975	0.24	0	0	0.29	0	0	0	0
GL343230.1_6823	5.33	0.86	0	0.57	1.92	0	0	0.41
GL343231.1_7032	11.62	21.59	6.07	5.15	7.67	30.66	6.11	12.78
GL343231.1_7034	0.61	0.43	1.77	4	0	1.92	3.06	3.3
GL343233.1_6841	4.12	10.36	5.57	7.43	5.75	6.39	2.44	7.83
GL343234.1_6794	0.48	3.89	0.51	0.86	0	2.55	0	0.41
GL343237.1_6814	0.12	5.61	1.77	1.72	0	0	0	0
GL343239.1_6729	5.33	11.23	11.9	14.01	3.83	12.77	9.17	8.25
GL343240.1_6780	0.48	0	0	0.29	0	0.64	0	0
GL343240.1_6782	0.12	0	0.25	0.86	0	0.64	1.22	0.41
GL343240.1_6787	0.12	0	0.25	0.86	0	0.64	1.22	0.41
GL343244.1_6615	0.61	0.43	0	0	0	0	0	0
GL343244.1_6623	13.08	16.41	25.82	23.73	5.75	14.05	25.66	23.92
GL343245.1_6681	4.84	40.59	23.03	16.3	3.83	30.02	16.5	35.05
GL343248.1_6577	5.33	11.23	11.9	14.01	3.83	12.77	9.17	8.25
GL343248.1_6580	0.73	0	0	0	0	0	0	0
GL343250.1_6639	0.12	5.18	13.67	16.3	0	5.75	17.72	12.78
GL343250.1_6645	0	0	0.25	0.29	0	0	0	0
GL343252.1_6374	7.39	1.3	1.77	1.14	1.92	4.47	0.61	1.65
GL343252.1_6379	0.48	0	1.01	0.86	0	0.64	0.61	0
GL343252.1_6386	0	0.43	0.51	0.86	0	1.28	1.22	1.65
GL343253.1_6309	0.12	0.43	0	1.14	0	0.64	0	1.65
GL343253.1_6342	4.24	66.49	80.74	183.55	19.17	62.6	64.16	104.73
GL343256.1_6423	0.24	1.3	0	0.57	0	0	0	0.41
GL343256.1_6446	0	0	0	0	9.58	0	0	0
GL343263.1_6530	0.36	1.3	3.29	3.43	3.83	3.19	3.67	3.3
GL343263.1_6539	0.24	16.84	8.86	16.3	0	31.94	9.17	11.13
GL343264.1_6228	2.54	7.34	3.8	5.15	0	5.75	7.33	10.31
GL343265.1_6487	0.73	0.43	0	0.29	1.92	0.64	0.61	0.82
GL343269.1_6197	0.12	0	3.8	2.57	1.92	0.64	0	2.06
GL343270.1_6155	12.35	47.06	46.57	38.02	23	31.3	29.33	59.79
GL343271.1_6162	1.94	4.75	2.78	4.86	5.75	10.86	4.28	5.77
GL343279.1_5955	0	0	0	0.57	0	0	0	0.82
GL343279.1_5973	0.48	0	0.51	0.29	0	0.64	1.22	0
GL343282.1_5871	2.66	1.3	1.01	2.57	3.83	1.28	1.83	2.89
GL343282.1_5904	3.51	0.86	0	0	0	3.19	0.61	0.41
GL343283.1_6080	1.94	0.43	0	0.29	1.92	0	0	0.41
GL343285.1_6039	0.24	0	0	0.57	0	0	0	0
GL343289.1_5620	0.73	0	0	0	0	0	0	0
GL343295.1_5687	1.09	3.02	6.07	8.29	0	4.47	6.11	9.48
GL343296.1_5585	0.36	0	0	0	0	0	0	0
GL343297.1_5454	20.22	3.45	4.81	3.72	11.5	8.3	4.28	5.36
GL343300.1_5561	12.71	26.77	18.22	20.3	23	31.3	15.28	18.97
GL343300.1_5564	1.21	1.3	0.51	2.57	5.75	0.64	0.61	4.54
GL343308.1_5326	0.97	44.47	15.69	18.87	11.5	21.72	10.39	11.55
GL343312.1_5257	5.81	3.89	2.02	0.86	1.92	0	0.61	0.41
GL343332.1_4913	1.21	0.43	0.25	0.29	0	0.64	0	0
GL343337.1_4789	0.61	0	0	0.29	0	0	0	0
GL343338.1_4767	0.36	0	1.77	1.72	1.92	2.55	1.22	1.24
GL343345.1_4644	3.03	0.86	0	0.29	1.92	0	0.61	0
GL343358.1_4479	9.08	7.34	3.29	3.72	7.67	3.19	3.06	1.65
GL343364.1_4363	32.81	58.29	19.49	16.58	19.17	81.12	14.05	27.63
GL343364.1_4367	1.57	12.52	4.05	11.72	0	14.05	6.11	19.79
GL343371.1_4457	0.36	0	0	0	0	0	0	0
GL343371.1_4471	1.09	2.16	1.77	1.14	0	2.55	1.22	3.3
GL343373.1_4208	0	0.43	0.76	0.29	0	0	0	0.41
GL343377.1_4201	23.49	15.11	5.82	9.15	28.75	29.38	9.78	8.25
GL343379.1_4390	0.12	0	0.76	0.57	0	0	0.61	1.24
GL343384.1_4145	12.95	14.68	14.17	18.87	5.75	18.52	14.05	11.55
GL343394.1_3979	3.75	3.45	4.56	8.01	1.92	1.92	4.28	3.71
GL343398.1_4033	0.24	15.54	0.76	2	0	4.47	0	1.24
GL343399.1_3962	27.48	12.52	15.44	9.72	13.42	14.05	25.66	14.43
GL343403.1_3992	0.24	1.3	5.32	4.57	0	1.28	3.67	2.89
GL343434.1_3600	1.94	1.73	1.01	1.14	5.75	1.28	1.83	1.65
GL343434.1_3602	1.94	1.73	1.01	1.14	5.75	1.28	1.83	1.65
GL343435.1_3683	4.72	3.02	0.51	0.57	0	5.75	0	2.06
GL343444.1_3744	1.09	0.43	0	0.29	0	0	0	0
GL343456.1_3404	1.21	0	0.76	0.29	0	0	0	0
GL343457.1_3571	3.03	3.45	2.53	0.29	260.66	6.39	4.89	7.01
GL343462.1_3528	0.12	0.86	0.76	0.29	0	0	0.61	0.41
GL343471.1_3255	13.2	34.97	32.65	56.89	15.33	35.13	29.94	23.92
GL343479.1_3518	0.48	0	0.25	0.29	0	0.64	0	0
GL343480.1_3455	1.33	1.3	1.01	1.14	0	1.28	1.22	0.82
GL343483.1_3171	2.78	0.86	0.51	0	1.92	1.92	0	0
GL343484.1_3131	0	0	0.25	0	3.83	0.64	0	0
GL343503.1_3090	1.33	0.86	2.53	2.57	1.92	3.83	3.67	3.71
GL343511.1_3031	0.73	1.3	0	0.29	0	1.28	0.61	0.41
GL343521.1_2945	0.61	31.09	0	3.72	5.75	37.05	0	4.54
GL343528.1_2927	0.73	15.98	12.15	6	3.83	5.11	4.89	7.01
GL343560.1_2589	13.2	34.97	32.65	56.89	15.33	35.13	29.94	23.92
GL343569.1_2566	1.82	12.95	12.65	16.58	3.83	19.16	11.61	14.43
GL343586.1_2433	1.69	0.43	0	0	0	0	1.22	0
GL343590.1_2481	8.6	3.02	29.11	32.88	1.92	3.83	61.1	38.76
GL343598.1_2440	0.61	0.43	1.77	4	0	1.92	3.06	3.3
GL343604.1_2560	4	2.59	2.53	1.43	5.75	1.28	3.06	4.12
GL343616.1_2543	5.57	19.86	25.56	37.17	5.75	34.49	29.94	30.92
GL343665.1_2291	1.94	10.36	1.27	2	5.75	5.75	0.61	2.89
GL343672.1_2170	4.96	11.66	1.52	0.57	5.75	8.3	0	2.06
GL343694.1_2103	3.75	0	0	0.86	1.92	1.92	0	0
GL343699.1_2099	0.36	5.61	1.52	1.72	0	5.11	0.61	1.24
GL343703.1_2182	0.12	1.73	0.76	0.57	0	0.64	0	0
GL343724.1_1959	5.08	18.13	5.32	20.3	11.5	30.66	4.89	18.14
GL343741.1_2032	3.15	8.64	4.81	9.15	5.75	15.97	6.11	7.42
GL343790.1_1770	4.12	0.86	0	0	0	3.19	0	0.41
GL343809.1_1655	13.8	3.45	4.05	5.72	7.67	7.66	4.89	5.36
GL343814.1_1710	3.27	0.86	0.25	0	5.75	1.92	0	0
GL343843.1_1558	0	1.73	1.77	2.29	1.92	1.28	1.22	1.65
GL343870.1_1578	0	0.43	0.76	0.29	0	0	1.22	0
GL343884.1_1549	0	0	0	0	0	0	0.61	0
GL343960.1_1418	0.73	0	0	0	0	0	0	0.41
GL344004.1_1267	22.16	3.02	2.02	0.86	24.92	8.94	2.44	2.47
GL344014.1_1368	22.52	20.29	12.4	13.72	26.83	40.88	10.39	27.21
GL344067.1_1162	1.45	4.32	0.25	0.57	1.92	1.28	0	1.24
GL344084.1_1224	0.12	0.43	0.51	1.72	0	0.64	0	1.24
GL344095.1_1181	0	0.43	0	0.57	0	0	0	0
GL344120.1_1108	0.73	0	0	0	1.92	0.64	0	0
GL344214.1_1034	44.92	2682.94	489.23	517.76	392.9	2807.27	306.72	671.68
GL344282.1_963	3.15	0.86	0.25	0	1.92	0	0	1.24
GL344332.1_907	0	0.43	1.01	1.43	0	0.64	1.22	0
GL344433.1_854	0.48	0.86	0.25	0.29	1.92	0	0	0.41
GL344584.1_940	0.12	2.59	0.25	2	0	1.28	1.22	0.41
GL344654.1_766	3.27	21.16	17.46	36.02	7.67	17.25	15.28	19.38
GL344777.1_743	13.8	3.45	4.05	5.72	7.67	7.66	4.89	5.36
LGa_8204	0.73	0	0	0	0	0	0	0.41
LGa_8240	0	1.3	0	0.29	0	0	0.61	0.41
LGb_7501	1.45	4.32	0.25	0.57	1.92	1.28	0	1.24
LGb_7515	0	0	0	0	0	0	0	0.41
LGf_7670	0.24	1.3	0	1.14	0	0.64	1.22	3.3
aca-let-7a	19747.7	14611.5	18839.2	18886.8	10016.1	14684	18090.7	15579
aca-let-7b	3400.16	2475.7	1441.13	1169.33	2246.23	1381.6	531.57	540.15
aca-let-7c-1	21340.1	10660.1	9896.31	10158.8	8902.53	12356.5	9778.53	8134.41
aca-let-7c-2	21340.1	10660.1	9896.31	10158.8	8902.53	12357.8	9778.53	8134.82
aca-let-7d	2090.95	2537.44	1547.18	2055.04	1103.95	3102.37	1901.45	1709.51
aca-let-7e	9847.82	7699.53	13460.7	12657.6	4249.06	7239.51	14628.1	10849.2
aca-let-7f-1	11903.8	12862.9	18428.9	17640.8	7783.24	11786.7	21283.2	17142.5
aca-let-7f-2	11048.3	12399.2	17564.4	16910.9	7035.77	11348.5	19605.3	16304.3
aca-let-7g	5774.16	6744.49	6892.82	7403.92	3354.02	7211.4	6389.89	6782.39
aca-let-7i	11016.4	4858.14	5574.19	5096.43	4730.13	5429.95	6476.05	5508.71
aca-mir-100	30873.5	6437.94	6790.82	7192.06	10673.5	8486.33	2693.31	2711.06
aca-mir-101-1	1081.61	764.21	432.03	383.1	1851.42	726.89	525.46	546.75
aca-mir-101-2	1090.45	771.12	437.1	387.39	1857.17	734.55	528.52	552.11
aca-mir-103	1260.43	1571.17	913.17	761.63	655.47	1809.56	928.73	994.54
aca-mir-107	474.34	522.43	192.61	150.38	264.49	614.47	251.12	297.29
aca-mir-10a	443.59	6077.42	23025.7	21011	2198.32	6950.16	26316.6	23491.6
aca-mir-10b	605.82	17300.5	84073.7	64963	3183.44	17068.5	123799	95555.4
aca-mir-10c	33.05	1464.52	5459.79	4955.48	956.37	1919.42	8064.66	7183.58
aca-mir-122	184.63	49.22	3.8	3.43	6777.04	73.46	3.67	4.95
aca-mir-124a-1	39121.5	2434.68	1.52	2.57	11106.6	4430.32	1.83	3.3
aca-mir-124a-2	39122.5	2434.68	1.52	2.57	11106.6	4430.32	1.83	3.3
aca-mir-124a-3	39121.5	2434.68	1.52	2.57	11106.6	4430.32	1.83	3.3
aca-mir-124b	96714.4	5943.58	10.38	13.15	26040.6	10486.9	6.11	10.72
aca-mir-125a	41710.7	8047.96	1635.76	1401.47	12331.3	10918	1237.29	803.63
aca-mir-125b-1	75541.5	20255.9	2782.28	2806.95	23844.2	21945.9	1240.34	1015.56
aca-mir-125b-2	73617.1	19567.7	2284.45	2174.83	23190.7	21221.6	923.84	802.8
aca-mir-126	2348.09	2954.52	1302.43	1559.29	3950.08	3868.86	1392.48	1869.08
aca-mir-128-1	5750.19	773.71	358.89	379.67	2075.66	1037.96	296.34	315.02
aca-mir-128-2	5821.14	797.02	381.42	392.82	2100.57	1057.76	305.5	326.56
aca-mir-129a	639.35	60.45	18.22	31.45	216.57	113.7	31.16	51.13
aca-mir-129b	255.69	25.91	4.3	2	70.91	31.3	0.61	2.06
aca-mir-1306	21.43	27.2	20.5	26.02	26.83	29.38	28.11	29.69
aca-mir-130a-1	86.68	374.77	164.77	106.07	157.16	400.49	285.95	266.78
aca-mir-130a-2	86.68	374.77	164.77	106.07	157.16	400.49	285.95	266.78
aca-mir-130b	527.97	1561.24	564.66	525.77	584.56	2609.9	762.53	988.35
aca-mir-130c	19.13	83.33	63.78	32.31	36.42	90.06	199.19	152.97
aca-mir-132	115.86	9.07	0	0.86	42.16	16.61	0.61	1.65
aca-mir-1329	13.56	31.95	31.13	8.01	15.33	19.16	8.55	9.07
aca-mir-133a-1	347.7	3158.31	814.97	381.67	55682.5	687.93	71.49	103.91
aca-mir-133a-2	347.7	3158.31	814.97	381.67	55682.5	687.93	71.49	103.91
aca-mir-135-1	682.7	356.2	91.37	89.49	189.74	263.16	47.05	141.84
aca-mir-135-2	684.63	356.2	91.87	88.91	193.57	263.8	46.44	141.84
aca-mir-135-3	682.7	356.2	91.37	89.49	189.74	263.16	47.05	141.84
aca-mir-137a	521.68	31.95	0.25	0.29	159.08	70.26	0	0.82
aca-mir-137b	1283.67	104.05	6.07	7.72	373.73	179.49	3.67	7.83
aca-mir-138-1	933.3	101.46	3.29	2.86	308.57	167.35	5.5	8.66
aca-mir-138-2	1112.97	117.44	4.05	3.72	390.98	188.43	4.89	10.72
aca-mir-1388	8.47	51.81	96.43	132.66	82.41	47.27	166.8	119.99
aca-mir-1388	10.17	34.97	10.38	7.72	53.66	69.62	13.44	9.48
aca-mir-139	1986.95	254.31	24.8	22.3	680.39	327.04	23.22	18.14
aca-mir-139	231.84	24.61	3.29	3.43	57.5	29.38	4.89	0.82
aca-mir-1397	3.87	1.3	0.25	0	1.92	0.64	0	0.41
aca-mir-140	50.24	1306.93	308.27	189.26	166.74	380.05	132.59	156.68
aca-mir-140	1401.59	16895.5	12858.8	12746.5	2963.04	6708.71	5739.17	5350.78
aca-mir-142	99.15	716.29	390.27	425.7	469.56	618.94	304.89	435.83
aca-mir-142	17.92	360.52	98.2	44.89	61.33	180.13	50.71	70.92
aca-mir-143	4694.37	7659.38	5274.52	4840.55	16657	5085.03	3071.52	3846.61
aca-mir-144	146.73	75.56	94.66	38.6	762.8	176.29	223.02	212.76
aca-mir-145	425.91	410.17	438.87	364.52	854.8	577.42	233.4	304.71
aca-mir-146a	221.31	7253.96	12151.1	11296.1	1533.27	5097.8	9968.55	11951.3
aca-mir-146b	1178.22	2510.24	3704.82	3192.34	1263.03	2309.05	4424.29	3758.78
aca-mir-147	2.54	28.5	5.57	1.43	3.83	7.03	5.5	2.06
aca-mir-148a	4215.67	10789.2	12761.9	10748.9	3068.45	10444.1	12641.1	8455.2
aca-mir-148b	1057.03	2560.32	2053.12	1830.04	858.63	1872.15	2012.65	1902.9
aca-mir-150	1254.62	773.71	352.56	208.42	870.13	1111.41	240.74	309.66
aca-mir-153-1	1300.86	85.92	1.01	1.43	314.32	158.41	3.06	4.95
aca-mir-153-2	1300.86	85.92	1.01	1.43	314.32	158.41	3.06	4.95
aca-mir-155	15.38	316.48	437.86	398.83	109.25	813.12	1035.65	973.92
aca-mir-15a	175.91	2483.9	640.08	468.3	463.81	1805.73	503.47	699.72
aca-mir-15b	225.31	677.43	288.02	188.12	300.9	602.97	260.9	341
aca-mir-1662	38.38	4.32	0.51	0.29	9.58	4.47	0.61	0.41
aca-mir-1677a	0	0	0	0	0	0	0	0
aca-mir-1677b	43.58	1.73	0.25	0.29	9.58	3.83	0.61	0
aca-mir-16a	87.65	961.09	251.07	222.43	262.57	760.74	188.19	269.66
aca-mir-16b	1366.84	6901.65	1780.28	1796.01	2474.31	5615.82	1252.56	1636.12
aca-mir-17	217.68	2028.83	328.01	308.77	410.15	2639.28	247.46	537.26
aca-mir-1788	0	0	0	0	0	0	0	0
aca-mir-1788	0	0	0	0	0	0	0	0
aca-mir-1805	42.37	3.02	1.77	0.86	13.42	3.19	1.83	2.47
aca-mir-1805	614.05	48.79	7.59	8.29	193.57	104.12	16.5	13.19
aca-mir-181a-1	12486.8	8770.73	7279.3	5715.97	5648.17	11073.9	17444.2	14523.4
aca-mir-181a-2	12486.8	8771.59	7279.3	5716.26	5648.17	11073.9	17446	14524.7
aca-mir-181a-3	12497.9	8824.7	7315.74	5731.69	5655.84	11126.3	17488.8	14567.6
aca-mir-181b-1	1633.43	2622.93	1828.37	1721.68	904.63	3483.7	3981.92	3694.87
aca-mir-181b-2	1618.42	2594.86	1805.84	1708.24	893.13	3439.63	3954.43	3660.65
aca-mir-182	107.99	41.88	51.88	54.61	28.75	35.77	76.99	74.63
aca-mir-184	64.89	167.95	461.39	442.29	153.33	1759.74	4571.54	3560.04
aca-mir-187	18.04	6.04	1.77	2.57	13.42	7.03	0	2.06
aca-mir-18a	20.22	117.01	21.51	14.58	21.08	137.97	20.16	47.42
aca-mir-18b	1.82	82.03	10.63	12.29	9.58	68.98	8.55	27.21
aca-mir-190a	4.24	6.91	3.8	2.86	3.83	4.47	2.44	2.06
aca-mir-190b	7.51	0	0.25	0	0	0	0	0.41
aca-mir-191	550.61	3007.19	1778.51	1696.52	1615.68	3297.83	1145.63	1615.91
aca-mir-193	2.18	30.22	8.1	6.29	46	14.05	6.11	10.31
aca-mir-194-1	125.3	14.25	0.25	0.57	153.33	20.44	0	0.82
aca-mir-194-2	114.77	12.52	0	0.57	137.99	18.52	0	0.82
aca-mir-196a-1	14.53	822.07	730.18	522.05	224.24	1085.22	1445.03	974.74
aca-mir-196a-2	15.62	869.99	803.33	571.51	258.74	1173.37	1611.83	1079.06
aca-mir-196c	4.24	304.39	223.48	170.11	70.91	394.74	477.2	315.02
aca-mir-199a-1	1140.45	46369.1	50073.8	70450.3	7999.82	38749.3	22888.3	27334.1
aca-mir-199a-2	1140.33	46417.8	50099.9	70472.6	8015.15	38800.4	22908.4	27360.9
aca-mir-199b	452.18	27085	74766.1	80154.5	5013.78	29773.1	81552.7	84360.3
aca-mir-19a	29.9	247.83	87.32	32.31	24.92	192.9	181.47	181.01
aca-mir-19b	70.7	655.84	268.28	134.09	97.75	515.47	448.48	446.14
aca-mir-1a-1	981.61	16505.7	16999.5	15019.4	144296	2309.05	1113.86	1505.41
aca-mir-1a-2	981.37	16497.9	16959.5	14992.2	144242	2307.78	1113.25	1500.46
aca-mir-1b	102.66	37.13	63.27	62.33	544.31	18.52	17.72	11.55
aca-mir-200a	204.36	4846.05	1643.86	1362.02	927.63	5178.92	1685.15	2511.08
aca-mir-200b	199.64	7459.48	2876.69	3126.59	1151.87	6965.49	1537.9	1867.43
aca-mir-202	0.24	0	0	0	5.75	0.64	0	0
aca-mir-202	0	0	0	0	1.92	0	0	0
aca-mir-202	0	0	0	0	1.92	0	0	0
aca-mir-203	533.9	35420.1	22954.3	19184.4	5425.85	37247	22078.1	29106.7
aca-mir-204a-1	654	1039.24	1873.42	1763.14	450.4	1654.98	2467.24	3193.89
aca-mir-204a-2	670.95	1034.06	1871.39	1759.13	454.23	1651.15	2464.18	3187.3
aca-mir-205a	376.15	20979.1	4289.98	2944.76	4551.88	29154.8	11223.6	9970.51
aca-mir-205b	10.17	651.52	248.03	115.22	90.08	781.82	422.82	173.18
aca-mir-206	115.62	5028.68	4430.95	4364.53	827.96	1413.54	1017.32	1316.98
aca-mir-208	5.93	16.84	8.86	8.86	1.92	3.19	2.44	3.71
aca-mir-20a	224.58	2682.08	627.17	624.69	448.48	2763.2	389.21	841.56
aca-mir-20b	37.65	1736.53	295.62	255.88	249.16	2076.55	213.85	428
aca-mir-21	4069.66	224410	177979	158665	33124.3	221792	190252	224323
aca-mir-210	277.49	752.12	95.16	54.03	268.32	813.12	52.55	102.26
aca-mir-212	174.22	11.66	0.25	0	80.5	25.55	0.61	0
aca-mir-214	46.97	1743.44	573.01	724.75	452.31	2583.71	380.05	651.89
aca-mir-215	9.69	4.75	5.06	3.43	103.5	6.39	17.72	7.42
aca-mir-216a	16.83	0.86	0	0	17.25	0.64	0	0
aca-mir-216b	6.9	0.86	0.76	0.57	0	1.28	0	0
aca-mir-217	24.09	1.3	0	0	5.75	7.03	0.61	0
aca-mir-218-1	824.71	358.36	76.18	56.89	262.57	314.26	93.48	116.28
aca-mir-218-2	823.74	357.06	76.44	56.61	262.57	314.9	93.48	115.86
aca-mir-2188	259.2	72.97	94.66	32.59	739.8	416.46	300	289.04
aca-mir-219-1	476.28	31.52	0	0	111.16	54.93	0	0.41
aca-mir-219-2	473.49	31.52	0	0	111.16	54.93	0	0.41
aca-mir-22	0	0	0	0	0	0	0	0
aca-mir-221	3886.37	1094.51	540.11	521.19	1987.5	1334.97	797.36	724.46
aca-mir-222	5337.11	2060.35	1666.13	2648.28	2455.14	3283.14	1668.66	1407.28
aca-mir-223	18.4	185.66	92.89	30.02	44.08	106.67	94.09	72.98
aca-mir-23a	158.36	4210.93	3335.3	2971.92	1502.6	5935.83	3662.37	3898.98
aca-mir-23b	1482.34	3784.79	2655.74	2802.95	1799.67	5945.42	2863.78	3207.09
aca-mir-24-1	2079.2	6041.59	2827.59	3393.04	4914.12	7415.16	3040.36	4117.51
aca-mir-24-2	2079.2	6041.59	2827.59	3393.04	4914.12	7415.16	3040.36	4117.51
aca-mir-26-1	43233.7	25386.5	32879.7	37798.9	42941	25782.2	27749.4	32907.1
aca-mir-26-2	43364.4	25465.5	32956.9	37909	43038.8	25851.2	27836.2	32992
aca-mir-27a	653.4	4830.94	2647.13	2458.44	2432.14	4324.29	2783.13	3814.04
aca-mir-27b	16236.6	29746.8	70818.8	70377.6	23384.2	31814.5	88515.7	81622
aca-mir-2970	17.68	201.2	103.26	100.06	80.5	146.91	58.05	123.7
aca-mir-29a-1	410.9	107.94	15.69	8.58	444.65	107.95	20.77	38.76
aca-mir-29a-2	398.31	105.35	15.95	8.29	436.98	104.12	19.55	37.52
aca-mir-29b-1	364.41	64.33	10.63	6.86	291.32	99.64	7.94	16.08
aca-mir-29b-2	343.83	58.29	14.43	12.58	289.4	86.87	16.5	19.79
aca-mir-301a	42.25	64.76	53.66	19.16	21.08	68.35	103.87	87
aca-mir-301b	6.3	27.63	13.92	4	1.92	14.69	32.38	29.28
aca-mir-302	0.36	0.43	0	0	0	0	0	0
aca-mir-30a	2137.19	4487.26	6577.21	5248.24	3043.53	2850.07	6002.52	5109.98
aca-mir-30b	396.74	553.51	226.52	248.73	367.98	607.44	218.74	314.61
aca-mir-30c	6111.09	10360	9091.21	7989.15	6111.98	9935	5263.81	6170.91
aca-mir-30d	3162.87	3504.15	3797.71	3747.56	2846.13	3936.57	4668.69	4233.79
aca-mir-30e	8188.11	12032.6	8859.63	8443.44	9492.83	10268.4	10197.1	10584.9
aca-mir-31	628.46	6811.84	2974.38	2280.33	1322.44	5986.3	4123.06	3508.91
aca-mir-32	14.89	30.65	2.53	2.86	15.33	13.41	3.67	3.71
aca-mir-33-1	20.46	27.63	2.53	1.14	7.67	13.41	2.44	1.24
aca-mir-33-2	20.22	27.63	2.53	1.14	7.67	13.41	2.44	1.24
aca-mir-338	466.23	81.17	11.64	18.87	143.74	69.62	3.06	5.77
aca-mir-338	1986.59	183.93	3.54	4	762.8	226.11	0.61	3.3
aca-mir-34a	33.05	3.45	0.51	0.57	11.5	2.55	1.22	0.41
aca-mir-34b	174.7	33.25	4.81	1.14	74.75	40.24	10.39	4.95
aca-mir-34c	70.58	5.18	2.28	0.57	24.92	8.3	3.67	1.24
aca-mir-363	420.83	11904	6498.49	9965.28	2370.81	10536.1	3768.07	4982.16
aca-mir-365	100.97	1009.02	480.38	337.07	387.15	798.43	169.86	192.56
aca-mir-367	0	0	0	0	0	0	0	0
aca-mir-375	6.3	6.48	6.07	4	7.67	20.44	6.11	7.83
aca-mir-383	3174.61	380.38	225.51	291.33	835.63	602.97	344.61	537.26
aca-mir-425	38.98	349.72	208.3	172.11	126.49	486.72	141.75	206.58
aca-mir-429	23.61	357.93	183.75	152.67	70.91	434.34	223.02	270.08
aca-mir-449a	2.3	0.43	0	0	1.92	0.64	0	0
aca-mir-449b	0.36	0	0	0	1.92	0	0	0.41
aca-mir-449c	24.09	1.73	0.51	0	5.75	3.83	3.67	2.47
aca-mir-451	5658.42	1278.43	1632.98	900.01	10081.2	4839.75	4067.46	4016.49
aca-mir-454	25.91	199.9	157.17	105.5	36.42	242.08	322.61	371.1
aca-mir-455	136.08	1887.21	397.87	573.51	281.74	844.42	186.97	310.9
aca-mir-455	77.24	1216.26	415.84	582.95	185.91	684.09	180.25	277.5
aca-mir-456	1491.42	521.13	472.53	497.18	571.14	744.14	509.58	408.21
aca-mir-457	636.69	401.53	285.75	170.97	647.8	399.85	251.73	268.84
aca-mir-458	193.95	228.4	298.65	312.49	116.91	320.01	475.97	639.52
aca-mir-460a	559.81	981.39	130.6	195.84	327.74	339.17	28.11	49.07
aca-mir-460a	3.75	4.75	5.32	1.72	0	1.92	8.55	4.54
aca-mir-460b	546.37	39.72	1.01	0.57	137.99	58.13	0.61	1.65
aca-mir-460b	105.81	7.34	0.51	0.29	42.16	15.97	0.61	0.82
aca-mir-489	10.05	6.48	1.27	0.29	7.67	5.11	0	0.82
aca-mir-489	73.12	19.43	11.39	16.87	34.5	24.27	16.5	27.21
aca-mir-490	23.12	3.02	0	1.14	3.83	2.55	0	0
aca-mir-490	1900.75	107.08	7.59	9.15	519.39	162.88	6.72	6.6
aca-mir-497	373.25	164.07	93.9	57.75	398.65	151.38	71.49	87.41
aca-mir-499	30.02	151.98	50.62	22.3	8739.62	79.2	1.22	1.24
aca-mir-499	0.85	10.36	1.01	0.86	375.65	3.19	0	0
aca-mir-5390	1.21	5.61	7.85	10.01	9.58	7.66	10.39	9.07
aca-mir-5391	0	0	0	0	0	0	0	0
aca-mir-5392	0	0	0	0	0	0	0	0
aca-mir-5393	0.12	0.86	0.51	1.72	0	1.28	1.83	0.41
aca-mir-5394	4	1.73	1.01	1.14	3.83	0	0.61	0.82
aca-mir-5394	0.36	0.43	0	0.57	0	0	0	0
aca-mir-5395	0	0	0	0	0	0	0	0
aca-mir-5396	0.36	0	0	0	0	1.28	0	0
aca-mir-5397	30.39	107.94	137.94	35.17	124.58	45.35	311	124.11
aca-mir-5398	2.06	3.45	4.05	3.43	0	3.19	4.89	3.71
aca-mir-5398	3.03	3.45	1.01	0.86	1.92	3.19	3.06	1.65
aca-mir-5399	23.61	64.33	59.73	74.62	55.58	53.65	83.71	102.26
aca-mir-5400	0	0.86	1.01	0	0	0	0.61	0
aca-mir-5401	0	0	0	0	0	0	0	0
aca-mir-5402	1.57	5.61	1.77	2.29	0	3.83	3.67	4.54
aca-mir-5403	0.36	0	0.51	0	0	0	0.61	0.82
aca-mir-5404	0	0	0	0	0	0	0	0
aca-mir-5405	0.24	0.86	0	0.29	0	0	1.22	0.82
aca-mir-5406	40.44	45.33	44.54	64.61	30.67	33.85	12.83	21.85
aca-mir-5406	6.3	3.89	1.77	2.86	1.92	1.28	1.83	2.47
aca-mir-5407	8.11	6.48	5.06	4	3.83	3.83	7.33	7.42
aca-mir-5408a	137.29	67.35	32.9	44.03	78.58	109.86	28.11	65.97
aca-mir-5408b	0.48	1.73	0.25	0.29	1.92	1.28	0	0.82
aca-mir-5408c	21.31	23.75	16.96	33.45	15.33	21.08	9.78	14.84
aca-mir-5408c	0.97	1.73	6.33	8.29	1.92	4.47	10.39	7.42
aca-mir-5409	15.62	6.48	0	0.86	5.75	2.55	0	0
aca-mir-5410	8.35	4.32	7.34	8.86	3.83	5.11	8.55	9.07
aca-mir-5411	3.51	0.43	0.25	0	3.83	0.64	0	0
aca-mir-5412	0.12	6.48	2.53	6	17.25	3.83	0	0.41
aca-mir-5412	0	4.32	7.09	6.29	0	2.55	3.06	1.24
aca-mir-5413	0.85	1.73	0.25	0	1.92	1.28	1.83	0.41
aca-mir-5414	0	0	0	0	0	0	0	0
aca-mir-5415	0	0	0	0	0	0	0	0
aca-mir-5416	0	0	0.25	0	0	0	0.61	0.41
aca-mir-5417	13.44	14.68	5.57	5.15	7.67	14.05	9.17	12.37
aca-mir-5418	0	0	0	0	0	0	0	0
aca-mir-5419	0	0	0.25	0	0	0.64	0	0
aca-mir-5420	0.48	0.43	0	0	0	0.64	0	0
aca-mir-5421	0.12	0.43	0.25	0	0	0.64	0.61	0
aca-mir-5422	0.48	0	0	0	0	0	0	0
aca-mir-5423	0	0	0	0	0	0	0	0
aca-mir-5424	0	0	0	0	0	0	0	0
aca-mir-5425	0	0.86	0.51	0.29	1.92	3.83	0.61	2.06
aca-mir-5426	0.12	4.32	0.51	0.29	0	4.47	0	1.24
aca-mir-5426	0.61	3.89	3.54	2.57	1.92	1.92	1.83	3.71
aca-mir-5427	0.24	0.86	0	0.29	0	0	0	0
aca-mir-5428	10.17	3.89	2.28	2	5.75	6.39	0.61	2.47
aca-mir-5429	2.42	11.23	7.09	8.29	5.75	8.94	6.11	6.6
aca-mir-5430	0.12	0.86	0	0	0	0.64	0.61	0
aca-mir-5431	0.61	0	0.25	0.57	0	1.28	0	0
aca-mir-5432	6.66	4.32	2.28	2.86	3.83	8.3	3.06	2.47
aca-mir-5433	0.36	1.3	0.51	0.29	1.92	0.64	0.61	1.65
aca-mir-5434	0	0	0.51	0.57	0	0	0	0
aca-mir-5435a	1.09	3.45	7.59	8.29	1.92	3.19	2.44	7.01
aca-mir-5435b	45.88	10.79	3.8	15.44	13.42	17.88	2.44	8.25
aca-mir-5435b	3.63	1.3	0.51	0.29	1.92	0.64	0	0.41
aca-mir-5435c	6.17	7.34	10.12	8.01	1.92	5.11	20.77	24.74
aca-mir-5435c	0.12	0.86	1.52	1.43	0	1.28	1.22	0.82
aca-mir-5436	0	0.43	0.51	0	5.75	0	0	0
aca-mir-5436	0	0	0	0.29	3.83	0	0	0
aca-mir-5437	0.24	0.43	0.25	0.57	0	0	0	0
aca-mir-5438	0	0	0	0	0	0	0	0
aca-mir-5439	0.36	0	0.25	0	0	0.64	0	0
aca-mir-5440	0	0	0	0	0	0	0	0
aca-mir-5441	0.12	0	0	0	0	0	0	0.41
aca-mir-5442	0	0	0	0	0	0	0	0
aca-mir-5443	1.33	8.2	7.59	8.29	1.92	3.19	11	9.48
aca-mir-5444a	0	0	0	0	0	0	0	0
aca-mir-5444b	0	1.73	1.52	1.72	0	1.92	1.83	1.24
aca-mir-5445	0	0	0	0	0	0	0	0
aca-mir-5446	0.61	0.86	1.01	1.14	0	1.92	4.28	4.54
aca-mir-5447	0.48	0	0	0	0	0	0	0.82
aca-mir-5448	0	2.16	0.51	1.72	0	0.64	1.83	1.65
aca-mir-5449	0	0	0	0	0	0	0	0
aca-mir-5450	0	0.43	0	0	0	0	0	0
aca-mir-5451	0	0	0	0	0	0	0	0
aca-mir-5452	188.86	315.18	199.69	274.18	143.74	353.86	203.46	206.99
aca-mir-5453	0	0.86	0.25	0.29	5.75	0	0.61	0
aca-mir-5454	3.15	0	0	0.57	0	0	0	0
aca-mir-5455	0.85	1.3	1.01	2.29	0	1.28	2.44	3.71
aca-mir-5455	0.12	0	0	0	0	0	0	0.41
aca-mir-5456	0	0	0	0	0	0	0	0
aca-mir-5457	9.32	52.24	21.01	21.73	9.58	36.41	53.16	53.6
aca-mir-5458	1.21	2.16	0.25	2	1.92	0.64	0	0.41
aca-mir-5459	0.36	1.3	0.51	0	0	0.64	0.61	0.82
aca-mir-5460	0.12	0.43	1.52	0.29	0	0	1.22	0.41
aca-mir-5461	0.12	0.43	0	0	0	0.64	1.22	0
aca-mir-5462	0	0.43	0	0	0	0	0	0
aca-mir-5463	4.96	11.66	8.86	5.72	0	12.77	6.11	9.9
aca-mir-5464	0	0	0	0	0	0	0	0
aca-mir-5464	0.12	0	0	0	0	0	0	0
aca-mir-5465	0	0	0	0	0	0	0	0
aca-mir-5466	0	0	0	0	0	0	0	0
aca-mir-5467	0.12	0	0	0	1.92	0	0	0.41
aca-mir-5468	0.12	0.86	0	0	0	0	0	0
aca-mir-5469	0	0	0	0	0	0	0	0
aca-mir-5470	0	0	0	0	0	0	0	0
aca-mir-551	18.16	9.93	3.29	1.43	3.83	3.19	0.61	2.89
aca-mir-7-1	5178.51	1058.67	945.82	1125.01	1395.27	1610.27	1144.41	1602.31
aca-mir-7-2	5378.15	1094.94	985.05	1158.18	1466.19	1660.09	1189.02	1648.9
aca-mir-7-3	5178.63	1058.24	946.07	1125.01	1395.27	1610.27	1144.41	1602.72
aca-mir-726	1.21	0.43	0.25	0.29	0	0	0.61	0
aca-mir-727	107.87	6.48	1.52	0.57	36.42	14.05	3.06	1.24
aca-mir-875	0	0	0	0	0	0	0	0
aca-mir-9-1	22664.8	1622.98	252.84	253.88	5956.74	2671.86	270.68	273.79
aca-mir-9-2	22664.8	1622.98	252.84	253.88	5956.74	2671.86	270.68	273.79
aca-mir-9-3	22674.1	1623.41	252.84	253.88	5962.49	2673.14	270.68	273.79
aca-mir-92a-1	1080.16	6931.01	5020.41	3847.91	2376.56	11263.6	8302.34	6319.76
aca-mir-92a-2	1012.36	6438.8	4485.12	3514.27	2186.82	10572.5	7319.23	5678.17
aca-mir-98	6742.82	2017.6	1890.63	1436.93	2660.22	2434.89	2758.69	1886.81
aca-mir-99a	20749	5847.29	3256.33	5152.46	12634.1	4975.8	810.8	1395.32
aca-mir-99b	64863.2	34119.7	31581.3	37913	28191	35939.5	12826.8	11868.9
