# Supplementary material for: Differential expression of conserved and novel microRNAs during tail regeneration in the lizard Anolis carolinensis
Source: BMC Genomics. 2016 May 5;17:339. doi: 10.1186/s12864-016-2640-3 (PMC4858913; doi:10.1186/s12864-016-2640-3)
Supplement: Additional file 3: Table S3. — DESeq differential expression testing of microRNA between the regenerating green anole tail tip and base. (XLSX 85 kb) [file 12864_2016_2640_MOESM3_ESM.xlsx]

## Sheet: DESeq_result_regen_sum10.5_only
Supplemental Table S3. DESeq differential expression testing of microRNA between the regenerating tail tip and base.
miRNA	baseMean	Base	Tip	Tip/Base	log2(tip/base)	pval	padj
aca-mir-1a-1	20259.7	37218.2	3301.34	0.0887024	-3.49488	7.45e-09	1.69e-06
aca-mir-1a-2	20225.9	37155.4	3296.42	0.08872	-3.4946	7.44e-09	1.69e-06
aca-mir-184	4313.6	883.314	7743.9	8.76687	3.13206	3.03e-07	4.57e-05
aca-mir-133a-1	1650.73	2815.77	485.697	0.172492	-2.5354	1.08e-05	0.000816321
aca-mir-133a-2	1650.73	2815.77	485.697	0.172492	-2.5354	1.08e-05	0.000816321
1_16347	212.454	373.652	51.2551	0.137173	-2.86593	1.03e-05	0.000816321
5_10675	151.758	257.575	45.9405	0.178358	-2.48715	0.000123211	0.00697682
GL343237.1_6814	3.10266	6.20532	0	0	inf	0.000113908	0.00697682
aca-mir-206	6568.57	10511.2	2625.91	0.249819	-2.00105	0.000208513	0.0104951
aca-mir-2188	425.272	151.053	699.491	4.63078	2.21125	0.000586878	0.0265856
aca-mir-1b	82.3533	130.568	34.139	0.261467	-1.9353	0.0011226	0.0462305
aca-mir-451	6037.14	2918.15	9156.12	3.13765	1.64968	0.00291486	0.110036
aca-mir-499-5p	95.088	148.748	41.4284	0.278514	-1.84418	0.00439791	0.151186
aca-mir-208	15.7889	24.9584	6.61929	0.265213	-1.91478	0.00467243	0.151186
3_15640	2.67847	4.79662	0.56031	0.116813	-3.09772	0.00520994	0.15734
aca-mir-460a-5p	535.167	839.042	231.293	0.275663	-1.85902	0.0058925	0.166831
aca-mir-140-3p	22247	31872.5	12621.6	0.396002	-1.33642	0.00759781	0.202459
6_8731	7.38536	11.5321	3.2386	0.280833	-1.83221	0.00980421	0.246739
aca-mir-5412-5p	6.69029	11.1652	2.2154	0.19842	-2.33337	0.0107034	0.255192
aca-mir-449c	4.26636	1.40533	7.12739	5.07169	2.34247	0.0148207	0.335689
aca-mir-217	2.39154	0.729592	4.05349	5.55584	2.474	0.0166396	0.35894
aca-mir-140-5p	798.358	1168.37	428.347	0.366619	-1.44765	0.0204347	0.363339
aca-mir-5406-5p	83.1264	121.224	45.0287	0.37145	-1.42876	0.0214945	0.363339
aca-mir-5412-3p	9.54946	14.097	5.00188	0.354818	-1.49485	0.0196899	0.363339
1_17246	2.7771	4.68387	0.870337	0.185816	-2.42805	0.0207628	0.363339
GL343312.1_5257	2.7771	4.68387	0.870337	0.185816	-2.42805	0.0207628	0.363339
6_8590	1.18149	2.36297	0	0	inf	0.021656	0.363339
aca-mir-99a	7468.91	10671.4	4266.47	0.399806	-1.32263	0.0231514	0.374556
aca-mir-144	305	157.866	452.134	2.86403	1.51805	0.0241419	0.377113
aca-let-7b	2624.64	3668.79	1580.49	0.430793	-1.21493	0.026446	0.399335
aca-mir-499-3p	4.52728	7.46674	1.58781	0.212651	-2.23344	0.0316134	0.461964
aca-mir-5446	5.32827	2.37138	8.28515	3.49381	1.8048	0.0337676	0.478023
GL343457.1_3571	8.64591	4.36326	12.9286	2.96305	1.56708	0.0364394	0.500214
aca-mir-199a-2	96338.6	131807	60870.5	0.461816	-1.11461	0.0484611	0.526896
aca-mir-199a-1	96271.8	131737	60806.4	0.461574	-1.11537	0.0482896	0.526896
aca-mir-130c	236.353	130.25	342.457	2.62924	1.39465	0.0426033	0.526896
1_17614	20.6081	29.4008	11.8155	0.401877	-1.31518	0.0478761	0.526896
GL343398.1_4033	7.17088	11.1887	3.15301	0.281802	-1.82725	0.0400068	0.526896
2_13177	7.32382	3.79186	10.8558	2.86292	1.51749	0.0431175	0.526896
AAWZ02039082_194	7.32382	3.79186	10.8558	2.86292	1.51749	0.0431175	0.526896
aca-mir-5425	2.59486	1.17391	4.01582	3.42088	1.77437	0.047516	0.526896
5_9840	1.74018	2.92005	0.56031	0.191884	-2.38169	0.0488513	0.526896
aca-mir-137a	27.0098	18.4678	35.5519	1.92507	0.94491	0.0507192	0.534321
aca-mir-147	16.085	22.0838	10.0861	0.456719	-1.13062	0.0525957	0.541497
2_14171	859.225	508.687	1209.76	2.37821	1.24987	0.0538471	0.54206
aca-mir-124a-1	1790.88	1374.98	2206.77	1.60495	0.682524	0.0593308	0.548508
aca-mir-124a-2	1790.88	1374.98	2206.77	1.60495	0.682524	0.0593309	0.548508
aca-mir-124a-3	1790.88	1374.98	2206.77	1.60495	0.682524	0.0593308	0.548508
aca-mir-455-5p	1369.75	1914.48	825.032	0.430944	-1.21443	0.0592752	0.548508
aca-mir-155	1497.18	908.104	2086.27	2.29739	1.19999	0.0620941	0.551542
aca-mir-1329	37.9645	51.7372	24.1918	0.46759	-1.09668	0.0615766	0.551542
3_15039	28.5339	40.0114	17.0563	0.426287	-1.2301	0.064468	0.554966
1_16155	19.8419	12.6791	27.0046	2.12986	1.09076	0.0661549	0.554966
2_12739	19.8419	12.6791	27.0046	2.12986	1.09076	0.0661549	0.554966
aca-mir-99b	59286	80017.4	38554.7	0.481829	-1.05341	0.0681471	0.561284
5_10513	12.2445	17.007	7.48209	0.439942	-1.18461	0.0750192	0.606852
aca-mir-455-3p	1137.18	1560.32	714.048	0.45763	-1.12775	0.0798616	0.623747
aca-mir-212	10.0227	6.78259	13.2628	1.95541	0.967475	0.0786312	0.623747
aca-mir-205a	25196.4	18109	32283.9	1.78275	0.834108	0.100442	0.632846
aca-mir-181a-3	24428.2	16333.8	32522.6	1.99113	0.993585	0.108967	0.632846
aca-mir-181a-2	24342	16259	32425.1	1.99429	0.995877	0.108068	0.632846
aca-mir-181a-1	24340.4	16258.2	32422.5	1.99422	0.995827	0.108084	0.632846
aca-mir-124b	4297.92	3368.45	5227.39	1.55187	0.634008	0.0845971	0.632846
aca-mir-153-1	67.9067	50.5362	85.2772	1.68745	0.754843	0.0958958	0.632846
aca-mir-153-2	67.9067	50.5362	85.2772	1.68745	0.754843	0.0958958	0.632846
aca-mir-1805-3p	59.0878	41.3637	76.8118	1.85699	0.892962	0.0979085	0.632846
6_9051	31.8137	19.8732	43.7542	2.20167	1.1386	0.0933552	0.632846
GL343528.1_2927	18.5136	24.7338	12.2934	0.49703	-1.00859	0.101331	0.632846
3_15659	17.5979	23.2721	11.9237	0.51236	-0.964771	0.105053	0.632846
4_10847	16.5695	12.2154	20.9236	1.71289	0.77643	0.0948095	0.632846
3_15338	9.83078	13.89	5.77156	0.415519	-1.26701	0.0847792	0.632846
1_16840	6.38012	9.38707	3.37316	0.359341	-1.47658	0.087161	0.632846
6_9312	5.05793	3.07405	7.04181	2.29073	1.19581	0.103799	0.632846
1_17045	5.10075	2.61121	7.59029	2.9068	1.53943	0.103698	0.632846
4_11885	3.03113	4.55679	1.50546	0.330377	-1.59781	0.10833	0.632846
aca-mir-5458	1.92234	3.2171	0.627589	0.195079	-2.35787	0.105934	0.632846
2_13248	2.32823	0.86508	3.79138	4.38269	2.13182	0.090472	0.632846
GL343703.1_2182	1.22456	2.13155	0.317562	0.148981	-2.7468	0.107496	0.632846
aca-mir-100	12285.3	15843.3	8727.4	0.550859	-0.860246	0.116288	0.663411
2_13110	2.81931	1.43226	4.20636	2.93687	1.55428	0.117159	0.663411
aca-mir-454	518.107	340.991	695.224	2.03884	1.02775	0.120314	0.672866
aca-mir-460b-3p	6.97064	4.82187	9.11941	1.89126	0.919348	0.121861	0.673209
GL343308.1_5326	42.1448	55.2866	29.0031	0.524596	-0.93072	0.123545	0.674289
aca-mir-215	17.5327	10.0603	25.0051	2.48552	1.31355	0.126018	0.679595
GL343269.1_6197	3.70327	5.53885	1.8677	0.3372	-1.56833	0.133654	0.712296
aca-mir-5435c-3p	30.0586	19.9245	40.1927	2.01725	1.01239	0.142744	0.734051
aca-mir-219-1	22.6869	17.7534	27.6203	1.55578	0.637637	0.145126	0.734051
aca-mir-219-2	22.6869	17.7534	27.6203	1.55578	0.637637	0.145026	0.734051
3_15570	8.15125	11.1736	5.1289	0.45902	-1.12337	0.142117	0.734051
2_13632	3.2693	1.97755	4.56106	2.30642	1.20565	0.145838	0.734051
aca-mir-5408c-5p	44.1519	57.6983	30.6055	0.53044	-0.914739	0.149393	0.743682
aca-mir-5409	2.84157	4.41289	1.27025	0.287849	-1.79661	0.151939	0.748135
aca-mir-132	7.96455	5.87207	10.057	1.71269	0.776262	0.153823	0.749267
aca-mir-181b-1	6368.45	4575.23	8161.67	1.78388	0.835021	0.162462	0.756393
aca-mir-181b-2	6308.5	4528.19	8088.82	1.78632	0.836994	0.161923	0.756393
aca-mir-301a	147.03	99.4123	194.648	1.95798	0.969368	0.165304	0.756393
aca-mir-727	8.08676	5.45553	10.718	1.96461	0.974243	0.158891	0.756393
GL344004.1_1267	6.37237	4.19747	8.54727	2.03629	1.02594	0.163889	0.756393
6_8586	2.75134	4.00476	1.49793	0.374036	-1.41875	0.16528	0.756393
aca-mir-138-1	78.6336	62.5126	94.7546	1.51577	0.600048	0.16731	0.757913
aca-mir-363	16792.6	21145.6	12439.7	0.588286	-0.765411	0.171841	0.763175
LGf_7670	2.83395	1.7495	3.9184	2.23972	1.16332	0.17022	0.763175
aca-mir-365	988.476	1279.45	697.501	0.545157	-0.875257	0.177953	0.775122
aca-mir-375	17.0319	12.4081	21.6556	1.74528	0.803455	0.177685	0.775122
1_17131	10.17	7.75537	12.5846	1.6227	0.698393	0.180987	0.780832
aca-mir-143	10687.7	13138.4	8237.03	0.626943	-0.673594	0.188796	0.787889
aca-mir-138-2	89.5743	72.9247	106.224	1.45663	0.54263	0.18958	0.787889
GL343358.1_4479	7.94502	10.2606	5.62947	0.548651	-0.86604	0.186364	0.787889
aca-mir-551	6.99912	9.67993	4.31831	0.446109	-1.16453	0.188333	0.787889
aca-mir-301b	45.0207	31.0292	59.0123	1.90183	0.927391	0.198152	0.816024
aca-mir-129a	100.606	77.6665	123.545	1.59071	0.669673	0.200752	0.819287
aca-mir-33-1	14.2937	18.7472	9.84012	0.524884	-0.92993	0.205696	0.824606
aca-mir-33-2	14.2937	18.7472	9.84012	0.524884	-0.92993	0.205685	0.824606
GL343394.1_3979	10.3215	12.9778	7.6651	0.590632	-0.75967	0.209817	0.833747
aca-mir-142-3p	258.198	327.014	189.383	0.579128	-0.788046	0.222335	0.847565
aca-mir-137b	84.5863	70.6854	98.4873	1.39332	0.478525	0.224076	0.847565
GL343471.1_3255	80.6205	98.3383	62.9027	0.639656	-0.644632	0.21986	0.847565
GL343560.1_2589	80.6205	98.3383	62.9027	0.639656	-0.644632	0.21986	0.847565
3_14864	64.3139	76.2419	52.386	0.687102	-0.541403	0.22452	0.847565
1_17788	2.26749	1.47938	3.0556	2.06546	1.04646	0.223491	0.847565
aca-mir-130b	2285.38	1830.8	2739.96	1.49659	0.581678	0.236812	0.850678
aca-mir-383	843.267	666.775	1019.76	1.52939	0.612955	0.24355	0.850678
aca-mir-1388-3p	44.7611	35.4504	54.0717	1.52528	0.60907	0.237285	0.850678
1_16299	42.2887	34.2664	50.311	1.46823	0.554079	0.244124	0.850678
1_16547	42.2887	34.2664	50.311	1.46823	0.554079	0.244124	0.850678
2_12843	42.2887	34.2664	50.311	1.46823	0.554079	0.244124	0.850678
2_13994	42.2887	34.2664	50.311	1.46823	0.554079	0.244124	0.850678
6_8587	42.2887	34.2664	50.311	1.46823	0.554079	0.244124	0.850678
GL344014.1_1368	42.2887	34.2664	50.311	1.46823	0.554079	0.244124	0.850678
GL343227.1_7195	2.72121	1.5913	3.85112	2.4201	1.27507	0.238863	0.850678
1_17442	219.419	270.138	168.7	0.624498	-0.679232	0.255962	0.858896
1_17444	219.419	270.138	168.7	0.624498	-0.679232	0.255956	0.858896
GL343253.1_6342	219.419	270.138	168.7	0.624498	-0.679232	0.255962	0.858896
GL344654.1_766	48.0598	58.9664	37.1532	0.630074	-0.666408	0.252343	0.858896
GL343435.1_3683	3.52653	2.64487	4.40819	1.66669	0.736987	0.253148	0.858896
1_16925	7.54518	10.152	4.93836	0.486442	-1.03966	0.261884	0.872304
aca-mir-9-3	1569.98	1356.89	1783.07	1.31408	0.394056	0.270532	0.876183
aca-mir-9-1	1569.54	1356.65	1782.44	1.31385	0.3938	0.270785	0.876183
aca-mir-9-2	1569.54	1356.65	1782.44	1.31385	0.3938	0.270785	0.876183
3_14722	7.48555	9.34163	5.62947	0.602621	-0.730676	0.265843	0.876183
aca-mir-458	869.486	662.54	1076.43	1.6247	0.700177	0.278582	0.881953
aca-mir-19a	320.719	243.021	398.418	1.63944	0.713202	0.284058	0.881953
aca-mir-32	17.4002	21.9795	12.8209	0.583313	-0.777659	0.276957	0.881953
aca-mir-5435a	12.4638	15.828	9.09951	0.574899	-0.79862	0.286197	0.881953
aca-mir-5394-5p	2.01907	2.85778	1.18036	0.413036	-1.27566	0.28519	0.881953
2_12839	1.35853	2.08948	0.627589	0.300357	-1.73525	0.274919	0.881953
AAWZ02035903_862	1.40481	2.18204	0.627589	0.287616	-1.79779	0.28164	0.881953
aca-mir-92a-1	14795.4	11625.7	17965.2	1.5453	0.627882	0.295868	0.89055
aca-mir-92a-2	13415.6	10593.5	16237.6	1.53279	0.616161	0.29685	0.89055
aca-mir-196a-2	2279.49	1686.18	2872.8	1.70373	0.768696	0.294245	0.89055
GL343403.1_3992	7.75904	9.3509	6.16717	0.659527	-0.600496	0.29261	0.89055
aca-mir-30c	17567.7	20729	14406.3	0.694982	-0.524953	0.305679	0.900672
aca-mir-196a-1	2075.07	1552.58	2597.57	1.67308	0.742502	0.314974	0.900672
aca-mir-5457	86.9535	66.7555	107.152	1.60513	0.682693	0.312583	0.900672
aca-mir-29b-1	60.177	51.4392	68.9147	1.33973	0.421945	0.310322	0.900672
4_11317	28.6345	34.9303	22.3386	0.63952	-0.64494	0.310947	0.900672
aca-mir-460b-5p	27.2239	23.7492	30.6985	1.29262	0.370293	0.312996	0.900672
GL343231.1_7032	26.1984	21.9399	30.4569	1.3882	0.47321	0.31613	0.900672
6_9208	2.72481	3.88442	1.5652	0.402944	-1.31135	0.306031	0.900672
aca-mir-196c	692.424	514.132	870.716	1.69357	0.760064	0.321782	0.911045
aca-mir-122	38.815	34.0283	43.6018	1.28134	0.357654	0.323817	0.911113
GL343252.1_6386	2.21826	1.44067	2.99585	2.07949	1.05623	0.329521	0.921438
4_11792	1.66291	0.942495	2.38333	2.52875	1.33842	0.333979	0.928175
aca-mir-190a	7.84964	9.68498	6.01431	0.620993	-0.68735	0.338157	0.934056
aca-mir-200b	7862.85	9448.27	6277.42	0.664399	-0.589878	0.341588	0.937816
aca-mir-338-5p	57.1271	72.498	41.7562	0.575963	-0.795952	0.349743	0.94635
4_11859	19.8669	23.3385	16.3954	0.702503	-0.509424	0.347211	0.94635
4_11015	2.23337	1.45582	3.01092	2.0682	1.04838	0.350964	0.94635
2_12428	240.476	285.952	195	0.681933	-0.552298	0.361739	0.956706
1_17363	78.8162	92.7069	64.9254	0.700329	-0.513895	0.363252	0.956706
2_13368	22.9094	18.0908	27.728	1.53271	0.616087	0.357999	0.956706
aca-mir-194-2	8.69601	7.56267	9.82935	1.29972	0.3782	0.359742	0.956706
aca-mir-204a-1	4622.73	3758.65	5486.8	1.45978	0.545751	0.374316	0.965296
aca-mir-204a-2	4613.78	3750.43	5477.14	1.4604	0.546365	0.373976	0.965296
aca-mir-490-3p	83.5312	74.9603	92.1021	1.22868	0.297108	0.377012	0.965296
GL343364.1_4367	24.2189	20.9671	27.4708	1.31018	0.389769	0.373065	0.965296
GL343271.1_6162	11.5249	9.38875	13.6611	1.45505	0.541068	0.377169	0.965296
aca-mir-30a	11796	12828.4	10763.6	0.839047	-0.253176	0.414459	0.965716
aca-mir-130a-1	554.204	446.484	661.924	1.48253	0.568058	0.397349	0.965716
aca-mir-130a-2	554.204	446.484	661.924	1.48253	0.568058	0.397349	0.965716
aca-mir-5397	305.546	210.029	401.063	1.90956	0.933242	0.385304	0.965716
2_14152	247.754	211.845	283.663	1.33901	0.421172	0.412163	0.965716
aca-mir-18a	110.015	97.2932	122.737	1.26151	0.335155	0.385738	0.965716
aca-mir-29b-2	64.788	56.378	73.1981	1.29834	0.376673	0.420868	0.965716
aca-mir-34b	28.5536	23.8552	33.252	1.39391	0.479136	0.402009	0.965716
1_16825	24.9691	28.9817	20.9564	0.723092	-0.46775	0.401065	0.965716
GL343239.1_6729	24.9691	28.9817	20.9564	0.723092	-0.46775	0.401065	0.965716
GL343248.1_6577	24.9691	28.9817	20.9564	0.723092	-0.46775	0.401065	0.965716
GL343377.1_4201	25.7094	21.6454	29.7733	1.37551	0.459962	0.414723	0.965716
6_9154	25.3017	21.3904	29.213	1.36571	0.449648	0.414862	0.965716
GL343220.1_7266	25.3017	21.3904	29.213	1.36571	0.449648	0.414862	0.965716
GL343193.1_8482	23.9511	19.5467	28.3556	1.45066	0.536714	0.419456	0.965716
3_15626	19.1392	22.4137	15.8647	0.707812	-0.498562	0.417682	0.965716
aca-mir-194-1	9.76688	8.75173	10.782	1.23199	0.300989	0.414403	0.965716
5_10677	7.69826	6.03112	9.3654	1.55284	0.634914	0.398138	0.965716
GL343503.1_3090	6.50068	4.94389	8.05747	1.62978	0.704681	0.422101	0.965716
GL344332.1_907	1.91067	2.38316	1.43818	0.603476	-0.728632	0.401391	0.965716
GL343198.1_8111	1.40836	1.93884	0.877872	0.452781	-1.14311	0.389406	0.965716
5_9586	12.4736	14.7492	10.1981	0.691432	-0.532341	0.425853	0.969403
aca-mir-193	24.947	29.5539	20.3401	0.688238	-0.539021	0.440666	0.970939
aca-mir-5417	21.154	17.6162	24.6918	1.40165	0.487128	0.433263	0.970939
GL343264.1_6228	14.6502	11.968	17.3325	1.44823	0.534294	0.441926	0.970939
1_17483	11.75	9.81625	13.6837	1.39399	0.479215	0.439475	0.970939
3_14816	9.96071	12.0168	7.90461	0.657796	-0.604287	0.445817	0.970939
2_12414	3.75065	2.52202	4.97927	1.97432	0.981356	0.432733	0.970939
4_11684	3.30782	2.41682	4.19882	1.73733	0.796871	0.438284	0.970939
GL343234.1_6794	2.48326	3.38625	1.58027	0.466674	-1.09951	0.444673	0.970939
GL344584.1_940	2.76303	3.46029	2.06577	0.596993	-0.744214	0.435012	0.970939
aca-mir-5408a	117.66	105.32	129.999	1.23432	0.303718	0.454511	0.971195
aca-mir-489-3p	41.6886	35.7197	47.6575	1.33421	0.415984	0.452184	0.971195
2_12310	15.977	18.0016	13.9523	0.775057	-0.367627	0.45309	0.971195
2_13885	11.636	9.6858	13.5863	1.4027	0.488207	0.449599	0.971195
aca-mir-29a-1	91.8592	81.8574	101.861	1.24437	0.315418	0.460577	0.979536
aca-mir-26-2	69750	76314.6	63185.5	0.827961	-0.272366	0.560594	0.990268
aca-mir-26-1	69556.8	76106	63007.7	0.827895	-0.27248	0.560467	0.990268
aca-let-7a	38388.1	41172.4	35603.8	0.86475	-0.209645	0.538143	0.990268
aca-let-7e	26149.4	27127.7	25171.1	0.927875	-0.107998	0.573452	0.990268
aca-mir-148a	24855.4	26568.6	23142.1	0.871032	-0.199202	0.49081	0.990268
aca-mir-146a	22602.8	24543.5	20662.1	0.841855	-0.248357	0.504765	0.990268
aca-mir-16b	6090.67	7010.52	5170.83	0.737581	-0.439126	0.516351	0.990268
aca-mir-148b	4517.93	4828.65	4207.21	0.871301	-0.198757	0.583122	0.990268
aca-mir-7-2	2823.44	2491.38	3155.5	1.26657	0.340923	0.520718	0.990268
aca-mir-7-3	2731.47	2407.83	3055.11	1.26882	0.343491	0.515578	0.990268
aca-mir-7-1	2731.33	2407.86	3054.8	1.26868	0.343328	0.515802	0.990268
aca-mir-17	1820.75	1698.44	1943.06	1.14402	0.194113	0.492532	0.990268
aca-mir-221	1741.24	1542.85	1939.63	1.25717	0.330182	0.583668	0.990268
aca-mir-145	830.685	931.146	730.224	0.784221	-0.350667	0.577555	0.990268
aca-mir-19b	860.618	718.247	1002.99	1.39644	0.481754	0.490372	0.990268
aca-mir-107	676.14	592.968	759.311	1.28053	0.356737	0.513252	0.990268
aca-mir-429	559.152	494.78	623.523	1.2602	0.333654	0.571515	0.990268
aca-mir-2970	255.043	290.81	219.277	0.75402	-0.407324	0.582433	0.990268
aca-mir-338-3p	112.828	110.199	115.457	1.04771	0.0672438	0.555634	0.990268
aca-mir-29a-2	89.1322	80.3595	97.905	1.21834	0.284914	0.489395	0.990268
GL343364.1_4363	69.1312	64.2731	73.9893	1.15117	0.203102	0.559238	0.990268
4_11808	69.5718	77.0918	62.0517	0.804906	-0.313107	0.538521	0.990268
GL343225.1_6970	69.5718	77.0918	62.0517	0.804906	-0.313107	0.538521	0.990268
4_11365	69.4636	76.8755	62.0517	0.807171	-0.309054	0.543564	0.990268
GL343590.1_2481	71.4874	55.8958	87.0789	1.55788	0.639583	0.55816	0.990268
1_16636	33.9928	37.2083	30.7772	0.827158	-0.273764	0.579164	0.990268
GL343384.1_4145	33.9928	37.2083	30.7772	0.827158	-0.273764	0.579164	0.990268
GL343521.1_2945	21.3269	20.8249	21.8289	1.04821	0.0679288	0.560449	0.990268
2_12399	20.3024	22.9699	17.6349	0.767741	-0.381309	0.533314	0.990268
aca-mir-5429	17.3912	19.773	15.0094	0.759084	-0.397668	0.520741	0.990268
2_13089	17.2441	19.2959	15.1924	0.787339	-0.344942	0.529288	0.990268
GL343233.1_6841	14.2657	17.2241	11.3074	0.656486	-0.607164	0.475709	0.990268
2_12265	14.0657	11.7139	16.4174	1.40154	0.487011	0.542448	0.990268
1_15981	12.212	13.8934	10.5307	0.757965	-0.399797	0.549721	0.990268
6_9327	11.6487	13.3195	9.97792	0.749123	-0.416726	0.558007	0.990268
4_11888	8.55642	6.51164	10.6012	1.62804	0.703137	0.493711	0.990268
1_15879	7.41874	8.33014	6.50734	0.78118	-0.356272	0.525727	0.990268
4_10981	7.86322	6.276	9.45045	1.50581	0.590538	0.507659	0.990268
aca-mir-34c	6.8975	5.37475	8.42025	1.56663	0.647664	0.47659	0.990268
aca-mir-5406-3p	5.21433	6.25244	4.17622	0.667934	-0.582223	0.489366	0.990268
1_16084	4.59418	5.56492	3.62344	0.651122	-0.619001	0.5335	0.990268
aca-mir-5455-5p	4.65055	3.63449	5.66661	1.55912	0.640732	0.468105	0.990268
aca-mir-5398-3p	4.60253	3.57559	5.62947	1.57442	0.654817	0.576131	0.990268
GL343300.1_5564	3.87255	3.45693	4.28817	1.24046	0.310872	0.573219	0.990268
GL343843.1_1558	3.76117	4.5265	2.99585	0.661848	-0.595429	0.537331	0.990268
2_13576	4.0393	3.04712	5.03148	1.65123	0.723537	0.490131	0.990268
3_14506	3.51428	3.03534	3.99321	1.31557	0.395691	0.576958	0.990268
1_16653	2.97657	3.59242	2.36073	0.657142	-0.605722	0.535305	0.990268
GL344067.1_1162	2.3617	3.1582	1.5652	0.495601	-1.01275	0.547567	0.990268
LGb_7501	2.3617	3.1582	1.5652	0.495601	-1.01275	0.547567	0.990268
1_16338	2.58802	1.67209	3.50395	2.09556	1.06733	0.482668	0.990268
aca-mir-490-5p	1.99627	2.72229	1.27025	0.46661	-1.09971	0.562044	0.990268
aca-mir-1677b	1.95486	1.44404	2.46568	1.70749	0.77188	0.509476	0.990268
aca-mir-5413	1.90757	1.18906	2.62608	2.20854	1.14309	0.523794	0.990268
aca-mir-5426-3p	6.4676	7.51135	5.42386	0.722088	-0.469753	0.586207	0.990866
aca-mir-10c	11830.5	9909.82	13751.1	1.38762	0.472615	0.592678	0.994383
GL343665.1_2291	7.14574	8.70292	5.58856	0.642147	-0.639025	0.591116	0.994383
aca-mir-205b	794.163	681.685	906.642	1.33	0.411427	0.599156	0.997859
1_15817	8.50922	7.75369	9.26474	1.19488	0.256867	0.597757	0.997859
aca-mir-21	436696	419992	453401	1.07955	0.110428	0.91953	1
aca-mir-10b	166692	139523	193861	1.38946	0.474524	0.704917	1
aca-mir-199b	151824	150629	153018	1.01586	0.0227044	0.843754	1
aca-mir-27b	149198	140036	158360	1.13085	0.177407	0.982375	1
aca-mir-203	58662.2	56675	60649.3	1.07012	0.0977783	0.855484	1
aca-mir-10a	43544.4	41837.2	45251.7	1.08161	0.113186	0.885377	1
aca-let-7f-1	38496.2	38725.7	38266.6	0.988146	-0.0172041	0.734793	1
aca-let-7f-2	36477.3	37074.8	35879.9	0.967771	-0.0472621	0.704359	1
aca-let-7c-2	22374.3	23521	21227.6	0.902495	-0.14801	0.664935	1
aca-let-7c-1	22373.8	23521	21226.6	0.902454	-0.148074	0.664823	1
aca-mir-30e	22146.6	21878.4	22414.8	1.02452	0.0349445	0.943883	1
aca-let-7g	15418.3	16292	14544.6	0.892745	-0.16368	0.667419	1
aca-mir-125b-1	14551.1	16290.4	12811.8	0.786463	-0.346549	0.791013	1
aca-mir-125b-2	13457.5	14913.6	12001.5	0.804734	-0.313416	0.860297	1
aca-let-7i	12412.5	12044.8	12780.3	1.06106	0.0855076	0.943899	1
aca-mir-24-1	9207.95	8845.3	9570.61	1.082	0.1137	0.754526	1
aca-mir-24-2	9207.95	8845.3	9570.61	1.082	0.1137	0.754526	1
aca-mir-30d	8991.49	8561.16	9421.82	1.10053	0.138199	0.954672	1
aca-mir-31	8903.86	8412.23	9395.49	1.11689	0.159481	0.849985	1
aca-mir-23a	8556.81	7872.4	9241.22	1.17388	0.23128	0.695895	1
aca-mir-146b	7729.09	7426.79	8031.4	1.08141	0.112913	0.92472	1
aca-mir-125a	7173.9	7180.85	7166.96	0.998065	-0.00279377	0.780039	1
aca-mir-23b	7447.21	6900.99	7993.43	1.1583	0.212012	0.672578	1
aca-mir-27a	7372.75	7175.65	7569.86	1.05494	0.077156	0.878228	1
aca-mir-200a	5678.61	5349.03	6008.19	1.12323	0.167653	0.650303	1
aca-mir-222	4583.35	4946.1	4220.6	0.853319	-0.228844	0.64298	1
aca-let-7d	4577.78	4584.11	4571.45	0.99724	-0.00398687	0.94565	1
aca-mir-191	4315.89	4726.63	3905.15	0.826201	-0.275435	0.680492	1
aca-mir-126	4386.77	4167.77	4605.77	1.10509	0.144167	0.698156	1
aca-mir-98	4596.27	4033.51	5159.03	1.27904	0.355062	0.698513	1
aca-mir-20a	2483.62	2603.78	2363.46	0.9077	-0.139712	1	1
aca-mir-103	2421.83	2344.56	2499.11	1.06592	0.0920989	0.877608	1
GL344214.1_1034	2286.52	2391.04	2181.99	0.912571	-0.131992	0.930033	1
aca-mir-15a	2124.64	2363.71	1885.56	0.79771	-0.326063	0.659885	1
aca-mir-214	2120.62	2118.03	2123.2	1.00244	0.00351739	0.781047	1
aca-mir-20b	1504.63	1458.95	1550.31	1.06262	0.0876292	0.637423	1
aca-mir-101-2	1209.17	1153.34	1264.99	1.0968	0.133305	0.869841	1
aca-mir-101-1	1197.82	1141.3	1254.35	1.09905	0.136257	0.866991	1
aca-mir-456	1142.45	1140.72	1144.18	1.00304	0.00437458	0.913281	1
aca-mir-128-2	1088.39	1125.2	1051.58	0.934571	-0.0976241	0.943793	1
aca-mir-128-1	1052.87	1081.09	1024.65	0.947792	-0.077357	0.976833	1
aca-mir-142-5p	1015.53	1116.61	914.45	0.81895	-0.288153	0.66229	1
aca-mir-150	964.551	922.952	1006.15	1.09014	0.124518	0.707613	1
aca-mir-16a	853.909	954.269	753.549	0.789661	-0.340694	0.67796	1
aca-mir-15b	795.445	795.467	795.423	0.999945	-7.92e-05	0.963811	1
aca-mir-30b	733.157	727.171	739.143	1.01646	0.0235592	0.883365	1
aca-mir-457	627.299	622.819	631.779	1.01439	0.0206078	0.976741	1
aca-mir-210	541.244	553.158	529.33	0.956923	-0.0635246	0.811783	1
aca-mir-5452	555.42	592.694	518.146	0.874222	-0.193929	0.733827	1
aca-mir-425	527.887	528.476	527.298	0.99777	-0.0032214	0.90974	1
aca-mir-135-1	319.574	358.519	280.629	0.782744	-0.353388	0.751387	1
aca-mir-135-2	319.414	358.442	280.386	0.782236	-0.354324	0.751722	1
aca-mir-135-3	319.574	358.519	280.629	0.782744	-0.353388	0.751387	1
aca-mir-218-1	323.543	317.691	329.395	1.03684	0.0521946	0.838069	1
aca-mir-218-2	323.163	316.923	329.403	1.03938	0.0557208	0.833752	1
3_15047	253.723	244.423	263.023	1.0761	0.105812	1	1
2_13093	253.062	244.221	261.902	1.0724	0.10084	1	1
aca-mir-1388-5p	248.287	229.892	266.682	1.16003	0.214165	0.998686	1
aca-mir-497	215.35	224.157	206.544	0.921428	-0.118056	0.856824	1
aca-mir-223	202.457	210.719	194.195	0.921587	-0.117808	0.690689	1
aca-mir-139-5p	190.925	184.326	197.525	1.07161	0.0997744	0.613415	1
aca-mir-5399	167.075	153.825	180.324	1.17227	0.229303	0.782901	1
3_15258	132.54	134.759	130.321	0.967069	-0.0483099	0.838824	1
aca-mir-182	130.562	116.626	144.497	1.23898	0.309152	0.768407	1
1_16432	93.8117	100.214	87.4093	0.872225	-0.197227	0.769212	1
1_17191	93.8117	100.214	87.4093	0.872225	-0.197227	0.769212	1
GL343270.1_6155	93.8117	100.214	87.4093	0.872225	-0.197227	0.769212	1
aca-mir-18b	64.4288	66.2548	62.6028	0.944879	-0.0817984	0.857437	1
GL343616.1_2543	67.0165	66.1774	67.8556	1.02536	0.0361285	0.991351	1
6_8745	72.9109	58.2235	87.5983	1.50452	0.5893	0.644551	1
1_16293	59.6512	56.5219	62.7805	1.11073	0.151506	0.799366	1
3_15364	57.5469	60.9768	54.1169	0.8875	-0.172181	0.820662	1
GL343245.1_6681	56.7404	57.0748	56.4061	0.988283	-0.0170038	0.953976	1
aca-mir-1306	59.3731	56.0422	62.7041	1.11887	0.162044	0.865569	1
4_11992	54.496	55.2007	53.7913	0.974468	-0.0373127	0.905425	1
5_10488	54.496	55.2007	53.7913	0.974468	-0.0373127	0.905425	1
GL343244.1_6623	50.4826	52.4642	48.5009	0.924459	-0.113319	0.676559	1
GL343300.1_5561	46.2913	48.7531	43.8295	0.899011	-0.15359	0.828085	1
1_18018	45.6985	44.0431	47.3539	1.07517	0.104566	0.72525	1
2_12797	38.9714	39.3062	38.6366	0.982964	-0.0247902	0.925313	1
1_17856	35.6622	33.5587	37.7657	1.12536	0.170391	1	1
GL343724.1_1959	33.113	32.8593	33.3666	1.01544	0.0221029	0.707913	1
GL343263.1_6539	32.1207	31.5878	32.6535	1.03374	0.0478668	0.840124	1
GL343399.1_3962	35.1424	28.9144	41.3703	1.43079	0.516807	0.6495	1
GL343569.1_2566	31.9609	32.8981	31.0237	0.943024	-0.0846339	0.90708	1
GL343250.1_6639	28.9243	29.1307	28.7179	0.98583	-0.0205886	0.72333	1
4_11017	26.2576	26.8443	25.6709	0.956289	-0.0644813	0.955506	1
6_9260	25.7067	25.7764	25.637	0.994592	-0.00782325	0.995124	1
aca-mir-5435b-3p	20.2131	23.0928	17.3335	0.750604	-0.413876	0.760951	1
aca-mir-129b	18.8621	20.0533	17.671	0.881202	-0.182455	0.958556	1
aca-mir-139-3p	19.7219	19.7335	19.7104	0.99883	-0.00168961	0.908886	1
aca-mir-5463	19.3152	19.2353	19.395	1.0083	0.0119257	0.97543	1
2_12376	19.2134	17.676	20.7508	1.17396	0.231377	0.752201	1
aca-mir-5390	19.4734	18.7901	20.1566	1.07272	0.101277	1	1
3_15282	19.0621	17.867	20.2573	1.13378	0.181141	1	1
4_11177	19.5217	16.4028	22.6406	1.38029	0.464971	0.693607	1
GL343741.1_2032	18.1275	17.1323	19.1226	1.11617	0.158558	0.753235	1
aca-mir-5443	18.6536	18.5032	18.804	1.01626	0.0232665	0.840463	1
aca-mir-5410	16.9068	16.6081	17.2054	1.03597	0.0509769	0.974841	1
3_15071	16.2905	15.0134	17.5677	1.17013	0.226669	0.813348	1
GL343295.1_5687	14.6219	14.2872	14.9567	1.04686	0.066064	0.979345	1
aca-mir-5408c-3p	15.5513	13.7739	17.3287	1.25808	0.331227	0.854284	1
1_15974	12.2818	13.8909	10.6728	0.768331	-0.3802	0.644462	1
aca-mir-5407	12.8763	11.543	14.2096	1.23101	0.29984	0.822848	1
6_9009	11.8847	11.506	12.2633	1.06582	0.0919586	0.964292	1
GL343809.1_1655	11.4145	10.5054	12.3236	1.17307	0.230284	0.781824	1
GL344777.1_743	11.4145	10.5054	12.3236	1.17307	0.230284	0.781824	1
4_11170	10.413	10.3733	10.4526	1.00765	0.0109893	0.897997	1
GL343297.1_5454	10.7251	9.36941	12.0808	1.28939	0.366688	0.619119	1
aca-mir-460a-3p	10.477	8.7467	12.2073	1.39565	0.480935	0.854409	1
aca-mir-5398-5p	8.66308	8.46563	8.86053	1.04665	0.0657767	0.959491	1
GL343672.1_2170	7.02617	8.3739	5.67844	0.678112	-0.560405	0.727784	1
aca-mir-5432	7.8591	6.92818	8.79002	1.26873	0.34339	0.649495	1
1_17048	7.00941	7.9523	6.06652	0.762863	-0.390505	0.672662	1
2_12920	7.47541	7.09142	7.8594	1.1083	0.148345	0.790539	1
aca-mir-5402	7.6964	6.71527	8.67753	1.29221	0.369838	0.669059	1
4_12054	7.12722	6.62271	7.63172	1.15236	0.204587	0.725499	1
1_17689	7.65774	6.83225	8.48323	1.24165	0.312253	0.983089	1
1_17294	6.56813	6.66983	6.46643	0.969504	-0.0446813	0.970887	1
5_9911	7.24408	6.46029	8.02787	1.24265	0.313417	0.859661	1
GL343263.1_6530	7.01536	6.60083	7.42989	1.1256	0.170693	0.996228	1
2_12897	6.9662	6.09507	7.83733	1.28585	0.36272	0.645345	1
4_10881	6.9662	6.09507	7.83733	1.28585	0.36272	0.645345	1
aca-mir-187	6.12838	7.21345	5.04332	0.699155	-0.516316	0.800607	1
3_14759	6.53103	6.09507	6.96699	1.14305	0.192894	0.805516	1
aca-mir-5428	5.75807	5.92005	5.59609	0.945278	-0.0811891	0.970173	1
GL343231.1_7034	5.78061	5.32677	6.23445	1.1704	0.227002	0.902113	1
GL343598.1_2440	5.78061	5.32677	6.23445	1.1704	0.227002	0.902113	1
GL343604.1_2560	5.71686	4.89677	6.53694	1.33495	0.416786	0.729418	1
GL343699.1_2099	5.00997	5.98905	4.03089	0.673043	-0.57123	0.654548	1
1_16685	5.58259	4.67291	6.49227	1.38934	0.474401	0.692146	1
1_17906	5.41018	4.95567	5.86468	1.18343	0.242972	1	1
2_12313	5.09186	4.01654	6.16717	1.53544	0.618655	0.632534	1
AAWZ02036634_764	4.4885	4.79325	4.18375	0.872841	-0.196209	0.86492	1
aca-mir-1805-5p	4.55505	3.9812	5.1289	1.28828	0.365446	0.728251	1
aca-mir-489-5p	4.07242	4.98429	3.16055	0.634103	-0.657212	0.692658	1
GL343371.1_4471	4.31043	3.74979	4.87108	1.29903	0.377435	0.627397	1
1_17678	4.34945	4.27993	4.41896	1.03248	0.0461199	1	1
GL343210.1_7546	3.9477	4.51472	3.38069	0.748816	-0.417317	0.822908	1
3_14559	3.8564	4.33211	3.38069	0.78038	-0.35775	0.907343	1
GL343282.1_5871	4.18785	3.88947	4.48624	1.15343	0.205935	0.88442	1
2_13777	4.38663	4.15622	4.61704	1.11087	0.151694	0.957796	1
5_10440	3.93607	3.69593	4.17622	1.12995	0.176258	1	1
5_10442	3.93607	3.69593	4.17622	1.12995	0.176258	1	1
1_16478	4.12462	3.23983	5.00941	1.5462	0.628723	0.702523	1
GL343252.1_6374	3.64337	3.26339	4.02335	1.23287	0.302026	0.685159	1
2_13504	3.69	3.82383	3.55616	0.929999	-0.104699	0.926533	1
aca-mir-5444b	3.68198	3.80027	3.5637	0.937748	-0.0927284	0.926477	1
5_10005	3.44801	3.31725	3.57877	1.07884	0.109477	1	1
aca-mir-5426-5p	3.13625	3.11949	3.15301	1.01075	0.0154217	0.848228	1
2_13168	3.47743	2.83085	4.12401	1.45681	0.542811	0.777192	1
5_9632	3.12405	3.15483	3.09327	0.980487	-0.0284292	1	1
GL343338.1_4767	3.18235	3.04375	3.32095	1.09107	0.125743	1	1
aca-mir-1662	3.10638	3.11949	3.09327	0.991595	-0.012177	1	1
4_10939	3.01659	2.66002	3.37316	1.26809	0.342662	0.640112	1
GL343434.1_3600	3.20697	2.85778	3.55616	1.24438	0.315427	0.928687	1
GL343434.1_3602	3.20697	2.85778	3.55616	1.24438	0.315427	0.928687	1
aca-mir-5448	3.20849	3.17839	3.2386	1.01894	0.0270743	1	1
1_15904	2.93211	3.17839	2.68582	0.845027	-0.242931	0.906278	1
3_15682	2.92409	3.15483	2.69336	0.853726	-0.228155	0.906704	1
6_9078	3.19506	3.27854	3.11158	0.949075	-0.0754066	0.605373	1
3_14593	2.76635	2.85441	2.67829	0.938299	-0.091881	1	1
aca-mir-34a	2.79448	2.88807	2.70089	0.935189	-0.0966694	1	1
aca-mir-5435c-5p	2.71735	3.0589	2.3758	0.776683	-0.364601	0.714585	1
3_15178	2.6815	2.3596	3.00339	1.27284	0.348046	0.852461	1
GL343196.1_8121	2.55569	2.10799	3.00339	1.42476	0.51072	0.733829	1
GL343203.1_7991	2.41163	2.0777	2.74557	1.32145	0.402118	0.707192	1
GL343480.1_3455	2.49519	2.61458	2.3758	0.908673	-0.138168	0.953426	1
aca-mir-5393	2.53744	2.4488	2.62608	1.0724	0.100838	1	1
5_10054	1.99201	2.10126	1.88277	0.896018	-0.1584	1	1
1_17889	1.85176	2.2056	1.49793	0.679146	-0.558205	0.76794	1
GL343217.1_7296	2.10056	1.90014	2.30098	1.21096	0.276148	1	1
GL344084.1_1224	1.72662	2.2056	1.24764	0.56567	-0.821967	0.771075	1
2_13491	1.88676	1.39018	2.38333	1.7144	0.777707	0.662297	1
4_10950	1.72596	1.95399	1.49793	0.766598	-0.383457	0.926185	1
6_9178	1.84942	1.95062	1.74821	0.896231	-0.158058	0.922013	1
aca-mir-5433	1.76754	1.41711	2.11798	1.49458	0.579738	0.667736	1
2_14000	1.43446	1.93884	0.930081	0.479709	-1.05977	0.643551	1
aca-mir-5460	1.61322	1.7958	1.43065	0.796665	-0.327955	0.646497	1
GL343253.1_6309	1.41039	1.26311	1.55767	1.23321	0.302414	0.702915	1
aca-mir-5408b	1.34961	1.44404	1.25518	0.869215	-0.202215	1	1
