# Supplementary material for: Differential expression of conserved and novel microRNAs during tail regeneration in the lizard Anolis carolinensis
Source: BMC Genomics. 2016 May 5;17:339. doi: 10.1186/s12864-016-2640-3 (PMC4858913; doi:10.1186/s12864-016-2640-3)
Supplement: Additional file 4: Table S4. — List of microRNA targets predicted by both RNAhybrid and miRanda. (XLSX 2990 kb) [file 12864_2016_2640_MOESM4_ESM.xlsx]

## Sheet: miR_target_orthologs.txt
Supplemental Table S4. List of microRNA targets predicted by both RNAhybrid and miRanda.
microRNA_ID	Predicted Targeted Transcript	Predicted Targeted Gene	NCBI Gene ID	Ensembl Gene ID	Ortholog	Ortholog Long Name
1_15817	ASU_Acar_T.10123.1	ASU_Acar_G.10123	100561573	ENSACAG00000014046	lasp1	LIM and SH3 protein 1
1_15817	ASU_Acar_T.10123.2	ASU_Acar_G.10123	100561573	ENSACAG00000014046	lasp1	LIM and SH3 protein 1
1_15817	ASU_Acar_T.10248.1	ASU_Acar_G.10248	100554360	ENSACAG00000007757	oxnad1	oxidoreductase NAD-binding domain containing 1
1_15817	ASU_Acar_T.10248.2	ASU_Acar_G.10248	100554360	ENSACAG00000007757	oxnad1	oxidoreductase NAD-binding domain containing 1
1_15817	ASU_Acar_T.10312.2	ASU_Acar_G.10312	100557958	ENSACAG00000007079	tbkbp1	TBK1 binding protein 1
1_15817	ASU_Acar_T.10312.3	ASU_Acar_G.10312	100557958	ENSACAG00000007079	tbkbp1	TBK1 binding protein 1
1_15817	ASU_Acar_T.10312.4	ASU_Acar_G.10312	100557958	ENSACAG00000007079	tbkbp1	TBK1 binding protein 1
1_15817	ASU_Acar_T.10312.5	ASU_Acar_G.10312	100557958	ENSACAG00000007079	tbkbp1	TBK1 binding protein 1
1_15817	ASU_Acar_T.10312.6	ASU_Acar_G.10312	100557958	ENSACAG00000007079	tbkbp1	TBK1 binding protein 1
1_15817	ASU_Acar_T.10448.1	ASU_Acar_G.10448	100565712	ENSACAG00000013311	kcna7	potassium voltage-gated channel, shaker-related subfamily, member 7
1_15817	ASU_Acar_T.10448.2	ASU_Acar_G.10448	100565712	ENSACAG00000013311	kcna7	potassium voltage-gated channel, shaker-related subfamily, member 7
1_15817	ASU_Acar_T.10510.1	ASU_Acar_G.10510	100559201	ENSACAG00000013088	ppfia3	protein tyrosine phosphatase, receptor type, f polypeptide (PTPRF), interacting protein (liprin), alpha 3
1_15817	ASU_Acar_T.10510.2	ASU_Acar_G.10510	100559201	ENSACAG00000013088	ppfia3	protein tyrosine phosphatase, receptor type, f polypeptide (PTPRF), interacting protein (liprin), alpha 3
1_15817	ASU_Acar_T.10516.1	ASU_Acar_G.10516	100563025	ENSACAG00000011776	immt	inner membrane protein, mitochondrial
1_15817	ASU_Acar_T.10516.1.1	ASU_Acar_G.10516	100563025	ENSACAG00000011776	immt	inner membrane protein, mitochondrial
1_15817	ASU_Acar_T.10516.2	ASU_Acar_G.10516	100563025	ENSACAG00000011776	immt	inner membrane protein, mitochondrial
1_15817	ASU_Acar_T.10516.3	ASU_Acar_G.10516	100563025	ENSACAG00000011776	immt	inner membrane protein, mitochondrial
1_15817	ASU_Acar_T.10516.4	ASU_Acar_G.10516	100563025	ENSACAG00000011776	immt	inner membrane protein, mitochondrial
1_15817	ASU_Acar_T.10516.5	ASU_Acar_G.10516	100563025	ENSACAG00000011776	immt	inner membrane protein, mitochondrial
1_15817	ASU_Acar_T.10594.7	ASU_Acar_G.10594	103279211	ENSACAG00000013855	G.10594	unknown protein-coding
1_15817	ASU_Acar_T.10604.1	ASU_Acar_G.10604	100562367	ENSACAG00000011641	slc27a2	solute carrier family 27 (fatty acid transporter), member 2
1_15817	ASU_Acar_T.10654.1	ASU_Acar_G.10654	103279280	-	G.10654	unknown protein-coding
1_15817	ASU_Acar_T.10752.1	ASU_Acar_G.10752	100552993	ENSACAG00000007861	yme1l1	YME1-like 1 ATPase
1_15817	ASU_Acar_T.10752.2	ASU_Acar_G.10752	100552993	ENSACAG00000007861	yme1l1	YME1-like 1 ATPase
1_15817	ASU_Acar_T.10752.3	ASU_Acar_G.10752	100552993	ENSACAG00000007861	yme1l1	YME1-like 1 ATPase
1_15817	ASU_Acar_T.10752.4	ASU_Acar_G.10752	100552993	ENSACAG00000007861	yme1l1	YME1-like 1 ATPase
1_15817	ASU_Acar_T.10752.5	ASU_Acar_G.10752	100552993	ENSACAG00000007861	yme1l1	YME1-like 1 ATPase
1_15817	ASU_Acar_T.10775.1	ASU_Acar_G.10775	100565019	ENSACAG00000009870	znf710	zinc finger protein 710
1_15817	ASU_Acar_T.10775.2	ASU_Acar_G.10775	100565019	ENSACAG00000009870	znf710	zinc finger protein 710
1_15817	ASU_Acar_T.10775.3	ASU_Acar_G.10775	100565019	ENSACAG00000009870	znf710	zinc finger protein 710
1_15817	ASU_Acar_T.10775.4	ASU_Acar_G.10775	100565019	ENSACAG00000009870	znf710	zinc finger protein 710
1_15817	ASU_Acar_T.10775.5	ASU_Acar_G.10775	100565019	ENSACAG00000009870	znf710	zinc finger protein 710
1_15817	ASU_Acar_T.10845.1	ASU_Acar_G.10845	100561087	ENSACAG00000001994	anapc2	anaphase promoting complex subunit 2
1_15817	ASU_Acar_T.10852.1	ASU_Acar_G.10852	100562856	ENSACAG00000003649	fgf11	fibroblast growth factor 11
1_15817	ASU_Acar_T.10921.1	ASU_Acar_G.10921	100566271	ENSACAG00000000944	dab2ip	DAB2 interacting protein
1_15817	ASU_Acar_T.10921.2	ASU_Acar_G.10921	100566271	ENSACAG00000000944	dab2ip	DAB2 interacting protein
1_15817	ASU_Acar_T.10951.1	ASU_Acar_G.10951	100558909	ENSACAG00000011164	vax2	ventral anterior homeobox 2
1_15817	ASU_Acar_T.10977.1	ASU_Acar_G.10977	100566589	ENSACAG00000009027	efnb1	ephrin-B1
1_15817	ASU_Acar_T.10977.2	ASU_Acar_G.10977	100566589	ENSACAG00000009027	efnb1	ephrin-B1
1_15817	ASU_Acar_T.10991.1	ASU_Acar_G.10991	100567954	-	insr	insulin receptor
1_15817	ASU_Acar_T.11177.1	ASU_Acar_G.11177	103282402	ENSACAG00000014060	G.11177	unknown protein-coding
1_15817	ASU_Acar_T.11378.1	ASU_Acar_G.11378	100556677	ENSACAG00000014939	c1qa	complement component 1, q subcomponent, A chain
1_15817	ASU_Acar_T.1149.1	ASU_Acar_G.1149	100564694	ENSACAG00000015155	tmem80	transmembrane protein 80
1_15817	ASU_Acar_T.1149.2	ASU_Acar_G.1149	100564694	ENSACAG00000015155	tmem80	transmembrane protein 80
1_15817	ASU_Acar_T.1149.3	ASU_Acar_G.1149	100564694	ENSACAG00000015155	tmem80	transmembrane protein 80
1_15817	ASU_Acar_T.1149.4	ASU_Acar_G.1149	100564694	ENSACAG00000015155	tmem80	transmembrane protein 80
1_15817	ASU_Acar_T.11784.1	ASU_Acar_G.11784	103282855	ENSACAG00000014460	arhgap25	Rho GTPase activating protein 25
1_15817	ASU_Acar_T.11989.2	ASU_Acar_G.11989	103279355	ENSACAG00000028497	ticam2	toll-like receptor adaptor molecule 2
1_15817	ASU_Acar_T.1205.3	ASU_Acar_G.1205	100555579	ENSACAG00000002152	dnajc24	DnaJ (Hsp40) homolog, subfamily C, member 24
1_15817	ASU_Acar_T.1205.5	ASU_Acar_G.1205	100555579	ENSACAG00000002152	dnajc24	DnaJ (Hsp40) homolog, subfamily C, member 24
1_15817	ASU_Acar_T.12095.3	ASU_Acar_G.12095	100557371	ENSACAG00000006469	dnajb4	DnaJ (Hsp40) homolog, subfamily B, member 4
1_15817	ASU_Acar_T.12095.4	ASU_Acar_G.12095	100557371	ENSACAG00000006469	dnajb4	DnaJ (Hsp40) homolog, subfamily B, member 4
1_15817	ASU_Acar_T.1213.5	ASU_Acar_G.1213	100552839	ENSACAG00000012393	erlec1	endoplasmic reticulum lectin 1
1_15817	ASU_Acar_T.12265.2	ASU_Acar_G.12265	-	ENSACAG00000003230	G.12265	unknown protein-coding
1_15817	ASU_Acar_T.12517.2	ASU_Acar_G.12517	100556719	ENSACAG00000012156	trmt10b	tRNA methyltransferase 10 homolog B (S. cerevisiae)
1_15817	ASU_Acar_T.12517.3	ASU_Acar_G.12517	100556719	ENSACAG00000012156	trmt10b	tRNA methyltransferase 10 homolog B (S. cerevisiae)
1_15817	ASU_Acar_T.12552.1	ASU_Acar_G.12552	100553852	-	rab39b	RAB39B, member RAS oncogene family
1_15817	ASU_Acar_T.12883.1	ASU_Acar_G.12883	100558415	ENSACAG00000022350	G.12883	unknown protein-coding
1_15817	ASU_Acar_T.12915.3	ASU_Acar_G.12915	103279518	ENSACAG00000000805	kiaa0947	KIAA0947
1_15817	ASU_Acar_T.12915.5	ASU_Acar_G.12915	103279518	ENSACAG00000000805	kiaa0947	KIAA0947
1_15817	ASU_Acar_T.12962.3	ASU_Acar_G.12962	100554435	ENSACAG00000006740	dctn2	dynactin 2 (p50)
1_15817	ASU_Acar_T.12962.4	ASU_Acar_G.12962	100554435	ENSACAG00000006740	dctn2	dynactin 2 (p50)
1_15817	ASU_Acar_T.12962.5	ASU_Acar_G.12962	100554435	ENSACAG00000006740	dctn2	dynactin 2 (p50)
1_15817	ASU_Acar_T.1297.5	ASU_Acar_G.1297	100559311	ENSACAG00000000132	grhl1	grainyhead-like 1 (Drosophila)
1_15817	ASU_Acar_T.12981.1	ASU_Acar_G.12981	100566239	ENSACAG00000006388	r3hdm2	R3H domain containing 2
1_15817	ASU_Acar_T.12981.10	ASU_Acar_G.12981	100566239	ENSACAG00000006388	r3hdm2	R3H domain containing 2
1_15817	ASU_Acar_T.12981.11	ASU_Acar_G.12981	100566239	ENSACAG00000006388	r3hdm2	R3H domain containing 2
1_15817	ASU_Acar_T.12981.12	ASU_Acar_G.12981	100566239	ENSACAG00000006388	r3hdm2	R3H domain containing 2
1_15817	ASU_Acar_T.12981.13	ASU_Acar_G.12981	100566239	ENSACAG00000006388	r3hdm2	R3H domain containing 2
1_15817	ASU_Acar_T.12981.2	ASU_Acar_G.12981	100566239	ENSACAG00000006388	r3hdm2	R3H domain containing 2
1_15817	ASU_Acar_T.12981.3	ASU_Acar_G.12981	100566239	ENSACAG00000006388	r3hdm2	R3H domain containing 2
1_15817	ASU_Acar_T.12981.4	ASU_Acar_G.12981	100566239	ENSACAG00000006388	r3hdm2	R3H domain containing 2
1_15817	ASU_Acar_T.12981.5	ASU_Acar_G.12981	100566239	ENSACAG00000006388	r3hdm2	R3H domain containing 2
1_15817	ASU_Acar_T.12981.6	ASU_Acar_G.12981	100566239	ENSACAG00000006388	r3hdm2	R3H domain containing 2
1_15817	ASU_Acar_T.12981.7	ASU_Acar_G.12981	100566239	ENSACAG00000006388	r3hdm2	R3H domain containing 2
1_15817	ASU_Acar_T.12981.8	ASU_Acar_G.12981	100566239	ENSACAG00000006388	r3hdm2	R3H domain containing 2
1_15817	ASU_Acar_T.12981.9	ASU_Acar_G.12981	100566239	ENSACAG00000006388	r3hdm2	R3H domain containing 2
1_15817	ASU_Acar_T.13100.1	ASU_Acar_G.13100	100555674	ENSACAG00000015963	mc3r	melanocortin 3 receptor
1_15817	ASU_Acar_T.13100.2	ASU_Acar_G.13100	100555674	ENSACAG00000015963	mc3r	melanocortin 3 receptor
1_15817	ASU_Acar_T.13118.4.2	ASU_Acar_G.13118	100561312	ENSACAG00000007658	pex5	peroxisomal biogenesis factor 5
1_15817	ASU_Acar_T.13118.5	ASU_Acar_G.13118	100561312	ENSACAG00000007658	pex5	peroxisomal biogenesis factor 5
1_15817	ASU_Acar_T.13262.10	ASU_Acar_G.13262	100553068	ENSACAG00000008808	slc12a6	solute carrier family 12 (potassium/chloride transporter), member 6
1_15817	ASU_Acar_T.13262.4	ASU_Acar_G.13262	100553068	ENSACAG00000008808	slc12a6	solute carrier family 12 (potassium/chloride transporter), member 6
1_15817	ASU_Acar_T.13262.5	ASU_Acar_G.13262	100553068	ENSACAG00000008808	slc12a6	solute carrier family 12 (potassium/chloride transporter), member 6
1_15817	ASU_Acar_T.13262.6	ASU_Acar_G.13262	100553068	ENSACAG00000008808	slc12a6	solute carrier family 12 (potassium/chloride transporter), member 6
1_15817	ASU_Acar_T.13262.7	ASU_Acar_G.13262	100553068	ENSACAG00000008808	slc12a6	solute carrier family 12 (potassium/chloride transporter), member 6
1_15817	ASU_Acar_T.13262.9	ASU_Acar_G.13262	100553068	ENSACAG00000008808	slc12a6	solute carrier family 12 (potassium/chloride transporter), member 6
1_15817	ASU_Acar_T.13488.1	ASU_Acar_G.13488	100562496	ENSACAG00000013031	ikbke	inhibitor of kappa light polypeptide gene enhancer in B-cells, kinase epsilon
1_15817	ASU_Acar_T.13523.1	ASU_Acar_G.13523	100554178	ENSACAG00000015526	slc3a1	solute carrier family 3 (amino acid transporter heavy chain), member 1
1_15817	ASU_Acar_T.13584.1	ASU_Acar_G.13584	-	-	G.13584	unknown protein-coding
1_15817	ASU_Acar_T.13649.1	ASU_Acar_G.13649	100554760	ENSACAG00000017691	myrf	myelin regulatory factor
1_15817	ASU_Acar_T.13649.10	ASU_Acar_G.13649	100554760	ENSACAG00000017691	myrf	myelin regulatory factor
1_15817	ASU_Acar_T.13649.10.1	ASU_Acar_G.13649	100554760	ENSACAG00000017691	myrf	myelin regulatory factor
1_15817	ASU_Acar_T.13649.10.2	ASU_Acar_G.13649	100554760	ENSACAG00000017691	myrf	myelin regulatory factor
1_15817	ASU_Acar_T.13649.11	ASU_Acar_G.13649	100554760	ENSACAG00000017691	myrf	myelin regulatory factor
1_15817	ASU_Acar_T.13649.12	ASU_Acar_G.13649	100554760	ENSACAG00000017691	myrf	myelin regulatory factor
1_15817	ASU_Acar_T.13649.13	ASU_Acar_G.13649	100554760	ENSACAG00000017691	myrf	myelin regulatory factor
1_15817	ASU_Acar_T.13649.14	ASU_Acar_G.13649	100554760	ENSACAG00000017691	myrf	myelin regulatory factor
1_15817	ASU_Acar_T.13649.15	ASU_Acar_G.13649	100554760	ENSACAG00000017691	myrf	myelin regulatory factor
1_15817	ASU_Acar_T.13649.16	ASU_Acar_G.13649	100554760	ENSACAG00000017691	myrf	myelin regulatory factor
1_15817	ASU_Acar_T.13649.17	ASU_Acar_G.13649	100554760	ENSACAG00000017691	myrf	myelin regulatory factor
1_15817	ASU_Acar_T.13649.3	ASU_Acar_G.13649	100554760	ENSACAG00000017691	myrf	myelin regulatory factor
1_15817	ASU_Acar_T.13649.4	ASU_Acar_G.13649	100554760	ENSACAG00000017691	myrf	myelin regulatory factor
1_15817	ASU_Acar_T.13649.5	ASU_Acar_G.13649	100554760	ENSACAG00000017691	myrf	myelin regulatory factor
1_15817	ASU_Acar_T.13649.6	ASU_Acar_G.13649	100554760	ENSACAG00000017691	myrf	myelin regulatory factor
1_15817	ASU_Acar_T.13649.7	ASU_Acar_G.13649	100554760	ENSACAG00000017691	myrf	myelin regulatory factor
1_15817	ASU_Acar_T.13649.8	ASU_Acar_G.13649	100554760	ENSACAG00000017691	myrf	myelin regulatory factor
1_15817	ASU_Acar_T.13649.9	ASU_Acar_G.13649	100554760	ENSACAG00000017691	myrf	myelin regulatory factor
1_15817	ASU_Acar_T.1365.2	ASU_Acar_G.1365	100561150	ENSACAG00000012729	calcb	calcitonin-related polypeptide beta
1_15817	ASU_Acar_T.13888.1	ASU_Acar_G.13888	100554372	ENSACAG00000017989	lyn	LYN proto-oncogene, Src family tyrosine kinase
1_15817	ASU_Acar_T.13888.2	ASU_Acar_G.13888	100554372	ENSACAG00000017989	lyn	LYN proto-oncogene, Src family tyrosine kinase
1_15817	ASU_Acar_T.13888.2.1	ASU_Acar_G.13888	100554372	ENSACAG00000017989	lyn	LYN proto-oncogene, Src family tyrosine kinase
1_15817	ASU_Acar_T.13888.2.2	ASU_Acar_G.13888	100554372	ENSACAG00000017989	lyn	LYN proto-oncogene, Src family tyrosine kinase
1_15817	ASU_Acar_T.13920.1	ASU_Acar_G.13920	100554180	ENSACAG00000018139	G.13920	unknown protein-coding
1_15817	ASU_Acar_T.13920.2	ASU_Acar_G.13920	100554180	ENSACAG00000018139	G.13920	unknown protein-coding
1_15817	ASU_Acar_T.14040.1	ASU_Acar_G.14040	100565447	ENSACAG00000026328	G.14040	unknown protein-coding
1_15817	ASU_Acar_T.141.1	ASU_Acar_G.141	100565875	ENSACAG00000004140	mdk	midkine (neurite growth-promoting factor 2)
1_15817	ASU_Acar_T.141.2	ASU_Acar_G.141	100565875	ENSACAG00000004140	mdk	midkine (neurite growth-promoting factor 2)
1_15817	ASU_Acar_T.141.3	ASU_Acar_G.141	100565875	ENSACAG00000004140	mdk	midkine (neurite growth-promoting factor 2)
1_15817	ASU_Acar_T.14109.1	ASU_Acar_G.14109	100556848	ENSACAG00000015098	hdac7	histone deacetylase 7
1_15817	ASU_Acar_T.14109.2	ASU_Acar_G.14109	100556848	ENSACAG00000015098	hdac7	histone deacetylase 7
1_15817	ASU_Acar_T.14109.2.1	ASU_Acar_G.14109	100556848	ENSACAG00000015098	hdac7	histone deacetylase 7
1_15817	ASU_Acar_T.14109.2.2	ASU_Acar_G.14109	100556848	ENSACAG00000015098	hdac7	histone deacetylase 7
1_15817	ASU_Acar_T.14109.2.2.1	ASU_Acar_G.14109	100556848	ENSACAG00000015098	hdac7	histone deacetylase 7
1_15817	ASU_Acar_T.14209.1	ASU_Acar_G.14209	100564464	ENSACAG00000011415	ndrg2	NDRG family member 2
1_15817	ASU_Acar_T.14209.2	ASU_Acar_G.14209	100564464	ENSACAG00000011415	ndrg2	NDRG family member 2
1_15817	ASU_Acar_T.14209.3	ASU_Acar_G.14209	100564464	ENSACAG00000011415	ndrg2	NDRG family member 2
1_15817	ASU_Acar_T.14209.7	ASU_Acar_G.14209	100564464	ENSACAG00000011415	ndrg2	NDRG family member 2
1_15817	ASU_Acar_T.14335.7	ASU_Acar_G.14335	100553196	ENSACAG00000006866	katna1	katanin p60 (ATPase containing) subunit A 1
1_15817	ASU_Acar_T.14669.1	ASU_Acar_G.14669	103279879	ENSACAG00000004214	mis18bp1	MIS18 binding protein 1
1_15817	ASU_Acar_T.14821.1	ASU_Acar_G.14821	100563943	ENSACAG00000016061	prpf31	pre-mRNA processing factor 31
1_15817	ASU_Acar_T.14821.2	ASU_Acar_G.14821	100563943	ENSACAG00000016061	prpf31	pre-mRNA processing factor 31
1_15817	ASU_Acar_T.14821.3	ASU_Acar_G.14821	100563943	ENSACAG00000016061	prpf31	pre-mRNA processing factor 31
1_15817	ASU_Acar_T.14821.4	ASU_Acar_G.14821	100563943	ENSACAG00000016061	prpf31	pre-mRNA processing factor 31
1_15817	ASU_Acar_T.14821.5	ASU_Acar_G.14821	100563943	ENSACAG00000016061	prpf31	pre-mRNA processing factor 31
1_15817	ASU_Acar_T.14827.1	ASU_Acar_G.14827	100556989	ENSACAG00000016220	grin2d	glutamate receptor, ionotropic, N-methyl D-aspartate 2D
1_15817	ASU_Acar_T.14827.2	ASU_Acar_G.14827	100556989	ENSACAG00000016220	grin2d	glutamate receptor, ionotropic, N-methyl D-aspartate 2D
1_15817	ASU_Acar_T.14827.3	ASU_Acar_G.14827	100556989	ENSACAG00000016220	grin2d	glutamate receptor, ionotropic, N-methyl D-aspartate 2D
1_15817	ASU_Acar_T.14827.4	ASU_Acar_G.14827	100556989	ENSACAG00000016220	grin2d	glutamate receptor, ionotropic, N-methyl D-aspartate 2D
1_15817	ASU_Acar_T.14827.5	ASU_Acar_G.14827	100556989	ENSACAG00000016220	grin2d	glutamate receptor, ionotropic, N-methyl D-aspartate 2D
1_15817	ASU_Acar_T.14827.6	ASU_Acar_G.14827	100556989	ENSACAG00000016220	grin2d	glutamate receptor, ionotropic, N-methyl D-aspartate 2D
1_15817	ASU_Acar_T.15001.1	ASU_Acar_G.15001	100556268	ENSACAG00000001224	ppil2	peptidylprolyl isomerase (cyclophilin)-like 2
1_15817	ASU_Acar_T.15001.10	ASU_Acar_G.15001	100556268	ENSACAG00000001224	ppil2	peptidylprolyl isomerase (cyclophilin)-like 2
1_15817	ASU_Acar_T.15001.2	ASU_Acar_G.15001	100556268	ENSACAG00000001224	ppil2	peptidylprolyl isomerase (cyclophilin)-like 2
1_15817	ASU_Acar_T.15001.3	ASU_Acar_G.15001	100556268	ENSACAG00000001224	ppil2	peptidylprolyl isomerase (cyclophilin)-like 2
1_15817	ASU_Acar_T.15001.4	ASU_Acar_G.15001	100556268	ENSACAG00000001224	ppil2	peptidylprolyl isomerase (cyclophilin)-like 2
1_15817	ASU_Acar_T.15001.5	ASU_Acar_G.15001	100556268	ENSACAG00000001224	ppil2	peptidylprolyl isomerase (cyclophilin)-like 2
1_15817	ASU_Acar_T.15001.5.1	ASU_Acar_G.15001	100556268	ENSACAG00000001224	ppil2	peptidylprolyl isomerase (cyclophilin)-like 2
1_15817	ASU_Acar_T.15001.6	ASU_Acar_G.15001	100556268	ENSACAG00000001224	ppil2	peptidylprolyl isomerase (cyclophilin)-like 2
1_15817	ASU_Acar_T.15001.7	ASU_Acar_G.15001	100556268	ENSACAG00000001224	ppil2	peptidylprolyl isomerase (cyclophilin)-like 2
1_15817	ASU_Acar_T.15001.8	ASU_Acar_G.15001	100556268	ENSACAG00000001224	ppil2	peptidylprolyl isomerase (cyclophilin)-like 2
1_15817	ASU_Acar_T.15001.9	ASU_Acar_G.15001	100556268	ENSACAG00000001224	ppil2	peptidylprolyl isomerase (cyclophilin)-like 2
1_15817	ASU_Acar_T.15105.12	ASU_Acar_G.15105	100557970	ENSACAG00000003825	trmt1	tRNA methyltransferase 1 homolog (S. cerevisiae)
1_15817	ASU_Acar_T.15105.15	ASU_Acar_G.15105	100557970	ENSACAG00000003825	trmt1	tRNA methyltransferase 1 homolog (S. cerevisiae)
1_15817	ASU_Acar_T.15105.16	ASU_Acar_G.15105	100557970	ENSACAG00000003825	trmt1	tRNA methyltransferase 1 homolog (S. cerevisiae)
1_15817	ASU_Acar_T.15105.3	ASU_Acar_G.15105	100557970	ENSACAG00000003825	trmt1	tRNA methyltransferase 1 homolog (S. cerevisiae)
1_15817	ASU_Acar_T.15105.5	ASU_Acar_G.15105	100557970	ENSACAG00000003825	trmt1	tRNA methyltransferase 1 homolog (S. cerevisiae)
1_15817	ASU_Acar_T.15105.6	ASU_Acar_G.15105	100557970	ENSACAG00000003825	trmt1	tRNA methyltransferase 1 homolog (S. cerevisiae)
1_15817	ASU_Acar_T.15105.7	ASU_Acar_G.15105	100557970	ENSACAG00000003825	trmt1	tRNA methyltransferase 1 homolog (S. cerevisiae)
1_15817	ASU_Acar_T.15120.3	ASU_Acar_G.15120	100558756	ENSACAG00000025550	asna1	arsA arsenite transporter, ATP-binding, homolog 1 (bacterial)
1_15817	ASU_Acar_T.15129.1	ASU_Acar_G.15129	103280000	ENSACAG00000013645	G.15129	unknown protein-coding
1_15817	ASU_Acar_T.15173.1	ASU_Acar_G.15173	100561317	ENSACAG00000006882	paqr4	progestin and adipoQ receptor family member IV
1_15817	ASU_Acar_T.15194.2	ASU_Acar_G.15194	100554701	-	G.15194	unknown protein-coding
1_15817	ASU_Acar_T.15203.10	ASU_Acar_G.15203	100564603	ENSACAG00000005425	atxn2l	ataxin 2-like
1_15817	ASU_Acar_T.15203.11	ASU_Acar_G.15203	100564603	ENSACAG00000005425	atxn2l	ataxin 2-like
1_15817	ASU_Acar_T.15203.14	ASU_Acar_G.15203	100564603	ENSACAG00000005425	atxn2l	ataxin 2-like
1_15817	ASU_Acar_T.15203.15	ASU_Acar_G.15203	100564603	ENSACAG00000005425	atxn2l	ataxin 2-like
1_15817	ASU_Acar_T.15203.17	ASU_Acar_G.15203	100564603	ENSACAG00000005425	atxn2l	ataxin 2-like
1_15817	ASU_Acar_T.15203.18	ASU_Acar_G.15203	100564603	ENSACAG00000005425	atxn2l	ataxin 2-like
1_15817	ASU_Acar_T.15203.19	ASU_Acar_G.15203	100564603	ENSACAG00000005425	atxn2l	ataxin 2-like
1_15817	ASU_Acar_T.15203.2	ASU_Acar_G.15203	100564603	ENSACAG00000005425	atxn2l	ataxin 2-like
1_15817	ASU_Acar_T.15203.3	ASU_Acar_G.15203	100564603	ENSACAG00000005425	atxn2l	ataxin 2-like
1_15817	ASU_Acar_T.15203.4	ASU_Acar_G.15203	100564603	ENSACAG00000005425	atxn2l	ataxin 2-like
1_15817	ASU_Acar_T.15203.5	ASU_Acar_G.15203	100564603	ENSACAG00000005425	atxn2l	ataxin 2-like
1_15817	ASU_Acar_T.15203.6	ASU_Acar_G.15203	100564603	ENSACAG00000005425	atxn2l	ataxin 2-like
1_15817	ASU_Acar_T.15203.7	ASU_Acar_G.15203	100564603	ENSACAG00000005425	atxn2l	ataxin 2-like
1_15817	ASU_Acar_T.15231.2	ASU_Acar_G.15231	100559740	ENSACAG00000011464	lpin3	lipin 3
1_15817	ASU_Acar_T.15272.1	ASU_Acar_G.15272	100562100	ENSACAG00000006106	ociad1	OCIA domain containing 1
1_15817	ASU_Acar_T.15272.2	ASU_Acar_G.15272	100562100	ENSACAG00000006106	ociad1	OCIA domain containing 1
1_15817	ASU_Acar_T.15272.3	ASU_Acar_G.15272	100562100	ENSACAG00000006106	ociad1	OCIA domain containing 1
1_15817	ASU_Acar_T.15272.4	ASU_Acar_G.15272	100562100	ENSACAG00000006106	ociad1	OCIA domain containing 1
1_15817	ASU_Acar_T.15311.1	ASU_Acar_G.15311	100554965	ENSACAG00000001298	pard6a	par-6 family cell polarity regulator alpha
1_15817	ASU_Acar_T.15367.1	ASU_Acar_G.15367	103280051	ENSACAG00000007731	znf488	zinc finger protein 488
1_15817	ASU_Acar_T.15742.1	ASU_Acar_G.15742	100551759	ENSACAG00000000684	tmem192	transmembrane protein 192
1_15817	ASU_Acar_T.15831.5	ASU_Acar_G.15831	100565786	ENSACAG00000000205	siae	sialic acid acetylesterase
1_15817	ASU_Acar_T.15877.1	ASU_Acar_G.15877	100552347	ENSACAG00000012194	mttp	microsomal triglyceride transfer protein
1_15817	ASU_Acar_T.1604.1	ASU_Acar_G.1604	100553039	ENSACAG00000013825	trim13	tripartite motif containing 13
1_15817	ASU_Acar_T.16089.1	ASU_Acar_G.16089	100556014	ENSACAG00000006537	map4	microtubule-associated protein 4
1_15817	ASU_Acar_T.16090.2	ASU_Acar_G.16090	103280245	ENSACAG00000017714	G.16090	unknown protein-coding
1_15817	ASU_Acar_T.16151.1	ASU_Acar_G.16151	100559943	ENSACAG00000007801	golph3	golgi phosphoprotein 3 (coat-protein)
1_15817	ASU_Acar_T.16201.2	ASU_Acar_G.16201	100567998	ENSACAG00000001901	rsf1	remodeling and spacing factor 1
1_15817	ASU_Acar_T.16415.5.1	ASU_Acar_G.16415	100566439	ENSACAG00000013604	anapc4	anaphase promoting complex subunit 4
1_15817	ASU_Acar_T.16438.1	ASU_Acar_G.16438	103280304	-	G.16438	unknown protein-coding
1_15817	ASU_Acar_T.16438.4	ASU_Acar_G.16438	103280304	-	G.16438	unknown protein-coding
1_15817	ASU_Acar_T.16440.8	ASU_Acar_G.16440	100553332	ENSACAG00000001428	mctp2	multiple C2 domains, transmembrane 2
1_15817	ASU_Acar_T.16440.9	ASU_Acar_G.16440	100553332	ENSACAG00000001428	mctp2	multiple C2 domains, transmembrane 2
1_15817	ASU_Acar_T.16475.1	ASU_Acar_G.16475	100557907	ENSACAG00000022971	zbtb16	zinc finger and BTB domain containing 16
1_15817	ASU_Acar_T.16484.4	ASU_Acar_G.16484	100558892	ENSACAG00000008966	zw10	zw10 kinetochore protein
1_15817	ASU_Acar_T.16497.1	ASU_Acar_G.16497	103280316	ENSACAG00000029530	pth2	parathyroid hormone 2
1_15817	ASU_Acar_T.16530.1	ASU_Acar_G.16530	-	-	G.16530	novel protein-coding
1_15817	ASU_Acar_T.1657.3	ASU_Acar_G.1657	100562664	ENSACAG00000013484	dnajb2	DnaJ (Hsp40) homolog, subfamily B, member 2
1_15817	ASU_Acar_T.1675.33	ASU_Acar_G.1675	100567890	ENSACAG00000002771	madd	MAP-kinase activating death domain
1_15817	ASU_Acar_T.1675.58	ASU_Acar_G.1675	100567890	ENSACAG00000002771	madd	MAP-kinase activating death domain
1_15817	ASU_Acar_T.16754.1	ASU_Acar_G.16754	100563749	ENSACAG00000012428	celf4	CUGBP, Elav-like family member 4
1_15817	ASU_Acar_T.16754.2	ASU_Acar_G.16754	100563749	ENSACAG00000012428	celf4	CUGBP, Elav-like family member 4
1_15817	ASU_Acar_T.16811.1	ASU_Acar_G.16811	100553795	ENSACAG00000013990	gabre	gamma-aminobutyric acid (GABA) A receptor, epsilon
1_15817	ASU_Acar_T.16865.1	ASU_Acar_G.16865	100566323	ENSACAG00000006397	nop2	NOP2 nucleolar protein
1_15817	ASU_Acar_T.16865.1.1	ASU_Acar_G.16865	100566323	ENSACAG00000006397	nop2	NOP2 nucleolar protein
1_15817	ASU_Acar_T.16875.1	ASU_Acar_G.16875	100564277	ENSACAG00000006150	ing4	inhibitor of growth family, member 4
1_15817	ASU_Acar_T.16875.8	ASU_Acar_G.16875	100564277	ENSACAG00000006150	ing4	inhibitor of growth family, member 4
1_15817	ASU_Acar_T.16894.2	ASU_Acar_G.16894	100552285	ENSACAG00000016764	pim1	Pim-1 proto-oncogene, serine/threonine kinase
1_15817	ASU_Acar_T.16894.3	ASU_Acar_G.16894	100552285	ENSACAG00000016764	pim1	Pim-1 proto-oncogene, serine/threonine kinase
1_15817	ASU_Acar_T.16898.1	ASU_Acar_G.16898	-	-	G.16898	unknown protein-coding
1_15817	ASU_Acar_T.16900.2	ASU_Acar_G.16900	100551895	ENSACAG00000017117	fkbp5	FK506 binding protein 5
1_15817	ASU_Acar_T.16900.9	ASU_Acar_G.16900	100551895	ENSACAG00000017117	fkbp5	FK506 binding protein 5
1_15817	ASU_Acar_T.16989.6	ASU_Acar_G.16989	-	-	G.16989	unknown protein-coding
1_15817	ASU_Acar_T.17011.1	ASU_Acar_G.17011	100567415	ENSACAG00000007142	fam131b	family with sequence similarity 131, member B
1_15817	ASU_Acar_T.17067.1	ASU_Acar_G.17067	100556926	ENSACAG00000014776	tlcd2	TLC domain containing 2
1_15817	ASU_Acar_T.17400.1	ASU_Acar_G.17400	100554581	ENSACAG00000010663	scarf2	scavenger receptor class F, member 2
1_15817	ASU_Acar_T.17400.2	ASU_Acar_G.17400	100554581	ENSACAG00000010663	scarf2	scavenger receptor class F, member 2
1_15817	ASU_Acar_T.17400.3	ASU_Acar_G.17400	100554581	ENSACAG00000010663	scarf2	scavenger receptor class F, member 2
1_15817	ASU_Acar_T.17469.1	ASU_Acar_G.17469	100566771	ENSACAG00000001333	clip1	CAP-GLY domain containing linker protein 1
1_15817	ASU_Acar_T.17469.2	ASU_Acar_G.17469	100566771	ENSACAG00000001333	clip1	CAP-GLY domain containing linker protein 1
1_15817	ASU_Acar_T.17469.3	ASU_Acar_G.17469	100566771	ENSACAG00000001333	clip1	CAP-GLY domain containing linker protein 1
1_15817	ASU_Acar_T.17469.4	ASU_Acar_G.17469	100566771	ENSACAG00000001333	clip1	CAP-GLY domain containing linker protein 1
1_15817	ASU_Acar_T.17469.5	ASU_Acar_G.17469	100566771	ENSACAG00000001333	clip1	CAP-GLY domain containing linker protein 1
1_15817	ASU_Acar_T.17469.6	ASU_Acar_G.17469	100566771	ENSACAG00000001333	clip1	CAP-GLY domain containing linker protein 1
1_15817	ASU_Acar_T.17469.7	ASU_Acar_G.17469	100566771	ENSACAG00000001333	clip1	CAP-GLY domain containing linker protein 1
1_15817	ASU_Acar_T.17469.8	ASU_Acar_G.17469	100566771	ENSACAG00000001333	clip1	CAP-GLY domain containing linker protein 1
1_15817	ASU_Acar_T.17469.8.1	ASU_Acar_G.17469	100566771	ENSACAG00000001333	clip1	CAP-GLY domain containing linker protein 1
1_15817	ASU_Acar_T.17485.3	ASU_Acar_G.17485	100567549	ENSACAG00000001945	tctn1	tectonic family member 1
1_15817	ASU_Acar_T.17521.1	ASU_Acar_G.17521	100553334	ENSACAG00000017058	sf3a3	splicing factor 3a, subunit 3, 60kDa
1_15817	ASU_Acar_T.1754.1	ASU_Acar_G.1754	100556678	-	c14orf180	chromosome 14 open reading frame 180
1_15817	ASU_Acar_T.1754.2	ASU_Acar_G.1754	100556678	-	c14orf180	chromosome 14 open reading frame 180
1_15817	ASU_Acar_T.1754.3	ASU_Acar_G.1754	100556678	-	c14orf180	chromosome 14 open reading frame 180
1_15817	ASU_Acar_T.17642.1	ASU_Acar_G.17642	100557053	ENSACAG00000024701	G.17642	unknown protein-coding
1_15817	ASU_Acar_T.17662.1	ASU_Acar_G.17662	100559157	ENSACAG00000009612	sf3b1	splicing factor 3b, subunit 1, 155kDa
1_15817	ASU_Acar_T.17662.2	ASU_Acar_G.17662	100559157	ENSACAG00000009612	sf3b1	splicing factor 3b, subunit 1, 155kDa
1_15817	ASU_Acar_T.17662.3	ASU_Acar_G.17662	100559157	ENSACAG00000009612	sf3b1	splicing factor 3b, subunit 1, 155kDa
1_15817	ASU_Acar_T.17821.2	ASU_Acar_G.17821	100562773	ENSACAG00000009024	bcorl1	BCL6 corepressor-like 1
1_15817	ASU_Acar_T.17838.1	ASU_Acar_G.17838	100565456	ENSACAG00000005682	usp5	ubiquitin specific peptidase 5 (isopeptidase T)
1_15817	ASU_Acar_T.17838.2	ASU_Acar_G.17838	100565456	ENSACAG00000005682	usp5	ubiquitin specific peptidase 5 (isopeptidase T)
1_15817	ASU_Acar_T.17838.3	ASU_Acar_G.17838	100565456	ENSACAG00000005682	usp5	ubiquitin specific peptidase 5 (isopeptidase T)
1_15817	ASU_Acar_T.17838.4	ASU_Acar_G.17838	100565456	ENSACAG00000005682	usp5	ubiquitin specific peptidase 5 (isopeptidase T)
1_15817	ASU_Acar_T.17898.1	ASU_Acar_G.17898	100557781	ENSACAG00000008259	kcnj4	potassium inwardly-rectifying channel, subfamily J, member 4
1_15817	ASU_Acar_T.17900.1	ASU_Acar_G.17900	100558765	ENSACAG00000015329	micall1	MICAL-like 1
1_15817	ASU_Acar_T.17900.2	ASU_Acar_G.17900	100558765	ENSACAG00000015329	micall1	MICAL-like 1
1_15817	ASU_Acar_T.17900.3	ASU_Acar_G.17900	100558765	ENSACAG00000015329	micall1	MICAL-like 1
1_15817	ASU_Acar_T.17900.4.1	ASU_Acar_G.17900	100558765	ENSACAG00000015329	micall1	MICAL-like 1
1_15817	ASU_Acar_T.17921.1	ASU_Acar_G.17921	100561719	ENSACAG00000012732	taok1	TAO kinase 1
1_15817	ASU_Acar_T.17921.2	ASU_Acar_G.17921	100561719	ENSACAG00000012732	taok1	TAO kinase 1
1_15817	ASU_Acar_T.17921.3	ASU_Acar_G.17921	100561719	ENSACAG00000012732	taok1	TAO kinase 1
1_15817	ASU_Acar_T.17930.1	ASU_Acar_G.17930	-	-	G.17930	unknown protein-coding
1_15817	ASU_Acar_T.18036.1	ASU_Acar_G.18036	100560992	ENSACAG00000001361	fem1b	fem-1 homolog b (C. elegans)
1_15817	ASU_Acar_T.18197.10	ASU_Acar_G.18197	100555563	ENSACAG00000002180	thrap3	thyroid hormone receptor associated protein 3
1_15817	ASU_Acar_T.18197.11	ASU_Acar_G.18197	100555563	ENSACAG00000002180	thrap3	thyroid hormone receptor associated protein 3
1_15817	ASU_Acar_T.18197.2	ASU_Acar_G.18197	100555563	ENSACAG00000002180	thrap3	thyroid hormone receptor associated protein 3
1_15817	ASU_Acar_T.18197.7	ASU_Acar_G.18197	100555563	ENSACAG00000002180	thrap3	thyroid hormone receptor associated protein 3
1_15817	ASU_Acar_T.18201.4	ASU_Acar_G.18201	100556928	ENSACAG00000003326	macf1	microtubule-actin crosslinking factor 1
1_15817	ASU_Acar_T.18201.5	ASU_Acar_G.18201	100556928	ENSACAG00000003326	macf1	microtubule-actin crosslinking factor 1
1_15817	ASU_Acar_T.18223.1	ASU_Acar_G.18223	103280701	ENSACAG00000023660	atxn1l	ataxin 1-like
1_15817	ASU_Acar_T.18238.1	ASU_Acar_G.18238	100561591	ENSACAG00000007555	adat1	adenosine deaminase, tRNA-specific 1
1_15817	ASU_Acar_T.18238.2	ASU_Acar_G.18238	100561591	ENSACAG00000007555	adat1	adenosine deaminase, tRNA-specific 1
1_15817	ASU_Acar_T.18245.1	ASU_Acar_G.18245	100559092	ENSACAG00000007712	tat	tyrosine aminotransferase
1_15817	ASU_Acar_T.18294.1	ASU_Acar_G.18294	100567679	ENSACAG00000017023	ankrd11	ankyrin repeat domain 11
1_15817	ASU_Acar_T.18294.10	ASU_Acar_G.18294	100567679	ENSACAG00000017023	ankrd11	ankyrin repeat domain 11
1_15817	ASU_Acar_T.18294.11	ASU_Acar_G.18294	100567679	ENSACAG00000017023	ankrd11	ankyrin repeat domain 11
1_15817	ASU_Acar_T.18294.3	ASU_Acar_G.18294	100567679	ENSACAG00000017023	ankrd11	ankyrin repeat domain 11
1_15817	ASU_Acar_T.18294.4	ASU_Acar_G.18294	100567679	ENSACAG00000017023	ankrd11	ankyrin repeat domain 11
1_15817	ASU_Acar_T.18294.6	ASU_Acar_G.18294	100567679	ENSACAG00000017023	ankrd11	ankyrin repeat domain 11
1_15817	ASU_Acar_T.18294.8	ASU_Acar_G.18294	100567679	ENSACAG00000017023	ankrd11	ankyrin repeat domain 11
1_15817	ASU_Acar_T.18294.9	ASU_Acar_G.18294	100567679	ENSACAG00000017023	ankrd11	ankyrin repeat domain 11
1_15817	ASU_Acar_T.18358.4	ASU_Acar_G.18358	100561274	ENSACAG00000006991	csnk1g1	casein kinase 1, gamma 1
1_15817	ASU_Acar_T.18414.1	ASU_Acar_G.18414	100556080	ENSACAG00000017074	prkrir	protein-kinase, interferon-inducible double stranded RNA dependent inhibitor, repressor of (P58 repressor)
1_15817	ASU_Acar_T.18414.2	ASU_Acar_G.18414	100556080	ENSACAG00000017074	prkrir	protein-kinase, interferon-inducible double stranded RNA dependent inhibitor, repressor of (P58 repressor)
1_15817	ASU_Acar_T.18414.2.1	ASU_Acar_G.18414	100556080	ENSACAG00000017074	prkrir	protein-kinase, interferon-inducible double stranded RNA dependent inhibitor, repressor of (P58 repressor)
1_15817	ASU_Acar_T.18570.2	ASU_Acar_G.18570	100565069	ENSACAG00000012701	trap1	TNF receptor-associated protein 1
1_15817	ASU_Acar_T.18570.2.1	ASU_Acar_G.18570	100565069	ENSACAG00000012701	trap1	TNF receptor-associated protein 1
1_15817	ASU_Acar_T.18633.1	ASU_Acar_G.18633	100559953	ENSACAG00000010402	G.18633	unknown protein-coding
1_15817	ASU_Acar_T.18639.6	ASU_Acar_G.18639	100556930	ENSACAG00000010341	thoc6	THO complex 6 homolog (Drosophila)
1_15817	ASU_Acar_T.18646.2	ASU_Acar_G.18646	100557590	ENSACAG00000029469	c16orf58	chromosome 16 open reading frame 58
1_15817	ASU_Acar_T.18646.2.1	ASU_Acar_G.18646	100557590	ENSACAG00000029469	c16orf58	chromosome 16 open reading frame 58
1_15817	ASU_Acar_T.18646.2.2	ASU_Acar_G.18646	100557590	ENSACAG00000029469	c16orf58	chromosome 16 open reading frame 58
1_15817	ASU_Acar_T.18646.3	ASU_Acar_G.18646	100557590	ENSACAG00000029469	c16orf58	chromosome 16 open reading frame 58
1_15817	ASU_Acar_T.18650.1	ASU_Acar_G.18650	103280818	ENSACAG00000011410	prr14	proline rich 14
1_15817	ASU_Acar_T.18650.1.1	ASU_Acar_G.18650	103280818	ENSACAG00000011410	prr14	proline rich 14
1_15817	ASU_Acar_T.18650.2	ASU_Acar_G.18650	103280818	ENSACAG00000011410	prr14	proline rich 14
1_15817	ASU_Acar_T.18650.3	ASU_Acar_G.18650	103280818	ENSACAG00000011410	prr14	proline rich 14
1_15817	ASU_Acar_T.18674.1	ASU_Acar_G.18674	100563888	ENSACAG00000003417	ash1l	ash1 (absent, small, or homeotic)-like (Drosophila)
1_15817	ASU_Acar_T.18824.1	ASU_Acar_G.18824	103280886	ENSACAG00000003802	G.18824	unknown protein-coding
1_15817	ASU_Acar_T.18886.1	ASU_Acar_G.18886	100554386	ENSACAG00000008279	znf362	zinc finger protein 362
1_15817	ASU_Acar_T.18886.2	ASU_Acar_G.18886	100554386	ENSACAG00000008279	znf362	zinc finger protein 362
1_15817	ASU_Acar_T.18886.3	ASU_Acar_G.18886	100554386	ENSACAG00000008279	znf362	zinc finger protein 362
1_15817	ASU_Acar_T.18886.4	ASU_Acar_G.18886	100554386	ENSACAG00000008279	znf362	zinc finger protein 362
1_15817	ASU_Acar_T.18886.5	ASU_Acar_G.18886	100554386	ENSACAG00000008279	znf362	zinc finger protein 362
1_15817	ASU_Acar_T.18910.1	ASU_Acar_G.18910	100558899	ENSACAG00000001650	mtss1l	metastasis suppressor 1-like
1_15817	ASU_Acar_T.18910.10	ASU_Acar_G.18910	100558899	ENSACAG00000001650	mtss1l	metastasis suppressor 1-like
1_15817	ASU_Acar_T.18910.11	ASU_Acar_G.18910	100558899	ENSACAG00000001650	mtss1l	metastasis suppressor 1-like
1_15817	ASU_Acar_T.18910.12	ASU_Acar_G.18910	100558899	ENSACAG00000001650	mtss1l	metastasis suppressor 1-like
1_15817	ASU_Acar_T.18910.2	ASU_Acar_G.18910	100558899	ENSACAG00000001650	mtss1l	metastasis suppressor 1-like
1_15817	ASU_Acar_T.18910.3	ASU_Acar_G.18910	100558899	ENSACAG00000001650	mtss1l	metastasis suppressor 1-like
1_15817	ASU_Acar_T.18910.4	ASU_Acar_G.18910	100558899	ENSACAG00000001650	mtss1l	metastasis suppressor 1-like
1_15817	ASU_Acar_T.18910.5	ASU_Acar_G.18910	100558899	ENSACAG00000001650	mtss1l	metastasis suppressor 1-like
1_15817	ASU_Acar_T.18910.6	ASU_Acar_G.18910	100558899	ENSACAG00000001650	mtss1l	metastasis suppressor 1-like
1_15817	ASU_Acar_T.18910.7	ASU_Acar_G.18910	100558899	ENSACAG00000001650	mtss1l	metastasis suppressor 1-like
1_15817	ASU_Acar_T.18910.8	ASU_Acar_G.18910	100558899	ENSACAG00000001650	mtss1l	metastasis suppressor 1-like
1_15817	ASU_Acar_T.18910.9	ASU_Acar_G.18910	100558899	ENSACAG00000001650	mtss1l	metastasis suppressor 1-like
1_15817	ASU_Acar_T.18922.1	ASU_Acar_G.18922	103277527	-	G.18922	novel protein-coding
1_15817	ASU_Acar_T.18922.3	ASU_Acar_G.18922	103277527	-	G.18922	novel protein-coding
1_15817	ASU_Acar_T.18922.4	ASU_Acar_G.18922	103277527	-	G.18922	novel protein-coding
1_15817	ASU_Acar_T.18922.6	ASU_Acar_G.18922	103277527	-	G.18922	novel protein-coding
1_15817	ASU_Acar_T.19033.1	ASU_Acar_G.19033	100560288	ENSACAG00000028950	pinx1	PIN2/TERF1 interacting, telomerase inhibitor 1
1_15817	ASU_Acar_T.19033.2	ASU_Acar_G.19033	100560288	ENSACAG00000028950	pinx1	PIN2/TERF1 interacting, telomerase inhibitor 1
1_15817	ASU_Acar_T.19033.3	ASU_Acar_G.19033	100560288	ENSACAG00000028950	pinx1	PIN2/TERF1 interacting, telomerase inhibitor 1
1_15817	ASU_Acar_T.19121.1	ASU_Acar_G.19121	100555694	ENSACAG00000009112	fhl1	four and a half LIM domains 1
1_15817	ASU_Acar_T.19121.2	ASU_Acar_G.19121	100555694	ENSACAG00000009112	fhl1	four and a half LIM domains 1
1_15817	ASU_Acar_T.19169.1	ASU_Acar_G.19169	100561196	ENSACAG00000011787	casz1	castor zinc finger 1
1_15817	ASU_Acar_T.19169.2	ASU_Acar_G.19169	100561196	ENSACAG00000011787	casz1	castor zinc finger 1
1_15817	ASU_Acar_T.19169.3	ASU_Acar_G.19169	100561196	ENSACAG00000011787	casz1	castor zinc finger 1
1_15817	ASU_Acar_T.19169.4	ASU_Acar_G.19169	100561196	ENSACAG00000011787	casz1	castor zinc finger 1
1_15817	ASU_Acar_T.19172.1	ASU_Acar_G.19172	100562182	ENSACAG00000011599	arhgap35	Rho GTPase activating protein 35
1_15817	ASU_Acar_T.19212.1	ASU_Acar_G.19212	100552490	ENSACAG00000013145	vstm2l	V-set and transmembrane domain containing 2 like
1_15817	ASU_Acar_T.19230.1	ASU_Acar_G.19230	100555231	ENSACAG00000015242	myo1e	myosin IE
1_15817	ASU_Acar_T.19230.3	ASU_Acar_G.19230	100555231	ENSACAG00000015242	myo1e	myosin IE
1_15817	ASU_Acar_T.19230.5	ASU_Acar_G.19230	100555231	ENSACAG00000015242	myo1e	myosin IE
1_15817	ASU_Acar_T.19331.1	ASU_Acar_G.19331	100552161	-	G.19331	unknown protein-coding
1_15817	ASU_Acar_T.19334.1	ASU_Acar_G.19334	103281034	-	G.19334	unknown protein-coding
1_15817	ASU_Acar_T.19395.1	ASU_Acar_G.19395	100529107	ENSACAG00000008029	dnmt3a	DNA (cytosine-5-)-methyltransferase 3 alpha
1_15817	ASU_Acar_T.19493.1	ASU_Acar_G.19493	100556805	ENSACAG00000013675	plekhm2	pleckstrin homology domain containing, family M (with RUN domain) member 2
1_15817	ASU_Acar_T.19493.2	ASU_Acar_G.19493	100556805	ENSACAG00000013675	plekhm2	pleckstrin homology domain containing, family M (with RUN domain) member 2
1_15817	ASU_Acar_T.19493.2.1	ASU_Acar_G.19493	100556805	ENSACAG00000013675	plekhm2	pleckstrin homology domain containing, family M (with RUN domain) member 2
1_15817	ASU_Acar_T.19694.1	ASU_Acar_G.19694	100554072	ENSACAG00000015522	etv3	ets variant 3
1_15817	ASU_Acar_T.19720.1	ASU_Acar_G.19720	100558377	ENSACAG00000014349	uaca	uveal autoantigen with coiled-coil domains and ankyrin repeats
1_15817	ASU_Acar_T.19720.2	ASU_Acar_G.19720	100558377	ENSACAG00000014349	uaca	uveal autoantigen with coiled-coil domains and ankyrin repeats
1_15817	ASU_Acar_T.19720.3	ASU_Acar_G.19720	100558377	ENSACAG00000014349	uaca	uveal autoantigen with coiled-coil domains and ankyrin repeats
1_15817	ASU_Acar_T.19739.1	ASU_Acar_G.19739	100560549	ENSACAG00000003438	cog8	component of oligomeric golgi complex 8
1_15817	ASU_Acar_T.19739.2	ASU_Acar_G.19739	100560549	ENSACAG00000003438	cog8	component of oligomeric golgi complex 8
1_15817	ASU_Acar_T.19816.1	ASU_Acar_G.19816	100555957	ENSACAG00000029618	G.19816	unknown protein-coding
1_15817	ASU_Acar_T.19995.1	ASU_Acar_G.19995	100551702	ENSACAG00000006185	G.19995	unknown protein-coding
1_15817	ASU_Acar_T.20028.1	ASU_Acar_G.20028	100556417	ENSACAG00000026711	tsc22d3	TSC22 domain family, member 3
1_15817	ASU_Acar_T.20032.1	ASU_Acar_G.20032	100555435	ENSACAG00000014211	frmpd3	FERM and PDZ domain containing 3
1_15817	ASU_Acar_T.20106.1	ASU_Acar_G.20106	100565464	ENSACAG00000000213	pced1a	PC-esterase domain containing 1A
1_15817	ASU_Acar_T.20172.2	ASU_Acar_G.20172	100559815	ENSACAG00000012967	ube4b	ubiquitination factor E4B
1_15817	ASU_Acar_T.20172.3	ASU_Acar_G.20172	100559815	ENSACAG00000012967	ube4b	ubiquitination factor E4B
1_15817	ASU_Acar_T.20172.4	ASU_Acar_G.20172	100559815	ENSACAG00000012967	ube4b	ubiquitination factor E4B
1_15817	ASU_Acar_T.20250.1	ASU_Acar_G.20250	103281299	-	G.20250	unknown protein-coding
1_15817	ASU_Acar_T.20250.2	ASU_Acar_G.20250	103281299	-	G.20250	unknown protein-coding
1_15817	ASU_Acar_T.20412.1	ASU_Acar_G.20412	100559816	ENSACAG00000004887	G.20412	unknown protein-coding
1_15817	ASU_Acar_T.20450.1	ASU_Acar_G.20450	100565735	ENSACAG00000015241	snx12	sorting nexin 12
1_15817	ASU_Acar_T.20473.1	ASU_Acar_G.20473	100554197	ENSACAG00000012826	fam122b	family with sequence similarity 122B
1_15817	ASU_Acar_T.20473.3	ASU_Acar_G.20473	100554197	ENSACAG00000012826	fam122b	family with sequence similarity 122B
1_15817	ASU_Acar_T.20473.3.1	ASU_Acar_G.20473	100554197	ENSACAG00000012826	fam122b	family with sequence similarity 122B
1_15817	ASU_Acar_T.20527.1	ASU_Acar_G.20527	100560745	ENSACAG00000007014	kmt2a	lysine (K)-specific methyltransferase 2A
1_15817	ASU_Acar_T.20527.2	ASU_Acar_G.20527	100560745	ENSACAG00000007014	kmt2a	lysine (K)-specific methyltransferase 2A
1_15817	ASU_Acar_T.20644.1	ASU_Acar_G.20644	100564158	ENSACAG00000007245	sharpin	SHANK-associated RH domain interactor
1_15817	ASU_Acar_T.20644.4	ASU_Acar_G.20644	100564158	ENSACAG00000007245	sharpin	SHANK-associated RH domain interactor
1_15817	ASU_Acar_T.20644.6	ASU_Acar_G.20644	100564158	ENSACAG00000007245	sharpin	SHANK-associated RH domain interactor
1_15817	ASU_Acar_T.20644.8	ASU_Acar_G.20644	100564158	ENSACAG00000007245	sharpin	SHANK-associated RH domain interactor
1_15817	ASU_Acar_T.20653.1	ASU_Acar_G.20653	100565343	ENSACAG00000015635	unc13b	unc-13 homolog B (C. elegans)
1_15817	ASU_Acar_T.207.1	ASU_Acar_G.207	100564299	ENSACAG00000003841	mras	muscle RAS oncogene homolog
1_15817	ASU_Acar_T.207.2	ASU_Acar_G.207	100564299	ENSACAG00000003841	mras	muscle RAS oncogene homolog
1_15817	ASU_Acar_T.207.3	ASU_Acar_G.207	100564299	ENSACAG00000003841	mras	muscle RAS oncogene homolog
1_15817	ASU_Acar_T.20702.1	ASU_Acar_G.20702	100554713	ENSACAG00000003352	capn15	calpain 15
1_15817	ASU_Acar_T.20766.1	ASU_Acar_G.20766	100564420	ENSACAG00000026953	cpa5	carboxypeptidase A5
1_15817	ASU_Acar_T.20769.1	ASU_Acar_G.20769	100565016	ENSACAG00000001750	ccndbp1	cyclin D-type binding-protein 1
1_15817	ASU_Acar_T.20769.2	ASU_Acar_G.20769	100565016	ENSACAG00000001750	ccndbp1	cyclin D-type binding-protein 1
1_15817	ASU_Acar_T.20792.1	ASU_Acar_G.20792	100551774	ENSACAG00000011230	fam46d	family with sequence similarity 46, member D
1_15817	ASU_Acar_T.20798.6	ASU_Acar_G.20798	100552753	ENSACAG00000013796	e4f1	E4F transcription factor 1
1_15817	ASU_Acar_T.2082.1	ASU_Acar_G.2082	103278984	ENSACAG00000015796	akap5	A kinase (PRKA) anchor protein 5
1_15817	ASU_Acar_T.20853.2	ASU_Acar_G.20853	100561600	ENSACAG00000015663	ctsh	cathepsin H
1_15817	ASU_Acar_T.20861.1	ASU_Acar_G.20861	100563307	ENSACAG00000023640	mapk8ip2	mitogen-activated protein kinase 8 interacting protein 2
1_15817	ASU_Acar_T.20862.1	ASU_Acar_G.20862	100563500	ENSACAG00000000095	shank3	SH3 and multiple ankyrin repeat domains 3
1_15817	ASU_Acar_T.20862.10	ASU_Acar_G.20862	100563500	ENSACAG00000000095	shank3	SH3 and multiple ankyrin repeat domains 3
1_15817	ASU_Acar_T.20862.2	ASU_Acar_G.20862	100563500	ENSACAG00000000095	shank3	SH3 and multiple ankyrin repeat domains 3
1_15817	ASU_Acar_T.20862.5	ASU_Acar_G.20862	100563500	ENSACAG00000000095	shank3	SH3 and multiple ankyrin repeat domains 3
1_15817	ASU_Acar_T.20862.7	ASU_Acar_G.20862	100563500	ENSACAG00000000095	shank3	SH3 and multiple ankyrin repeat domains 3
1_15817	ASU_Acar_T.20862.8	ASU_Acar_G.20862	100563500	ENSACAG00000000095	shank3	SH3 and multiple ankyrin repeat domains 3
1_15817	ASU_Acar_T.20862.9	ASU_Acar_G.20862	100563500	ENSACAG00000000095	shank3	SH3 and multiple ankyrin repeat domains 3
1_15817	ASU_Acar_T.20930.1	ASU_Acar_G.20930	100556223	ENSACAG00000016394	adcy9	adenylate cyclase 9
1_15817	ASU_Acar_T.20930.2	ASU_Acar_G.20930	100556223	ENSACAG00000016394	adcy9	adenylate cyclase 9
1_15817	ASU_Acar_T.20930.3	ASU_Acar_G.20930	100556223	ENSACAG00000016394	adcy9	adenylate cyclase 9
1_15817	ASU_Acar_T.20930.3.1	ASU_Acar_G.20930	100556223	ENSACAG00000016394	adcy9	adenylate cyclase 9
1_15817	ASU_Acar_T.20957.1	ASU_Acar_G.20957	103281517	ENSACAG00000009514	ca9	carbonic anhydrase IX
1_15817	ASU_Acar_T.20957.2	ASU_Acar_G.20957	103281517	ENSACAG00000009514	ca9	carbonic anhydrase IX
1_15817	ASU_Acar_T.20957.3	ASU_Acar_G.20957	103281517	ENSACAG00000009514	ca9	carbonic anhydrase IX
1_15817	ASU_Acar_T.20957.4	ASU_Acar_G.20957	103281517	ENSACAG00000009514	ca9	carbonic anhydrase IX
1_15817	ASU_Acar_T.20960.1	ASU_Acar_G.20960	103281522	ENSACAG00000005338	G.20960	unknown protein-coding
1_15817	ASU_Acar_T.21062.1	ASU_Acar_G.21062	100559168	ENSACAG00000011006	G.21062	unknown protein-coding
1_15817	ASU_Acar_T.21063.1	ASU_Acar_G.21063	100558580	ENSACAG00000011297	syngap1	synaptic Ras GTPase activating protein 1
1_15817	ASU_Acar_T.21076.1	ASU_Acar_G.21076	100560552	ENSACAG00000006962	pcyt1a	phosphate cytidylyltransferase 1, choline, alpha
1_15817	ASU_Acar_T.21076.1.1	ASU_Acar_G.21076	100560552	ENSACAG00000006962	pcyt1a	phosphate cytidylyltransferase 1, choline, alpha
1_15817	ASU_Acar_T.21206.1	ASU_Acar_G.21206	100562393	ENSACAG00000001808	fam83h	family with sequence similarity 83, member H
1_15817	ASU_Acar_T.21225.1	ASU_Acar_G.21225	100566909	ENSACAG00000001014	srrt	serrate, RNA effector molecule
1_15817	ASU_Acar_T.21251.1	ASU_Acar_G.21251	-	-	G.21251	unknown protein-coding
1_15817	ASU_Acar_T.21283.1	ASU_Acar_G.21283	100559301	ENSACAG00000014174	G.21283	unknown protein-coding
1_15817	ASU_Acar_T.2129.1	ASU_Acar_G.2129	100566852	ENSACAG00000008984	acacb	acetyl-CoA carboxylase beta
1_15817	ASU_Acar_T.2129.2	ASU_Acar_G.2129	100566852	ENSACAG00000008984	acacb	acetyl-CoA carboxylase beta
1_15817	ASU_Acar_T.2129.3	ASU_Acar_G.2129	100566852	ENSACAG00000008984	acacb	acetyl-CoA carboxylase beta
1_15817	ASU_Acar_T.21294.1	ASU_Acar_G.21294	100560294	ENSACAG00000009040	znf512	zinc finger protein 512
1_15817	ASU_Acar_T.21354.1	ASU_Acar_G.21354	100553347	ENSACAG00000008253	plec	plectin
1_15817	ASU_Acar_T.21354.2	ASU_Acar_G.21354	100553347	ENSACAG00000008253	plec	plectin
1_15817	ASU_Acar_T.21354.3	ASU_Acar_G.21354	100553347	ENSACAG00000008253	plec	plectin
1_15817	ASU_Acar_T.21354.4	ASU_Acar_G.21354	100553347	ENSACAG00000008253	plec	plectin
1_15817	ASU_Acar_T.21497.1	ASU_Acar_G.21497	100557600	ENSACAG00000000908	dcaf11	DDB1 and CUL4 associated factor 11
1_15817	ASU_Acar_T.21497.3	ASU_Acar_G.21497	100557600	ENSACAG00000000908	dcaf11	DDB1 and CUL4 associated factor 11
1_15817	ASU_Acar_T.21518.1	ASU_Acar_G.21518	100560945	ENSACAG00000011305	fam160a2	family with sequence similarity 160, member A2
1_15817	ASU_Acar_T.21518.2	ASU_Acar_G.21518	100560945	ENSACAG00000011305	fam160a2	family with sequence similarity 160, member A2
1_15817	ASU_Acar_T.2156.3	ASU_Acar_G.2156	100555185	ENSACAG00000009607	cep70	centrosomal protein 70kDa
1_15817	ASU_Acar_T.2156.5	ASU_Acar_G.2156	100555185	ENSACAG00000009607	cep70	centrosomal protein 70kDa
1_15817	ASU_Acar_T.21699.1	ASU_Acar_G.21699	100552958	ENSACAG00000002390	tbrg4	transforming growth factor beta regulator 4
1_15817	ASU_Acar_T.21832.1	ASU_Acar_G.21832	100556158	ENSACAG00000008582	arpc5l	actin related protein 2/3 complex, subunit 5-like
1_15817	ASU_Acar_T.21956.1	ASU_Acar_G.21956	100557263	ENSACAG00000009330	nr5a1	nuclear receptor subfamily 5, group A, member 1
1_15817	ASU_Acar_T.21956.2	ASU_Acar_G.21956	100557263	ENSACAG00000009330	nr5a1	nuclear receptor subfamily 5, group A, member 1
1_15817	ASU_Acar_T.21956.3	ASU_Acar_G.21956	100557263	ENSACAG00000009330	nr5a1	nuclear receptor subfamily 5, group A, member 1
1_15817	ASU_Acar_T.22035.1	ASU_Acar_G.22035	100552037	ENSACAG00000004467	ccm2	cerebral cavernous malformation 2
1_15817	ASU_Acar_T.22040.1	ASU_Acar_G.22040	100552626	ENSACAG00000000441	cirbp	cold inducible RNA binding protein
1_15817	ASU_Acar_T.22046.1	ASU_Acar_G.22046	100554139	ENSACAG00000028739	rxrb	retinoid X receptor, beta
1_15817	ASU_Acar_T.22046.2	ASU_Acar_G.22046	100554139	ENSACAG00000028739	rxrb	retinoid X receptor, beta
1_15817	ASU_Acar_T.22046.3	ASU_Acar_G.22046	100554139	ENSACAG00000028739	rxrb	retinoid X receptor, beta
1_15817	ASU_Acar_T.22046.4	ASU_Acar_G.22046	100554139	ENSACAG00000028739	rxrb	retinoid X receptor, beta
1_15817	ASU_Acar_T.22108.1	ASU_Acar_G.22108	103281975	-	G.22108	unknown protein-coding
1_15817	ASU_Acar_T.22118.1	ASU_Acar_G.22118	100565472	ENSACAG00000013624	gdpd1	glycerophosphodiester phosphodiesterase domain containing 1
1_15817	ASU_Acar_T.22124.1	ASU_Acar_G.22124	100567038	ENSACAG00000002098	lrch4	leucine-rich repeats and calponin homology (CH) domain containing 4
1_15817	ASU_Acar_T.22135.1	ASU_Acar_G.22135	100567825	ENSACAG00000001078	ctdnep1	CTD nuclear envelope phosphatase 1
1_15817	ASU_Acar_T.22300.1	ASU_Acar_G.22300	100566978	ENSACAG00000014408	slc2a4	solute carrier family 2 (facilitated glucose transporter), member 4
1_15817	ASU_Acar_T.22324.1	ASU_Acar_G.22324	100553884	ENSACAG00000000211	fopnl	FGFR1OP N-terminal like
1_15817	ASU_Acar_T.22372.1	ASU_Acar_G.22372	100564490	ENSACAG00000010486	lcat	lecithin-cholesterol acyltransferase
1_15817	ASU_Acar_T.22372.2	ASU_Acar_G.22372	100564490	ENSACAG00000010486	lcat	lecithin-cholesterol acyltransferase
1_15817	ASU_Acar_T.22538.1	ASU_Acar_G.22538	100554080	ENSACAG00000004745	dqx1	DEAQ box RNA-dependent ATPase 1
1_15817	ASU_Acar_T.22538.2	ASU_Acar_G.22538	100554080	ENSACAG00000004745	dqx1	DEAQ box RNA-dependent ATPase 1
1_15817	ASU_Acar_T.22538.3	ASU_Acar_G.22538	100554080	ENSACAG00000004745	dqx1	DEAQ box RNA-dependent ATPase 1
1_15817	ASU_Acar_T.22742.3	ASU_Acar_G.22742	100553976	ENSACAG00000015788	hip1r	huntingtin interacting protein 1 related
1_15817	ASU_Acar_T.22762.3	ASU_Acar_G.22762	100561893	ENSACAG00000009839	nfatc3	nuclear factor of activated T-cells, cytoplasmic, calcineurin-dependent 3
1_15817	ASU_Acar_T.22793.1	ASU_Acar_G.22793	100558155	ENSACAG00000014129	abcc12	ATP-binding cassette, sub-family C (CFTR/MRP), member 12
1_15817	ASU_Acar_T.22793.2	ASU_Acar_G.22793	100558155	ENSACAG00000014129	abcc12	ATP-binding cassette, sub-family C (CFTR/MRP), member 12
1_15817	ASU_Acar_T.22824.1	ASU_Acar_G.22824	100560071	ENSACAG00000004522	kcnn4	potassium intermediate/small conductance calcium-activated channel, subfamily N, member 4
1_15817	ASU_Acar_T.22826.1	ASU_Acar_G.22826	-	-	G.22826	unknown protein-coding
1_15817	ASU_Acar_T.22884.1	ASU_Acar_G.22884	103279310	ENSACAG00000003911	kcnk6	potassium channel, subfamily K, member 6
1_15817	ASU_Acar_T.22886.2	ASU_Acar_G.22886	100567728	ENSACAG00000013704	egln2	egl-9 family hypoxia-inducible factor 2
1_15817	ASU_Acar_T.22886.3	ASU_Acar_G.22886	100567728	ENSACAG00000013704	egln2	egl-9 family hypoxia-inducible factor 2
1_15817	ASU_Acar_T.22905.1	ASU_Acar_G.22905	100555278	ENSACAG00000003004	G.22905	unknown protein-coding
1_15817	ASU_Acar_T.22905.2	ASU_Acar_G.22905	100555278	ENSACAG00000003004	G.22905	unknown protein-coding
1_15817	ASU_Acar_T.22905.3	ASU_Acar_G.22905	100555278	ENSACAG00000003004	G.22905	unknown protein-coding
1_15817	ASU_Acar_T.22905.4	ASU_Acar_G.22905	100555278	ENSACAG00000003004	G.22905	unknown protein-coding
1_15817	ASU_Acar_T.22909.1	ASU_Acar_G.22909	100566373	ENSACAG00000013403	numbl	numb homolog (Drosophila)-like
1_15817	ASU_Acar_T.22909.2	ASU_Acar_G.22909	100566373	ENSACAG00000013403	numbl	numb homolog (Drosophila)-like
1_15817	ASU_Acar_T.2363.3	ASU_Acar_G.2363	100559906	ENSACAG00000009501	agbl2	ATP/GTP binding protein-like 2
1_15817	ASU_Acar_T.2435.4	ASU_Acar_G.2435	100559826	ENSACAG00000014978	phf21a	PHD finger protein 21A
1_15817	ASU_Acar_T.2625.1	ASU_Acar_G.2625	100567765	ENSACAG00000017092	ttc39a	tetratricopeptide repeat domain 39A
1_15817	ASU_Acar_T.2653.1	ASU_Acar_G.2653	100555320	ENSACAG00000012929	znf367	zinc finger protein 367
1_15817	ASU_Acar_T.2654.7	ASU_Acar_G.2654	100564440	ENSACAG00000006133	grk6	G protein-coupled receptor kinase 6
1_15817	ASU_Acar_T.2675.1	ASU_Acar_G.2675	103278100	ENSACAG00000008664	G.2675	unknown protein-coding
1_15817	ASU_Acar_T.2784.2	ASU_Acar_G.2784	100563979	ENSACAG00000015174	c17orf70	chromosome 17 open reading frame 70
1_15817	ASU_Acar_T.2784.3	ASU_Acar_G.2784	100563979	ENSACAG00000015174	c17orf70	chromosome 17 open reading frame 70
1_15817	ASU_Acar_T.2784.5	ASU_Acar_G.2784	100563979	ENSACAG00000015174	c17orf70	chromosome 17 open reading frame 70
1_15817	ASU_Acar_T.2784.7	ASU_Acar_G.2784	100563979	ENSACAG00000015174	c17orf70	chromosome 17 open reading frame 70
1_15817	ASU_Acar_T.2804.5	ASU_Acar_G.2804	103277789	-	G.2804	unknown protein-coding
1_15817	ASU_Acar_T.287.2	ASU_Acar_G.287	100553223	ENSACAG00000001954	ctdsp1	CTD (carboxy-terminal domain, RNA polymerase II, polypeptide A) small phosphatase 1
1_15817	ASU_Acar_T.2879.1	ASU_Acar_G.2879	100562804	ENSACAG00000002565	slc16a3	solute carrier family 16 (monocarboxylate transporter), member 3
1_15817	ASU_Acar_T.2879.2	ASU_Acar_G.2879	100562804	ENSACAG00000002565	slc16a3	solute carrier family 16 (monocarboxylate transporter), member 3
1_15817	ASU_Acar_T.2879.3	ASU_Acar_G.2879	100562804	ENSACAG00000002565	slc16a3	solute carrier family 16 (monocarboxylate transporter), member 3
1_15817	ASU_Acar_T.3026.1	ASU_Acar_G.3026	100568092	ENSACAG00000010192	rac3	ras-related C3 botulinum toxin substrate 3 (rho family, small GTP binding protein Rac3)
1_15817	ASU_Acar_T.3164.10	ASU_Acar_G.3164	100561623	ENSACAG00000008480	rbm6	RNA binding motif protein 6
1_15817	ASU_Acar_T.3164.11	ASU_Acar_G.3164	100561623	ENSACAG00000008480	rbm6	RNA binding motif protein 6
1_15817	ASU_Acar_T.3171.1	ASU_Acar_G.3171	100552313	ENSACAG00000007670	manf	mesencephalic astrocyte-derived neurotrophic factor
1_15817	ASU_Acar_T.3359.1	ASU_Acar_G.3359	100562996	ENSACAG00000011917	lix1	Lix1 homolog (chicken)
1_15817	ASU_Acar_T.3359.2	ASU_Acar_G.3359	100562996	ENSACAG00000011917	lix1	Lix1 homolog (chicken)
1_15817	ASU_Acar_T.3595.1	ASU_Acar_G.3595	100557675	ENSACAG00000026434	rnd1	Rho family GTPase 1
1_15817	ASU_Acar_T.3639.1	ASU_Acar_G.3639	100564373	ENSACAG00000015238	actg1	actin, gamma 1
1_15817	ASU_Acar_T.3639.1.1	ASU_Acar_G.3639	100564373	ENSACAG00000015238	actg1	actin, gamma 1
1_15817	ASU_Acar_T.3639.2	ASU_Acar_G.3639	100564373	ENSACAG00000015238	actg1	actin, gamma 1
1_15817	ASU_Acar_T.3639.3	ASU_Acar_G.3639	100564373	ENSACAG00000015238	actg1	actin, gamma 1
1_15817	ASU_Acar_T.3654.2	ASU_Acar_G.3654	100558724	ENSACAG00000015764	htr4	5-hydroxytryptamine (serotonin) receptor 4, G protein-coupled
1_15817	ASU_Acar_T.3816.1	ASU_Acar_G.3816	100567120	ENSACAG00000017083	kiss1r	KISS1 receptor
1_15817	ASU_Acar_T.3838.1	ASU_Acar_G.3838	100554478	ENSACAG00000010837	lphn1	latrophilin 1
1_15817	ASU_Acar_T.3838.2	ASU_Acar_G.3838	100554478	ENSACAG00000010837	lphn1	latrophilin 1
1_15817	ASU_Acar_T.3838.3	ASU_Acar_G.3838	100554478	ENSACAG00000010837	lphn1	latrophilin 1
1_15817	ASU_Acar_T.3838.4	ASU_Acar_G.3838	100554478	ENSACAG00000010837	lphn1	latrophilin 1
1_15817	ASU_Acar_T.3838.5	ASU_Acar_G.3838	100554478	ENSACAG00000010837	lphn1	latrophilin 1
1_15817	ASU_Acar_T.3838.6	ASU_Acar_G.3838	100554478	ENSACAG00000010837	lphn1	latrophilin 1
1_15817	ASU_Acar_T.3838.7	ASU_Acar_G.3838	100554478	ENSACAG00000010837	lphn1	latrophilin 1
1_15817	ASU_Acar_T.3838.8	ASU_Acar_G.3838	100554478	ENSACAG00000010837	lphn1	latrophilin 1
1_15817	ASU_Acar_T.3908.1	ASU_Acar_G.3908	100561878	ENSACAG00000005149	G.3908	unknown protein-coding
1_15817	ASU_Acar_T.3908.3	ASU_Acar_G.3908	100561878	ENSACAG00000005149	G.3908	unknown protein-coding
1_15817	ASU_Acar_T.3956.5	ASU_Acar_G.3956	100560505	ENSACAG00000014902	sfxn1	sideroflexin 1
1_15817	ASU_Acar_T.4005.2	ASU_Acar_G.4005	100556297	ENSACAG00000013377	dapk1	death-associated protein kinase 1
1_15817	ASU_Acar_T.4183.1	ASU_Acar_G.4183	100566347	ENSACAG00000009337	hsd17b10	hydroxysteroid (17-beta) dehydrogenase 10
1_15817	ASU_Acar_T.4183.2	ASU_Acar_G.4183	100566347	ENSACAG00000009337	hsd17b10	hydroxysteroid (17-beta) dehydrogenase 10
1_15817	ASU_Acar_T.4205.1	ASU_Acar_G.4205	100552773	ENSACAG00000010543	G.4205	unknown protein-coding
1_15817	ASU_Acar_T.4205.2	ASU_Acar_G.4205	100552773	ENSACAG00000010543	G.4205	unknown protein-coding
1_15817	ASU_Acar_T.4205.3	ASU_Acar_G.4205	100552773	ENSACAG00000010543	G.4205	unknown protein-coding
1_15817	ASU_Acar_T.4223.1	ASU_Acar_G.4223	100564437	ENSACAG00000005821	G.4223	unknown protein-coding
1_15817	ASU_Acar_T.4223.2	ASU_Acar_G.4223	100564437	ENSACAG00000005821	G.4223	unknown protein-coding
1_15817	ASU_Acar_T.4223.3	ASU_Acar_G.4223	100564437	ENSACAG00000005821	G.4223	unknown protein-coding
1_15817	ASU_Acar_T.4268.10	ASU_Acar_G.4268	100554477	ENSACAG00000017636	arhgap44	Rho GTPase activating protein 44
1_15817	ASU_Acar_T.4268.12	ASU_Acar_G.4268	100554477	ENSACAG00000017636	arhgap44	Rho GTPase activating protein 44
1_15817	ASU_Acar_T.4268.13	ASU_Acar_G.4268	100554477	ENSACAG00000017636	arhgap44	Rho GTPase activating protein 44
1_15817	ASU_Acar_T.4268.14	ASU_Acar_G.4268	100554477	ENSACAG00000017636	arhgap44	Rho GTPase activating protein 44
1_15817	ASU_Acar_T.4268.15	ASU_Acar_G.4268	100554477	ENSACAG00000017636	arhgap44	Rho GTPase activating protein 44
1_15817	ASU_Acar_T.4268.16	ASU_Acar_G.4268	100554477	ENSACAG00000017636	arhgap44	Rho GTPase activating protein 44
1_15817	ASU_Acar_T.4268.17	ASU_Acar_G.4268	100554477	ENSACAG00000017636	arhgap44	Rho GTPase activating protein 44
1_15817	ASU_Acar_T.4268.18	ASU_Acar_G.4268	100554477	ENSACAG00000017636	arhgap44	Rho GTPase activating protein 44
1_15817	ASU_Acar_T.4268.19	ASU_Acar_G.4268	100554477	ENSACAG00000017636	arhgap44	Rho GTPase activating protein 44
1_15817	ASU_Acar_T.4268.2	ASU_Acar_G.4268	100554477	ENSACAG00000017636	arhgap44	Rho GTPase activating protein 44
1_15817	ASU_Acar_T.4268.20	ASU_Acar_G.4268	100554477	ENSACAG00000017636	arhgap44	Rho GTPase activating protein 44
1_15817	ASU_Acar_T.4268.21	ASU_Acar_G.4268	100554477	ENSACAG00000017636	arhgap44	Rho GTPase activating protein 44
1_15817	ASU_Acar_T.4268.22	ASU_Acar_G.4268	100554477	ENSACAG00000017636	arhgap44	Rho GTPase activating protein 44
1_15817	ASU_Acar_T.4268.23	ASU_Acar_G.4268	100554477	ENSACAG00000017636	arhgap44	Rho GTPase activating protein 44
1_15817	ASU_Acar_T.4268.24	ASU_Acar_G.4268	100554477	ENSACAG00000017636	arhgap44	Rho GTPase activating protein 44
1_15817	ASU_Acar_T.4268.25	ASU_Acar_G.4268	100554477	ENSACAG00000017636	arhgap44	Rho GTPase activating protein 44
1_15817	ASU_Acar_T.4268.26	ASU_Acar_G.4268	100554477	ENSACAG00000017636	arhgap44	Rho GTPase activating protein 44
1_15817	ASU_Acar_T.4268.27	ASU_Acar_G.4268	100554477	ENSACAG00000017636	arhgap44	Rho GTPase activating protein 44
1_15817	ASU_Acar_T.4268.28	ASU_Acar_G.4268	100554477	ENSACAG00000017636	arhgap44	Rho GTPase activating protein 44
1_15817	ASU_Acar_T.4268.29	ASU_Acar_G.4268	100554477	ENSACAG00000017636	arhgap44	Rho GTPase activating protein 44
1_15817	ASU_Acar_T.4268.3	ASU_Acar_G.4268	100554477	ENSACAG00000017636	arhgap44	Rho GTPase activating protein 44
1_15817	ASU_Acar_T.4268.31	ASU_Acar_G.4268	100554477	ENSACAG00000017636	arhgap44	Rho GTPase activating protein 44
1_15817	ASU_Acar_T.4268.32	ASU_Acar_G.4268	100554477	ENSACAG00000017636	arhgap44	Rho GTPase activating protein 44
1_15817	ASU_Acar_T.4268.33	ASU_Acar_G.4268	100554477	ENSACAG00000017636	arhgap44	Rho GTPase activating protein 44
1_15817	ASU_Acar_T.4268.35	ASU_Acar_G.4268	100554477	ENSACAG00000017636	arhgap44	Rho GTPase activating protein 44
1_15817	ASU_Acar_T.4268.36	ASU_Acar_G.4268	100554477	ENSACAG00000017636	arhgap44	Rho GTPase activating protein 44
1_15817	ASU_Acar_T.4268.37	ASU_Acar_G.4268	100554477	ENSACAG00000017636	arhgap44	Rho GTPase activating protein 44
1_15817	ASU_Acar_T.4268.38	ASU_Acar_G.4268	100554477	ENSACAG00000017636	arhgap44	Rho GTPase activating protein 44
1_15817	ASU_Acar_T.4268.4	ASU_Acar_G.4268	100554477	ENSACAG00000017636	arhgap44	Rho GTPase activating protein 44
1_15817	ASU_Acar_T.4268.40	ASU_Acar_G.4268	100554477	ENSACAG00000017636	arhgap44	Rho GTPase activating protein 44
1_15817	ASU_Acar_T.4268.41	ASU_Acar_G.4268	100554477	ENSACAG00000017636	arhgap44	Rho GTPase activating protein 44
1_15817	ASU_Acar_T.4268.43	ASU_Acar_G.4268	100554477	ENSACAG00000017636	arhgap44	Rho GTPase activating protein 44
1_15817	ASU_Acar_T.4268.44	ASU_Acar_G.4268	100554477	ENSACAG00000017636	arhgap44	Rho GTPase activating protein 44
1_15817	ASU_Acar_T.4268.45	ASU_Acar_G.4268	100554477	ENSACAG00000017636	arhgap44	Rho GTPase activating protein 44
1_15817	ASU_Acar_T.4268.46	ASU_Acar_G.4268	100554477	ENSACAG00000017636	arhgap44	Rho GTPase activating protein 44
1_15817	ASU_Acar_T.4268.47	ASU_Acar_G.4268	100554477	ENSACAG00000017636	arhgap44	Rho GTPase activating protein 44
1_15817	ASU_Acar_T.4268.48	ASU_Acar_G.4268	100554477	ENSACAG00000017636	arhgap44	Rho GTPase activating protein 44
1_15817	ASU_Acar_T.4268.49	ASU_Acar_G.4268	100554477	ENSACAG00000017636	arhgap44	Rho GTPase activating protein 44
1_15817	ASU_Acar_T.4268.50	ASU_Acar_G.4268	100554477	ENSACAG00000017636	arhgap44	Rho GTPase activating protein 44
1_15817	ASU_Acar_T.4268.51	ASU_Acar_G.4268	100554477	ENSACAG00000017636	arhgap44	Rho GTPase activating protein 44
1_15817	ASU_Acar_T.4268.52	ASU_Acar_G.4268	100554477	ENSACAG00000017636	arhgap44	Rho GTPase activating protein 44
1_15817	ASU_Acar_T.4268.53	ASU_Acar_G.4268	100554477	ENSACAG00000017636	arhgap44	Rho GTPase activating protein 44
1_15817	ASU_Acar_T.4268.54	ASU_Acar_G.4268	100554477	ENSACAG00000017636	arhgap44	Rho GTPase activating protein 44
1_15817	ASU_Acar_T.4268.55	ASU_Acar_G.4268	100554477	ENSACAG00000017636	arhgap44	Rho GTPase activating protein 44
1_15817	ASU_Acar_T.4268.56	ASU_Acar_G.4268	100554477	ENSACAG00000017636	arhgap44	Rho GTPase activating protein 44
1_15817	ASU_Acar_T.4268.57	ASU_Acar_G.4268	100554477	ENSACAG00000017636	arhgap44	Rho GTPase activating protein 44
1_15817	ASU_Acar_T.4268.58	ASU_Acar_G.4268	100554477	ENSACAG00000017636	arhgap44	Rho GTPase activating protein 44
1_15817	ASU_Acar_T.4268.59	ASU_Acar_G.4268	100554477	ENSACAG00000017636	arhgap44	Rho GTPase activating protein 44
1_15817	ASU_Acar_T.4268.6	ASU_Acar_G.4268	100554477	ENSACAG00000017636	arhgap44	Rho GTPase activating protein 44
1_15817	ASU_Acar_T.4268.60	ASU_Acar_G.4268	100554477	ENSACAG00000017636	arhgap44	Rho GTPase activating protein 44
1_15817	ASU_Acar_T.4268.61	ASU_Acar_G.4268	100554477	ENSACAG00000017636	arhgap44	Rho GTPase activating protein 44
1_15817	ASU_Acar_T.4268.62	ASU_Acar_G.4268	100554477	ENSACAG00000017636	arhgap44	Rho GTPase activating protein 44
1_15817	ASU_Acar_T.4268.63	ASU_Acar_G.4268	100554477	ENSACAG00000017636	arhgap44	Rho GTPase activating protein 44
1_15817	ASU_Acar_T.4268.64	ASU_Acar_G.4268	100554477	ENSACAG00000017636	arhgap44	Rho GTPase activating protein 44
1_15817	ASU_Acar_T.4268.7	ASU_Acar_G.4268	100554477	ENSACAG00000017636	arhgap44	Rho GTPase activating protein 44
1_15817	ASU_Acar_T.4268.8	ASU_Acar_G.4268	100554477	ENSACAG00000017636	arhgap44	Rho GTPase activating protein 44
1_15817	ASU_Acar_T.4268.9	ASU_Acar_G.4268	100554477	ENSACAG00000017636	arhgap44	Rho GTPase activating protein 44
1_15817	ASU_Acar_T.4299.1	ASU_Acar_G.4299	-	-	G.4299	unknown protein-coding
1_15817	ASU_Acar_T.4299.2	ASU_Acar_G.4299	-	-	G.4299	unknown protein-coding
1_15817	ASU_Acar_T.4458.21	ASU_Acar_G.4458	100556040	ENSACAG00000015118	hectd1	HECT domain containing E3 ubiquitin protein ligase 1
1_15817	ASU_Acar_T.4470.1	ASU_Acar_G.4470	100565425	ENSACAG00000010035	brpf1	bromodomain and PHD finger containing, 1
1_15817	ASU_Acar_T.4470.2	ASU_Acar_G.4470	100565425	ENSACAG00000010035	brpf1	bromodomain and PHD finger containing, 1
1_15817	ASU_Acar_T.4470.3	ASU_Acar_G.4470	100565425	ENSACAG00000010035	brpf1	bromodomain and PHD finger containing, 1
1_15817	ASU_Acar_T.4488.1	ASU_Acar_G.4488	100566154	ENSACAG00000015883	rad54l2	RAD54-like 2 (S. cerevisiae)
1_15817	ASU_Acar_T.4488.2	ASU_Acar_G.4488	100566154	ENSACAG00000015883	rad54l2	RAD54-like 2 (S. cerevisiae)
1_15817	ASU_Acar_T.4488.3	ASU_Acar_G.4488	100566154	ENSACAG00000015883	rad54l2	RAD54-like 2 (S. cerevisiae)
1_15817	ASU_Acar_T.4488.3.1	ASU_Acar_G.4488	100566154	ENSACAG00000015883	rad54l2	RAD54-like 2 (S. cerevisiae)
1_15817	ASU_Acar_T.4488.3.1.1	ASU_Acar_G.4488	100566154	ENSACAG00000015883	rad54l2	RAD54-like 2 (S. cerevisiae)
1_15817	ASU_Acar_T.4488.3.1.2	ASU_Acar_G.4488	100566154	ENSACAG00000015883	rad54l2	RAD54-like 2 (S. cerevisiae)
1_15817	ASU_Acar_T.4488.4	ASU_Acar_G.4488	100566154	ENSACAG00000015883	rad54l2	RAD54-like 2 (S. cerevisiae)
1_15817	ASU_Acar_T.4488.5	ASU_Acar_G.4488	100566154	ENSACAG00000015883	rad54l2	RAD54-like 2 (S. cerevisiae)
1_15817	ASU_Acar_T.4488.6	ASU_Acar_G.4488	100566154	ENSACAG00000015883	rad54l2	RAD54-like 2 (S. cerevisiae)
1_15817	ASU_Acar_T.4488.7	ASU_Acar_G.4488	100566154	ENSACAG00000015883	rad54l2	RAD54-like 2 (S. cerevisiae)
1_15817	ASU_Acar_T.4488.8	ASU_Acar_G.4488	100566154	ENSACAG00000015883	rad54l2	RAD54-like 2 (S. cerevisiae)
1_15817	ASU_Acar_T.4561.1	ASU_Acar_G.4561	100556630	ENSACAG00000013404	syn2	synapsin II
1_15817	ASU_Acar_T.4572.1	ASU_Acar_G.4572	100568090	ENSACAG00000008629	bcap31	B-cell receptor-associated protein 31
1_15817	ASU_Acar_T.4572.2	ASU_Acar_G.4572	100568090	ENSACAG00000008629	bcap31	B-cell receptor-associated protein 31
1_15817	ASU_Acar_T.4572.5	ASU_Acar_G.4572	100568090	ENSACAG00000008629	bcap31	B-cell receptor-associated protein 31
1_15817	ASU_Acar_T.4653.1	ASU_Acar_G.4653	100566217	ENSACAG00000024664	G.4653	unknown protein-coding
1_15817	ASU_Acar_T.4660.3.1	ASU_Acar_G.4660	100557677	ENSACAG00000006288	gga3	golgi-associated, gamma adaptin ear containing, ARF binding protein 3
1_15817	ASU_Acar_T.4775.5	ASU_Acar_G.4775	100551523	ENSACAG00000017270	brd4	bromodomain containing 4
1_15817	ASU_Acar_T.4775.5.3	ASU_Acar_G.4775	100551523	ENSACAG00000017270	brd4	bromodomain containing 4
1_15817	ASU_Acar_T.4775.6	ASU_Acar_G.4775	100551523	ENSACAG00000017270	brd4	bromodomain containing 4
1_15817	ASU_Acar_T.4884.1	ASU_Acar_G.4884	100568172	ENSACAG00000014370	chordc1	cysteine and histidine-rich domain (CHORD) containing 1
1_15817	ASU_Acar_T.4884.3	ASU_Acar_G.4884	100568172	ENSACAG00000014370	chordc1	cysteine and histidine-rich domain (CHORD) containing 1
1_15817	ASU_Acar_T.491.1	ASU_Acar_G.491	100559827	ENSACAG00000008948	G.491	unknown protein-coding
1_15817	ASU_Acar_T.491.1.1	ASU_Acar_G.491	100559827	ENSACAG00000008948	G.491	unknown protein-coding
1_15817	ASU_Acar_T.491.2	ASU_Acar_G.491	100559827	ENSACAG00000008948	G.491	unknown protein-coding
1_15817	ASU_Acar_T.4931.2	ASU_Acar_G.4931	100555848	ENSACAG00000007719	bche	butyrylcholinesterase
1_15817	ASU_Acar_T.4931.4	ASU_Acar_G.4931	100555848	ENSACAG00000007719	bche	butyrylcholinesterase
1_15817	ASU_Acar_T.4944.1	ASU_Acar_G.4944	100553763	ENSACAG00000003797	cutc	cutC copper transporter
1_15817	ASU_Acar_T.4993.10	ASU_Acar_G.4993	100561034	ENSACAG00000006453	cblb	Cbl proto-oncogene B, E3 ubiquitin protein ligase
1_15817	ASU_Acar_T.4993.4	ASU_Acar_G.4993	100561034	ENSACAG00000006453	cblb	Cbl proto-oncogene B, E3 ubiquitin protein ligase
1_15817	ASU_Acar_T.4993.5	ASU_Acar_G.4993	100561034	ENSACAG00000006453	cblb	Cbl proto-oncogene B, E3 ubiquitin protein ligase
1_15817	ASU_Acar_T.4993.6	ASU_Acar_G.4993	100561034	ENSACAG00000006453	cblb	Cbl proto-oncogene B, E3 ubiquitin protein ligase
1_15817	ASU_Acar_T.4993.8	ASU_Acar_G.4993	100561034	ENSACAG00000006453	cblb	Cbl proto-oncogene B, E3 ubiquitin protein ligase
1_15817	ASU_Acar_T.5238.1	ASU_Acar_G.5238	100556112	ENSACAG00000000367	tmco3	transmembrane and coiled-coil domains 3
1_15817	ASU_Acar_T.5238.2	ASU_Acar_G.5238	100556112	ENSACAG00000000367	tmco3	transmembrane and coiled-coil domains 3
1_15817	ASU_Acar_T.5238.3	ASU_Acar_G.5238	100556112	ENSACAG00000000367	tmco3	transmembrane and coiled-coil domains 3
1_15817	ASU_Acar_T.5238.6	ASU_Acar_G.5238	100556112	ENSACAG00000000367	tmco3	transmembrane and coiled-coil domains 3
1_15817	ASU_Acar_T.5238.8	ASU_Acar_G.5238	100556112	ENSACAG00000000367	tmco3	transmembrane and coiled-coil domains 3
1_15817	ASU_Acar_T.5269.1	ASU_Acar_G.5269	100564776	ENSACAG00000003524	cnnm1	cyclin and CBS domain divalent metal cation transport mediator 1
1_15817	ASU_Acar_T.5269.2	ASU_Acar_G.5269	100564776	ENSACAG00000003524	cnnm1	cyclin and CBS domain divalent metal cation transport mediator 1
1_15817	ASU_Acar_T.5312.1	ASU_Acar_G.5312	100551597	ENSACAG00000015794	sec62	SEC62 homolog (S. cerevisiae)
1_15817	ASU_Acar_T.5312.2	ASU_Acar_G.5312	100551597	ENSACAG00000015794	sec62	SEC62 homolog (S. cerevisiae)
1_15817	ASU_Acar_T.5435.1	ASU_Acar_G.5435	100566797	ENSACAG00000001244	ascc1	activating signal cointegrator 1 complex subunit 1
1_15817	ASU_Acar_T.5435.2	ASU_Acar_G.5435	100566797	ENSACAG00000001244	ascc1	activating signal cointegrator 1 complex subunit 1
1_15817	ASU_Acar_T.5435.3	ASU_Acar_G.5435	100566797	ENSACAG00000001244	ascc1	activating signal cointegrator 1 complex subunit 1
1_15817	ASU_Acar_T.5435.4	ASU_Acar_G.5435	100566797	ENSACAG00000001244	ascc1	activating signal cointegrator 1 complex subunit 1
1_15817	ASU_Acar_T.5756.1	ASU_Acar_G.5756	100561427	ENSACAG00000016291	nrros	negative regulator of reactive oxygen species
1_15817	ASU_Acar_T.5756.1.1	ASU_Acar_G.5756	100561427	ENSACAG00000016291	nrros	negative regulator of reactive oxygen species
1_15817	ASU_Acar_T.5793.1	ASU_Acar_G.5793	100565628	ENSACAG00000004248	G.5793	unknown protein-coding
1_15817	ASU_Acar_T.5807.3.2	ASU_Acar_G.5807	100553173	ENSACAG00000012250	vwa3b	von Willebrand factor A domain containing 3B
1_15817	ASU_Acar_T.5910.1	ASU_Acar_G.5910	100567318	ENSACAG00000002776	ubtd1	ubiquitin domain containing 1
1_15817	ASU_Acar_T.6073.1	ASU_Acar_G.6073	100567514	ENSACAG00000000442	lect1	leukocyte cell derived chemotaxin 1
1_15817	ASU_Acar_T.6073.2	ASU_Acar_G.6073	100567514	ENSACAG00000000442	lect1	leukocyte cell derived chemotaxin 1
1_15817	ASU_Acar_T.6286.1	ASU_Acar_G.6286	100562741	ENSACAG00000005140	rasa2	RAS p21 protein activator 2
1_15817	ASU_Acar_T.6286.2	ASU_Acar_G.6286	100562741	ENSACAG00000005140	rasa2	RAS p21 protein activator 2
1_15817	ASU_Acar_T.6286.2.1	ASU_Acar_G.6286	100562741	ENSACAG00000005140	rasa2	RAS p21 protein activator 2
1_15817	ASU_Acar_T.6286.2.2	ASU_Acar_G.6286	100562741	ENSACAG00000005140	rasa2	RAS p21 protein activator 2
1_15817	ASU_Acar_T.6286.2.3	ASU_Acar_G.6286	100562741	ENSACAG00000005140	rasa2	RAS p21 protein activator 2
1_15817	ASU_Acar_T.6286.2.3.2	ASU_Acar_G.6286	100562741	ENSACAG00000005140	rasa2	RAS p21 protein activator 2
1_15817	ASU_Acar_T.6286.3	ASU_Acar_G.6286	100562741	ENSACAG00000005140	rasa2	RAS p21 protein activator 2
1_15817	ASU_Acar_T.6328.1	ASU_Acar_G.6328	100566992	ENSACAG00000001209	ddit4	DNA-damage-inducible transcript 4
1_15817	ASU_Acar_T.6663.1	ASU_Acar_G.6663	100567976	ENSACAG00000003958	frrs1	ferric-chelate reductase 1
1_15817	ASU_Acar_T.6673.1	ASU_Acar_G.6673	103278780	ENSACAG00000016230	G.6673	unknown protein-coding
1_15817	ASU_Acar_T.6673.2	ASU_Acar_G.6673	103278780	ENSACAG00000016230	G.6673	unknown protein-coding
1_15817	ASU_Acar_T.6673.3	ASU_Acar_G.6673	103278780	ENSACAG00000016230	G.6673	unknown protein-coding
1_15817	ASU_Acar_T.6838.1	ASU_Acar_G.6838	100567978	ENSACAG00000009750	dlgap4	discs, large (Drosophila) homolog-associated protein 4
1_15817	ASU_Acar_T.688.1	ASU_Acar_G.688	100557539	ENSACAG00000008242	rps6kb2	ribosomal protein S6 kinase, 70kDa, polypeptide 2
1_15817	ASU_Acar_T.688.2	ASU_Acar_G.688	100557539	ENSACAG00000008242	rps6kb2	ribosomal protein S6 kinase, 70kDa, polypeptide 2
1_15817	ASU_Acar_T.688.3	ASU_Acar_G.688	100557539	ENSACAG00000008242	rps6kb2	ribosomal protein S6 kinase, 70kDa, polypeptide 2
1_15817	ASU_Acar_T.688.3.1	ASU_Acar_G.688	100557539	ENSACAG00000008242	rps6kb2	ribosomal protein S6 kinase, 70kDa, polypeptide 2
1_15817	ASU_Acar_T.688.3.2	ASU_Acar_G.688	100557539	ENSACAG00000008242	rps6kb2	ribosomal protein S6 kinase, 70kDa, polypeptide 2
1_15817	ASU_Acar_T.688.5	ASU_Acar_G.688	100557539	ENSACAG00000008242	rps6kb2	ribosomal protein S6 kinase, 70kDa, polypeptide 2
1_15817	ASU_Acar_T.6995.2	ASU_Acar_G.6995	100564782	ENSACAG00000016720	pde7a	phosphodiesterase 7A
1_15817	ASU_Acar_T.7077.1	ASU_Acar_G.7077	103278792	-	G.7077	unknown protein-coding
1_15817	ASU_Acar_T.7077.2	ASU_Acar_G.7077	103278792	-	G.7077	unknown protein-coding
1_15817	ASU_Acar_T.7143.1	ASU_Acar_G.7143	100554102	ENSACAG00000001238	lrrc8c	leucine rich repeat containing 8 family, member C
1_15817	ASU_Acar_T.7184.16	ASU_Acar_G.7184	100563603	ENSACAG00000002090	kiaa0232	KIAA0232
1_15817	ASU_Acar_T.7184.23	ASU_Acar_G.7184	100563603	ENSACAG00000002090	kiaa0232	KIAA0232
1_15817	ASU_Acar_T.7184.25	ASU_Acar_G.7184	100563603	ENSACAG00000002090	kiaa0232	KIAA0232
1_15817	ASU_Acar_T.7184.3	ASU_Acar_G.7184	100563603	ENSACAG00000002090	kiaa0232	KIAA0232
1_15817	ASU_Acar_T.7184.32	ASU_Acar_G.7184	100563603	ENSACAG00000002090	kiaa0232	KIAA0232
1_15817	ASU_Acar_T.7184.4	ASU_Acar_G.7184	100563603	ENSACAG00000002090	kiaa0232	KIAA0232
1_15817	ASU_Acar_T.7309.1	ASU_Acar_G.7309	-	ENSACAG00000029173	G.7309	unknown protein-coding
1_15817	ASU_Acar_T.7472.1	ASU_Acar_G.7472	100560253	ENSACAG00000017938	mov10	Mov10 RISC complex RNA helicase
1_15817	ASU_Acar_T.7472.2	ASU_Acar_G.7472	100560253	ENSACAG00000017938	mov10	Mov10 RISC complex RNA helicase
1_15817	ASU_Acar_T.7472.4	ASU_Acar_G.7472	100560253	ENSACAG00000017938	mov10	Mov10 RISC complex RNA helicase
1_15817	ASU_Acar_T.7472.6	ASU_Acar_G.7472	100560253	ENSACAG00000017938	mov10	Mov10 RISC complex RNA helicase
1_15817	ASU_Acar_T.7472.8	ASU_Acar_G.7472	100560253	ENSACAG00000017938	mov10	Mov10 RISC complex RNA helicase
1_15817	ASU_Acar_T.748.1	ASU_Acar_G.748	100567044	-	fev	FEV (ETS oncogene family)
1_15817	ASU_Acar_T.7711.1	ASU_Acar_G.7711	-	-	G.7711	unknown protein-coding
1_15817	ASU_Acar_T.7864.1	ASU_Acar_G.7864	103278731	-	G.7864	unknown protein-coding
1_15817	ASU_Acar_T.7865.1	ASU_Acar_G.7865	100555010	ENSACAG00000002422	lurap1	leucine rich adaptor protein 1
1_15817	ASU_Acar_T.7914.1	ASU_Acar_G.7914	100561823	ENSACAG00000013138	pi15	peptidase inhibitor 15
1_15817	ASU_Acar_T.7914.2	ASU_Acar_G.7914	100561823	ENSACAG00000013138	pi15	peptidase inhibitor 15
1_15817	ASU_Acar_T.795.1	ASU_Acar_G.795	-	-	G.795	unknown protein-coding
1_15817	ASU_Acar_T.8045.1	ASU_Acar_G.8045	100566872	ENSACAG00000015580	tmem189	transmembrane protein 189
1_15817	ASU_Acar_T.8372.1	ASU_Acar_G.8372	100558409	ENSACAG00000001791	sorbs2	sorbin and SH3 domain containing 2
1_15817	ASU_Acar_T.8512.1	ASU_Acar_G.8512	100556837	ENSACAG00000012255	sept11	septin 11
1_15817	ASU_Acar_T.8512.2	ASU_Acar_G.8512	100556837	ENSACAG00000012255	sept11	septin 11
1_15817	ASU_Acar_T.8581.1	ASU_Acar_G.8581	100566807	-	mgp	matrix Gla protein
1_15817	ASU_Acar_T.8593.1	ASU_Acar_G.8593	100552001	ENSACAG00000012629	cradd	CASP2 and RIPK1 domain containing adaptor with death domain
1_15817	ASU_Acar_T.8675.1	ASU_Acar_G.8675	100556446	ENSACAG00000015730	G.8675	unknown protein-coding
1_15817	ASU_Acar_T.894.2	ASU_Acar_G.894	100560759	ENSACAG00000028646	id2	inhibitor of DNA binding 2, dominant negative helix-loop-helix protein
1_15817	ASU_Acar_T.899.1	ASU_Acar_G.899	100559971	ENSACAG00000005935	adi1	acireductone dioxygenase 1
1_15817	ASU_Acar_T.9117.1	ASU_Acar_G.9117	100559464	ENSACAG00000023996	tom1	target of myb1 (chicken)
1_15817	ASU_Acar_T.9117.3	ASU_Acar_G.9117	100559464	ENSACAG00000023996	tom1	target of myb1 (chicken)
1_15817	ASU_Acar_T.9141.1	ASU_Acar_G.9141	100552725	ENSACAG00000015674	fgb	fibrinogen beta chain
1_15817	ASU_Acar_T.915.1	ASU_Acar_G.915	100552244	-	G.915	unknown protein-coding
1_15817	ASU_Acar_T.9273.1	ASU_Acar_G.9273	100564651	ENSACAG00000012014	G.9273	unknown protein-coding
1_15817	ASU_Acar_T.9273.2	ASU_Acar_G.9273	100564651	ENSACAG00000012014	G.9273	unknown protein-coding
1_15817	ASU_Acar_T.9309.2	ASU_Acar_G.9309	100557100	ENSACAG00000007720	trmu	tRNA 5-methylaminomethyl-2-thiouridylate methyltransferase
1_15817	ASU_Acar_T.951.2	ASU_Acar_G.951	103280350	ENSACAG00000010359	G.951	unknown protein-coding
1_15817	ASU_Acar_T.9600.1	ASU_Acar_G.9600	100556391	ENSACAG00000016285	cacng2	calcium channel, voltage-dependent, gamma subunit 2
1_15817	ASU_Acar_T.9600.2	ASU_Acar_G.9600	100556391	ENSACAG00000016285	cacng2	calcium channel, voltage-dependent, gamma subunit 2
1_15817	ASU_Acar_T.9618.1	ASU_Acar_G.9618	100555211	ENSACAG00000007591	mief1	mitochondrial elongation factor 1
1_15817	ASU_Acar_T.9618.2	ASU_Acar_G.9618	100555211	ENSACAG00000007591	mief1	mitochondrial elongation factor 1
1_15817	ASU_Acar_T.9647.1	ASU_Acar_G.9647	100564853	ENSACAG00000005207	add1	adducin 1 (alpha)
1_15817	ASU_Acar_T.9647.10	ASU_Acar_G.9647	100564853	ENSACAG00000005207	add1	adducin 1 (alpha)
1_15817	ASU_Acar_T.9647.11	ASU_Acar_G.9647	100564853	ENSACAG00000005207	add1	adducin 1 (alpha)
1_15817	ASU_Acar_T.9647.12	ASU_Acar_G.9647	100564853	ENSACAG00000005207	add1	adducin 1 (alpha)
1_15817	ASU_Acar_T.9647.14	ASU_Acar_G.9647	100564853	ENSACAG00000005207	add1	adducin 1 (alpha)
1_15817	ASU_Acar_T.9647.14.2	ASU_Acar_G.9647	100564853	ENSACAG00000005207	add1	adducin 1 (alpha)
1_15817	ASU_Acar_T.9647.15	ASU_Acar_G.9647	100564853	ENSACAG00000005207	add1	adducin 1 (alpha)
1_15817	ASU_Acar_T.9647.16	ASU_Acar_G.9647	100564853	ENSACAG00000005207	add1	adducin 1 (alpha)
1_15817	ASU_Acar_T.9647.17	ASU_Acar_G.9647	100564853	ENSACAG00000005207	add1	adducin 1 (alpha)
1_15817	ASU_Acar_T.9647.19	ASU_Acar_G.9647	100564853	ENSACAG00000005207	add1	adducin 1 (alpha)
1_15817	ASU_Acar_T.9647.20	ASU_Acar_G.9647	100564853	ENSACAG00000005207	add1	adducin 1 (alpha)
1_15817	ASU_Acar_T.9647.3	ASU_Acar_G.9647	100564853	ENSACAG00000005207	add1	adducin 1 (alpha)
1_15817	ASU_Acar_T.9647.4	ASU_Acar_G.9647	100564853	ENSACAG00000005207	add1	adducin 1 (alpha)
1_15817	ASU_Acar_T.9647.8	ASU_Acar_G.9647	100564853	ENSACAG00000005207	add1	adducin 1 (alpha)
1_15817	ASU_Acar_T.9718.9	ASU_Acar_G.9718	100559868	ENSACAG00000009697	ythdc1	YTH domain containing 1
1_15817	ASU_Acar_T.9821.1	ASU_Acar_G.9821	100379171	ENSACAG00000011825	twist1	twist family bHLH transcription factor 1
1_15817	ASU_Acar_T.9840.1	ASU_Acar_G.9840	100559796	ENSACAG00000013405	ap2a1	adaptor-related protein complex 2, alpha 1 subunit
1_15817	ASU_Acar_T.9840.2	ASU_Acar_G.9840	100559796	ENSACAG00000013405	ap2a1	adaptor-related protein complex 2, alpha 1 subunit
1_15817	ASU_Acar_T.9840.4	ASU_Acar_G.9840	100559796	ENSACAG00000013405	ap2a1	adaptor-related protein complex 2, alpha 1 subunit
1_15817	ASU_Acar_T.9840.5	ASU_Acar_G.9840	100559796	ENSACAG00000013405	ap2a1	adaptor-related protein complex 2, alpha 1 subunit
1_15817	ASU_Acar_T.9880.1	ASU_Acar_G.9880	103279200	ENSACAG00000011502	cd8a	CD8a molecule
1_15817	ASU_Acar_T.9935.1	ASU_Acar_G.9935	100556979	ENSACAG00000007498	srcin1	SRC kinase signaling inhibitor 1
1_15817	ASU_Acar_T.9935.10	ASU_Acar_G.9935	100556979	ENSACAG00000007498	srcin1	SRC kinase signaling inhibitor 1
1_15817	ASU_Acar_T.9935.5	ASU_Acar_G.9935	100556979	ENSACAG00000007498	srcin1	SRC kinase signaling inhibitor 1
1_15817	ASU_Acar_T.9935.9	ASU_Acar_G.9935	100556979	ENSACAG00000007498	srcin1	SRC kinase signaling inhibitor 1
1_15817	ASU_Acar_T.9948.1	ASU_Acar_G.9948	100564326	ENSACAG00000006506	vipr1	vasoactive intestinal peptide receptor 1
1_15817	ASU_Acar_T.999.5	ASU_Acar_G.999	100551515	ENSACAG00000017060	gpatch2l	G patch domain containing 2-like
1_15817	ASU_Acar_T.999.7	ASU_Acar_G.999	100551515	ENSACAG00000017060	gpatch2l	G patch domain containing 2-like
1_15879	ASU_Acar_T.10669.1	ASU_Acar_G.10669	100555019	ENSACAG00000017920	smarcd2	SWI/SNF related, matrix associated, actin dependent regulator of chromatin, subfamily d, member 2
1_15879	ASU_Acar_T.10827.1	ASU_Acar_G.10827	100554595	ENSACAG00000017275	ago4	argonaute RISC catalytic component 4
1_15879	ASU_Acar_T.10827.1.1	ASU_Acar_G.10827	100554595	ENSACAG00000017275	ago4	argonaute RISC catalytic component 4
1_15879	ASU_Acar_T.10827.2	ASU_Acar_G.10827	100554595	ENSACAG00000017275	ago4	argonaute RISC catalytic component 4
1_15879	ASU_Acar_T.10827.3	ASU_Acar_G.10827	100554595	ENSACAG00000017275	ago4	argonaute RISC catalytic component 4
1_15879	ASU_Acar_T.12257.1	ASU_Acar_G.12257	100558353	ENSACAG00000016182	barx2	BARX homeobox 2
1_15879	ASU_Acar_T.14418.5	ASU_Acar_G.14418	100561845	ENSACAG00000006198	btaf1	BTAF1 RNA polymerase II, B-TFIID transcription factor-associated, 170kDa
1_15879	ASU_Acar_T.15968.1	ASU_Acar_G.15968	100566188	ENSACAG00000011574	polq	polymerase (DNA directed), theta
1_15879	ASU_Acar_T.16516.1	ASU_Acar_G.16516	100560199	ENSACAG00000017335	pih1d1	PIH1 domain containing 1
1_15879	ASU_Acar_T.16810.1	ASU_Acar_G.16810	100556337	ENSACAG00000013798	gabra3	gamma-aminobutyric acid (GABA) A receptor, alpha 3
1_15879	ASU_Acar_T.17846.1	ASU_Acar_G.17846	100564941	ENSACAG00000005792	gnb3	guanine nucleotide binding protein (G protein), beta polypeptide 3
1_15879	ASU_Acar_T.18289.1	ASU_Acar_G.18289	100552094	ENSACAG00000017091	cpne7	copine VII
1_15879	ASU_Acar_T.18295.1	ASU_Acar_G.18295	100568070	ENSACAG00000013152	cbfa2t3	core-binding factor, runt domain, alpha subunit 2; translocated to, 3
1_15879	ASU_Acar_T.18295.2	ASU_Acar_G.18295	100568070	ENSACAG00000013152	cbfa2t3	core-binding factor, runt domain, alpha subunit 2; translocated to, 3
1_15879	ASU_Acar_T.18905.1	ASU_Acar_G.18905	100556346	ENSACAG00000004325	xxylt1	xyloside xylosyltransferase 1
1_15879	ASU_Acar_T.20941.1	ASU_Acar_G.20941	100557792	ENSACAG00000003040	col11a2	collagen, type XI, alpha 2
1_15879	ASU_Acar_T.22412.1	ASU_Acar_G.22412	100554202	ENSACAG00000014039	zswim3	zinc finger, SWIM-type containing 3
1_15879	ASU_Acar_T.22412.2	ASU_Acar_G.22412	100554202	ENSACAG00000014039	zswim3	zinc finger, SWIM-type containing 3
1_15879	ASU_Acar_T.22467.1	ASU_Acar_G.22467	100564230	ENSACAG00000014333	comp	cartilage oligomeric matrix protein
1_15879	ASU_Acar_T.22741.1	ASU_Acar_G.22741	100558881	ENSACAG00000015406	rilpl1	Rab interacting lysosomal protein-like 1
1_15879	ASU_Acar_T.3207.2	ASU_Acar_G.3207	100552379	ENSACAG00000008488	G.3207	unknown protein-coding
1_15879	ASU_Acar_T.4072.1	ASU_Acar_G.4072	100552768	ENSACAG00000001199	atf7	activating transcription factor 7
1_15879	ASU_Acar_T.4072.2	ASU_Acar_G.4072	100552768	ENSACAG00000001199	atf7	activating transcription factor 7
1_15879	ASU_Acar_T.4072.3	ASU_Acar_G.4072	100552768	ENSACAG00000001199	atf7	activating transcription factor 7
1_15879	ASU_Acar_T.4582.4	ASU_Acar_G.4582	100567964	ENSACAG00000017173	xab2	XPA binding protein 2
1_15879	ASU_Acar_T.4582.4.1	ASU_Acar_G.4582	100567964	ENSACAG00000017173	xab2	XPA binding protein 2
1_15879	ASU_Acar_T.5058.1.1	ASU_Acar_G.5058	100566609	ENSACAG00000010209	ccdc80	coiled-coil domain containing 80
1_15879	ASU_Acar_T.6173.12	ASU_Acar_G.6173	100561881	ENSACAG00000024802	tbc1d4	TBC1 domain family, member 4
1_15879	ASU_Acar_T.6173.7	ASU_Acar_G.6173	100561881	ENSACAG00000024802	tbc1d4	TBC1 domain family, member 4
1_15879	ASU_Acar_T.7145.1	ASU_Acar_G.7145	100566549	ENSACAG00000009659	epb41l3	erythrocyte membrane protein band 4.1-like 3
1_15879	ASU_Acar_T.8408.7.3	ASU_Acar_G.8408	100555928	ENSACAG00000007508	wdr19	WD repeat domain 19
1_15879	ASU_Acar_T.8709.2.1	ASU_Acar_G.8709	100566618	ENSACAG00000013177	hgf	hepatocyte growth factor (hepapoietin A; scatter factor)
1_15904	ASU_Acar_T.17237.3	ASU_Acar_G.17237	100564741	ENSACAG00000004502	pls3	plastin 3
1_15904	ASU_Acar_T.21149.1	ASU_Acar_G.21149	100555108	ENSACAG00000003754	abcb8	ATP-binding cassette, sub-family B (MDR/TAP), member 8
1_15904	ASU_Acar_T.21149.3	ASU_Acar_G.21149	100555108	ENSACAG00000003754	abcb8	ATP-binding cassette, sub-family B (MDR/TAP), member 8
1_15904	ASU_Acar_T.3069.12	ASU_Acar_G.3069	100557281	ENSACAG00000015347	carm1	coactivator-associated arginine methyltransferase 1
1_15904	ASU_Acar_T.3069.2	ASU_Acar_G.3069	100557281	ENSACAG00000015347	carm1	coactivator-associated arginine methyltransferase 1
1_15904	ASU_Acar_T.3069.4	ASU_Acar_G.3069	100557281	ENSACAG00000015347	carm1	coactivator-associated arginine methyltransferase 1
1_15904	ASU_Acar_T.3069.5	ASU_Acar_G.3069	100557281	ENSACAG00000015347	carm1	coactivator-associated arginine methyltransferase 1
1_15904	ASU_Acar_T.3069.6	ASU_Acar_G.3069	100557281	ENSACAG00000015347	carm1	coactivator-associated arginine methyltransferase 1
1_15904	ASU_Acar_T.3069.8	ASU_Acar_G.3069	100557281	ENSACAG00000015347	carm1	coactivator-associated arginine methyltransferase 1
1_15904	ASU_Acar_T.3069.9	ASU_Acar_G.3069	100557281	ENSACAG00000015347	carm1	coactivator-associated arginine methyltransferase 1
1_15904	ASU_Acar_T.3069.9.1	ASU_Acar_G.3069	100557281	ENSACAG00000015347	carm1	coactivator-associated arginine methyltransferase 1
1_15904	ASU_Acar_T.3069.9.2	ASU_Acar_G.3069	100557281	ENSACAG00000015347	carm1	coactivator-associated arginine methyltransferase 1
1_15904	ASU_Acar_T.3069.9.3	ASU_Acar_G.3069	100557281	ENSACAG00000015347	carm1	coactivator-associated arginine methyltransferase 1
1_15974	ASU_Acar_T.10065.1	ASU_Acar_G.10065	100563544	ENSACAG00000006199	igf2bp1	insulin-like growth factor 2 mRNA binding protein 1
1_15974	ASU_Acar_T.10065.2	ASU_Acar_G.10065	100563544	ENSACAG00000006199	igf2bp1	insulin-like growth factor 2 mRNA binding protein 1
1_15974	ASU_Acar_T.10065.3	ASU_Acar_G.10065	100563544	ENSACAG00000006199	igf2bp1	insulin-like growth factor 2 mRNA binding protein 1
1_15974	ASU_Acar_T.10212.1	ASU_Acar_G.10212	100553448	ENSACAG00000006843	galnt1	polypeptide N-acetylgalactosaminyltransferase 1
1_15974	ASU_Acar_T.10212.1.1	ASU_Acar_G.10212	100553448	ENSACAG00000006843	galnt1	polypeptide N-acetylgalactosaminyltransferase 1
1_15974	ASU_Acar_T.10244.1	ASU_Acar_G.10244	100567530	ENSACAG00000007343	mrpl45	mitochondrial ribosomal protein L45
1_15974	ASU_Acar_T.10244.2	ASU_Acar_G.10244	100567530	ENSACAG00000007343	mrpl45	mitochondrial ribosomal protein L45
1_15974	ASU_Acar_T.10244.3	ASU_Acar_G.10244	100567530	ENSACAG00000007343	mrpl45	mitochondrial ribosomal protein L45
1_15974	ASU_Acar_T.10265.1	ASU_Acar_G.10265	100560715	ENSACAG00000002292	vipr2	vasoactive intestinal peptide receptor 2
1_15974	ASU_Acar_T.10274.1	ASU_Acar_G.10274	100556199	ENSACAG00000017962	kat2a	K(lysine) acetyltransferase 2A
1_15974	ASU_Acar_T.10274.1.1	ASU_Acar_G.10274	100556199	ENSACAG00000017962	kat2a	K(lysine) acetyltransferase 2A
1_15974	ASU_Acar_T.10299.1	ASU_Acar_G.10299	100556520	ENSACAG00000004570	g6pc3	glucose 6 phosphatase, catalytic, 3
1_15974	ASU_Acar_T.10299.2	ASU_Acar_G.10299	100556520	ENSACAG00000004570	g6pc3	glucose 6 phosphatase, catalytic, 3
1_15974	ASU_Acar_T.10299.3	ASU_Acar_G.10299	100556520	ENSACAG00000004570	g6pc3	glucose 6 phosphatase, catalytic, 3
1_15974	ASU_Acar_T.10299.5	ASU_Acar_G.10299	100556520	ENSACAG00000004570	g6pc3	glucose 6 phosphatase, catalytic, 3
1_15974	ASU_Acar_T.10299.6	ASU_Acar_G.10299	100556520	ENSACAG00000004570	g6pc3	glucose 6 phosphatase, catalytic, 3
1_15974	ASU_Acar_T.10299.8	ASU_Acar_G.10299	100556520	ENSACAG00000004570	g6pc3	glucose 6 phosphatase, catalytic, 3
1_15974	ASU_Acar_T.10305.1	ASU_Acar_G.10305	100557699	ENSACAG00000012050	josd2	Josephin domain containing 2
1_15974	ASU_Acar_T.10305.2	ASU_Acar_G.10305	100557699	ENSACAG00000012050	josd2	Josephin domain containing 2
1_15974	ASU_Acar_T.10305.3	ASU_Acar_G.10305	100557699	ENSACAG00000012050	josd2	Josephin domain containing 2
1_15974	ASU_Acar_T.10305.4	ASU_Acar_G.10305	100557699	ENSACAG00000012050	josd2	Josephin domain containing 2
1_15974	ASU_Acar_T.10312.2	ASU_Acar_G.10312	100557958	ENSACAG00000007079	tbkbp1	TBK1 binding protein 1
1_15974	ASU_Acar_T.10312.3	ASU_Acar_G.10312	100557958	ENSACAG00000007079	tbkbp1	TBK1 binding protein 1
1_15974	ASU_Acar_T.10312.4	ASU_Acar_G.10312	100557958	ENSACAG00000007079	tbkbp1	TBK1 binding protein 1
1_15974	ASU_Acar_T.10312.5	ASU_Acar_G.10312	100557958	ENSACAG00000007079	tbkbp1	TBK1 binding protein 1
1_15974	ASU_Acar_T.10312.6	ASU_Acar_G.10312	100557958	ENSACAG00000007079	tbkbp1	TBK1 binding protein 1
1_15974	ASU_Acar_T.10349.1	ASU_Acar_G.10349	100555277	ENSACAG00000013050	arhgap27	Rho GTPase activating protein 27
1_15974	ASU_Acar_T.10415.1	ASU_Acar_G.10415	100558743	ENSACAG00000006831	sp6	Sp6 transcription factor
1_15974	ASU_Acar_T.10549.2	ASU_Acar_G.10549	100564131	ENSACAG00000017346	kansl1	KAT8 regulatory NSL complex subunit 1
1_15974	ASU_Acar_T.10549.4	ASU_Acar_G.10549	100564131	ENSACAG00000017346	kansl1	KAT8 regulatory NSL complex subunit 1
1_15974	ASU_Acar_T.10598.1	ASU_Acar_G.10598	100563933	ENSACAG00000008193	gad2	glutamate decarboxylase 2 (pancreatic islets and brain, 65kDa)
1_15974	ASU_Acar_T.10630.1	ASU_Acar_G.10630	100560065	ENSACAG00000013246	dfna5	deafness, autosomal dominant 5
1_15974	ASU_Acar_T.10630.2	ASU_Acar_G.10630	100560065	ENSACAG00000013246	dfna5	deafness, autosomal dominant 5
1_15974	ASU_Acar_T.10630.3	ASU_Acar_G.10630	100560065	ENSACAG00000013246	dfna5	deafness, autosomal dominant 5
1_15974	ASU_Acar_T.10630.4	ASU_Acar_G.10630	100560065	ENSACAG00000013246	dfna5	deafness, autosomal dominant 5
1_15974	ASU_Acar_T.10664.2	ASU_Acar_G.10664	100556840	ENSACAG00000016936	nkiras2	NFKB inhibitor interacting Ras-like 2
1_15974	ASU_Acar_T.10664.3	ASU_Acar_G.10664	100556840	ENSACAG00000016936	nkiras2	NFKB inhibitor interacting Ras-like 2
1_15974	ASU_Acar_T.10692.11	ASU_Acar_G.10692	100562363	ENSACAG00000005201	dlec1	deleted in lung and esophageal cancer 1
1_15974	ASU_Acar_T.10692.12	ASU_Acar_G.10692	100562363	ENSACAG00000005201	dlec1	deleted in lung and esophageal cancer 1
1_15974	ASU_Acar_T.10692.6	ASU_Acar_G.10692	100562363	ENSACAG00000005201	dlec1	deleted in lung and esophageal cancer 1
1_15974	ASU_Acar_T.10701.1	ASU_Acar_G.10701	100561376	ENSACAG00000014027	irf3	interferon regulatory factor 3
1_15974	ASU_Acar_T.10701.2	ASU_Acar_G.10701	100561376	ENSACAG00000014027	irf3	interferon regulatory factor 3
1_15974	ASU_Acar_T.10701.3	ASU_Acar_G.10701	100561376	ENSACAG00000014027	irf3	interferon regulatory factor 3
1_15974	ASU_Acar_T.10776.1	ASU_Acar_G.10776	100565609	ENSACAG00000014365	wnt6	wingless-type MMTV integration site family, member 6
1_15974	ASU_Acar_T.1108.3	ASU_Acar_G.1108	100553424	ENSACAG00000005960	ugp2	UDP-glucose pyrophosphorylase 2
1_15974	ASU_Acar_T.1108.4	ASU_Acar_G.1108	100553424	ENSACAG00000005960	ugp2	UDP-glucose pyrophosphorylase 2
1_15974	ASU_Acar_T.114.1	ASU_Acar_G.114	100553892	ENSACAG00000007050	sash1	SAM and SH3 domain containing 1
1_15974	ASU_Acar_T.114.2	ASU_Acar_G.114	100553892	ENSACAG00000007050	sash1	SAM and SH3 domain containing 1
1_15974	ASU_Acar_T.11550.1	ASU_Acar_G.11550	100555640	ENSACAG00000001339	vcpkmt	valosin containing protein lysine (K) methyltransferase
1_15974	ASU_Acar_T.1185.1	ASU_Acar_G.1185	100557275	ENSACAG00000006244	vash2	vasohibin 2
1_15974	ASU_Acar_T.1185.2	ASU_Acar_G.1185	100557275	ENSACAG00000006244	vash2	vasohibin 2
1_15974	ASU_Acar_T.1185.2.1	ASU_Acar_G.1185	100557275	ENSACAG00000006244	vash2	vasohibin 2
1_15974	ASU_Acar_T.1190.1	ASU_Acar_G.1190	100555774	ENSACAG00000007023	tmx2	thioredoxin-related transmembrane protein 2
1_15974	ASU_Acar_T.1190.2	ASU_Acar_G.1190	100555774	ENSACAG00000007023	tmx2	thioredoxin-related transmembrane protein 2
1_15974	ASU_Acar_T.1190.3	ASU_Acar_G.1190	100555774	ENSACAG00000007023	tmx2	thioredoxin-related transmembrane protein 2
1_15974	ASU_Acar_T.1190.4	ASU_Acar_G.1190	100555774	ENSACAG00000007023	tmx2	thioredoxin-related transmembrane protein 2
1_15974	ASU_Acar_T.12196.2	ASU_Acar_G.12196	100567206	ENSACAG00000014577	pik3ap1	phosphoinositide-3-kinase adaptor protein 1
1_15974	ASU_Acar_T.12282.1	ASU_Acar_G.12282	100553387	ENSACAG00000015695	prph	peripherin
1_15974	ASU_Acar_T.12329.1	ASU_Acar_G.12329	100556326	ENSACAG00000005090	erbb3	v-erb-b2 avian erythroblastic leukemia viral oncogene homolog 3
1_15974	ASU_Acar_T.12329.4	ASU_Acar_G.12329	100556326	ENSACAG00000005090	erbb3	v-erb-b2 avian erythroblastic leukemia viral oncogene homolog 3
1_15974	ASU_Acar_T.12329.5	ASU_Acar_G.12329	100556326	ENSACAG00000005090	erbb3	v-erb-b2 avian erythroblastic leukemia viral oncogene homolog 3
1_15974	ASU_Acar_T.12329.7	ASU_Acar_G.12329	100556326	ENSACAG00000005090	erbb3	v-erb-b2 avian erythroblastic leukemia viral oncogene homolog 3
1_15974	ASU_Acar_T.12356.1	ASU_Acar_G.12356	100562761	ENSACAG00000015505	rhebl1	Ras homolog enriched in brain like 1
1_15974	ASU_Acar_T.12364.5	ASU_Acar_G.12364	100562958	ENSACAG00000015446	sarnp	SAP domain containing ribonucleoprotein
1_15974	ASU_Acar_T.12588.1	ASU_Acar_G.12588	100554237	ENSACAG00000011799	G.12588	unknown protein-coding
1_15974	ASU_Acar_T.12588.10	ASU_Acar_G.12588	100554237	ENSACAG00000011799	G.12588	unknown protein-coding
1_15974	ASU_Acar_T.12588.11	ASU_Acar_G.12588	100554237	ENSACAG00000011799	G.12588	unknown protein-coding
1_15974	ASU_Acar_T.12588.12	ASU_Acar_G.12588	100554237	ENSACAG00000011799	G.12588	unknown protein-coding
1_15974	ASU_Acar_T.12588.13	ASU_Acar_G.12588	100554237	ENSACAG00000011799	G.12588	unknown protein-coding
1_15974	ASU_Acar_T.12588.14	ASU_Acar_G.12588	100554237	ENSACAG00000011799	G.12588	unknown protein-coding
1_15974	ASU_Acar_T.12588.15	ASU_Acar_G.12588	100554237	ENSACAG00000011799	G.12588	unknown protein-coding
1_15974	ASU_Acar_T.12588.3	ASU_Acar_G.12588	100554237	ENSACAG00000011799	G.12588	unknown protein-coding
1_15974	ASU_Acar_T.12588.4	ASU_Acar_G.12588	100554237	ENSACAG00000011799	G.12588	unknown protein-coding
1_15974	ASU_Acar_T.12588.5	ASU_Acar_G.12588	100554237	ENSACAG00000011799	G.12588	unknown protein-coding
1_15974	ASU_Acar_T.12588.6	ASU_Acar_G.12588	100554237	ENSACAG00000011799	G.12588	unknown protein-coding
1_15974	ASU_Acar_T.12588.7	ASU_Acar_G.12588	100554237	ENSACAG00000011799	G.12588	unknown protein-coding
1_15974	ASU_Acar_T.12588.9	ASU_Acar_G.12588	100554237	ENSACAG00000011799	G.12588	unknown protein-coding
1_15974	ASU_Acar_T.12591.2	ASU_Acar_G.12591	100564335	ENSACAG00000012006	psmd10	proteasome (prosome, macropain) 26S subunit, non-ATPase, 10
1_15974	ASU_Acar_T.12663.1	ASU_Acar_G.12663	100562439	ENSACAG00000011020	rhobtb1	Rho-related BTB domain containing 1
1_15974	ASU_Acar_T.12663.2	ASU_Acar_G.12663	100562439	ENSACAG00000011020	rhobtb1	Rho-related BTB domain containing 1
1_15974	ASU_Acar_T.12663.3	ASU_Acar_G.12663	100562439	ENSACAG00000011020	rhobtb1	Rho-related BTB domain containing 1
1_15974	ASU_Acar_T.12663.3.1	ASU_Acar_G.12663	100562439	ENSACAG00000011020	rhobtb1	Rho-related BTB domain containing 1
1_15974	ASU_Acar_T.12663.4	ASU_Acar_G.12663	100562439	ENSACAG00000011020	rhobtb1	Rho-related BTB domain containing 1
1_15974	ASU_Acar_T.12663.5	ASU_Acar_G.12663	100562439	ENSACAG00000011020	rhobtb1	Rho-related BTB domain containing 1
1_15974	ASU_Acar_T.12679.1	ASU_Acar_G.12679	100562830	ENSACAG00000009833	vwa2	von Willebrand factor A domain containing 2
1_15974	ASU_Acar_T.12773.1	ASU_Acar_G.12773	100562493	ENSACAG00000012026	prkdc	protein kinase, DNA-activated, catalytic polypeptide
1_15974	ASU_Acar_T.12773.2	ASU_Acar_G.12773	100562493	ENSACAG00000012026	prkdc	protein kinase, DNA-activated, catalytic polypeptide
1_15974	ASU_Acar_T.12773.2.1	ASU_Acar_G.12773	100562493	ENSACAG00000012026	prkdc	protein kinase, DNA-activated, catalytic polypeptide
1_15974	ASU_Acar_T.12773.2.2	ASU_Acar_G.12773	100562493	ENSACAG00000012026	prkdc	protein kinase, DNA-activated, catalytic polypeptide
1_15974	ASU_Acar_T.12832.2	ASU_Acar_G.12832	100567209	ENSACAG00000004658	G.12832	unknown protein-coding
1_15974	ASU_Acar_T.12846.1	ASU_Acar_G.12846	100567796	ENSACAG00000005177	sumo1	small ubiquitin-like modifier 1
1_15974	ASU_Acar_T.12866.1	ASU_Acar_G.12866	103279507	-	smim13	small integral membrane protein 13
1_15974	ASU_Acar_T.1309.1	ASU_Acar_G.1309	100566986	ENSACAG00000025070	fshr	follicle stimulating hormone receptor
1_15974	ASU_Acar_T.13105.1	ASU_Acar_G.13105	100563477	ENSACAG00000003537	znf462	zinc finger protein 462
1_15974	ASU_Acar_T.13105.11	ASU_Acar_G.13105	100563477	ENSACAG00000003537	znf462	zinc finger protein 462
1_15974	ASU_Acar_T.13105.12	ASU_Acar_G.13105	100563477	ENSACAG00000003537	znf462	zinc finger protein 462
1_15974	ASU_Acar_T.13105.13	ASU_Acar_G.13105	100563477	ENSACAG00000003537	znf462	zinc finger protein 462
1_15974	ASU_Acar_T.13105.14	ASU_Acar_G.13105	100563477	ENSACAG00000003537	znf462	zinc finger protein 462
1_15974	ASU_Acar_T.13105.15	ASU_Acar_G.13105	100563477	ENSACAG00000003537	znf462	zinc finger protein 462
1_15974	ASU_Acar_T.13105.15.3	ASU_Acar_G.13105	100563477	ENSACAG00000003537	znf462	zinc finger protein 462
1_15974	ASU_Acar_T.13105.16	ASU_Acar_G.13105	100563477	ENSACAG00000003537	znf462	zinc finger protein 462
1_15974	ASU_Acar_T.13105.17	ASU_Acar_G.13105	100563477	ENSACAG00000003537	znf462	zinc finger protein 462
1_15974	ASU_Acar_T.13105.3	ASU_Acar_G.13105	100563477	ENSACAG00000003537	znf462	zinc finger protein 462
1_15974	ASU_Acar_T.13105.7	ASU_Acar_G.13105	100563477	ENSACAG00000003537	znf462	zinc finger protein 462
1_15974	ASU_Acar_T.13105.9	ASU_Acar_G.13105	100563477	ENSACAG00000003537	znf462	zinc finger protein 462
1_15974	ASU_Acar_T.13113.1	ASU_Acar_G.13113	100561507	ENSACAG00000007772	casr	calcium-sensing receptor
1_15974	ASU_Acar_T.13128.1	ASU_Acar_G.13128	100559142	ENSACAG00000008131	tbx15	T-box 15
1_15974	ASU_Acar_T.13128.2	ASU_Acar_G.13128	100559142	ENSACAG00000008131	tbx15	T-box 15
1_15974	ASU_Acar_T.13128.3	ASU_Acar_G.13128	100559142	ENSACAG00000008131	tbx15	T-box 15
1_15974	ASU_Acar_T.13137.1	ASU_Acar_G.13137	100559733	ENSACAG00000004546	fktn	fukutin
1_15974	ASU_Acar_T.13190.1	ASU_Acar_G.13190	100554630	ENSACAG00000007631	orai3	ORAI calcium release-activated calcium modulator 3
1_15974	ASU_Acar_T.13211.1	ASU_Acar_G.13211	100566314	ENSACAG00000008636	ttc5	tetratricopeptide repeat domain 5
1_15974	ASU_Acar_T.13211.2	ASU_Acar_G.13211	100566314	ENSACAG00000008636	ttc5	tetratricopeptide repeat domain 5
1_15974	ASU_Acar_T.1322.1	ASU_Acar_G.1322	100566920	ENSACAG00000001610	mrpl14	mitochondrial ribosomal protein L14
1_15974	ASU_Acar_T.1322.2	ASU_Acar_G.1322	100566920	ENSACAG00000001610	mrpl14	mitochondrial ribosomal protein L14
1_15974	ASU_Acar_T.1322.3	ASU_Acar_G.1322	100566920	ENSACAG00000001610	mrpl14	mitochondrial ribosomal protein L14
1_15974	ASU_Acar_T.1322.4	ASU_Acar_G.1322	100566920	ENSACAG00000001610	mrpl14	mitochondrial ribosomal protein L14
1_15974	ASU_Acar_T.13226.1	ASU_Acar_G.13226	100554049	ENSACAG00000007726	G.13226	unknown protein-coding
1_15974	ASU_Acar_T.13242.1	ASU_Acar_G.13242	100554824	ENSACAG00000007428	stx1b	syntaxin 1B
1_15974	ASU_Acar_T.13242.2	ASU_Acar_G.13242	100554824	ENSACAG00000007428	stx1b	syntaxin 1B
1_15974	ASU_Acar_T.13242.3	ASU_Acar_G.13242	100554824	ENSACAG00000007428	stx1b	syntaxin 1B
1_15974	ASU_Acar_T.13242.6	ASU_Acar_G.13242	100554824	ENSACAG00000007428	stx1b	syntaxin 1B
1_15974	ASU_Acar_T.13244.1	ASU_Acar_G.13244	100562370	-	G.13244	unknown protein-coding
1_15974	ASU_Acar_T.13244.3	ASU_Acar_G.13244	100562370	-	G.13244	unknown protein-coding
1_15974	ASU_Acar_T.1334.1	ASU_Acar_G.1334	100552641	ENSACAG00000010498	coq3	coenzyme Q3 methyltransferase
1_15974	ASU_Acar_T.1334.2	ASU_Acar_G.1334	100552641	ENSACAG00000010498	coq3	coenzyme Q3 methyltransferase
1_15974	ASU_Acar_T.1334.2.1	ASU_Acar_G.1334	100552641	ENSACAG00000010498	coq3	coenzyme Q3 methyltransferase
1_15974	ASU_Acar_T.13352.1	ASU_Acar_G.13352	100566178	ENSACAG00000001174	slc25a48	solute carrier family 25, member 48
1_15974	ASU_Acar_T.13352.2	ASU_Acar_G.13352	100566178	ENSACAG00000001174	slc25a48	solute carrier family 25, member 48
1_15974	ASU_Acar_T.13370.1	ASU_Acar_G.13370	100568257	ENSACAG00000004309	G.13370	unknown protein-coding
1_15974	ASU_Acar_T.13377.1	ASU_Acar_G.13377	100552277	ENSACAG00000004124	trak1	trafficking protein, kinesin binding 1
1_15974	ASU_Acar_T.13504.1	ASU_Acar_G.13504	100553193	ENSACAG00000014740	zfp36l2	ZFP36 ring finger protein-like 2
1_15974	ASU_Acar_T.13504.2	ASU_Acar_G.13504	100553193	ENSACAG00000014740	zfp36l2	ZFP36 ring finger protein-like 2
1_15974	ASU_Acar_T.13532.1	ASU_Acar_G.13532	103279631	-	G.13532	unknown protein-coding
1_15974	ASU_Acar_T.13549.1	ASU_Acar_G.13549	100554759	ENSACAG00000000789	ckb	creatine kinase, brain
1_15974	ASU_Acar_T.13549.2	ASU_Acar_G.13549	100554759	ENSACAG00000000789	ckb	creatine kinase, brain
1_15974	ASU_Acar_T.13549.3	ASU_Acar_G.13549	100554759	ENSACAG00000000789	ckb	creatine kinase, brain
1_15974	ASU_Acar_T.13549.4	ASU_Acar_G.13549	100554759	ENSACAG00000000789	ckb	creatine kinase, brain
1_15974	ASU_Acar_T.13549.5	ASU_Acar_G.13549	100554759	ENSACAG00000000789	ckb	creatine kinase, brain
1_15974	ASU_Acar_T.13549.6	ASU_Acar_G.13549	100554759	ENSACAG00000000789	ckb	creatine kinase, brain
1_15974	ASU_Acar_T.13550.4	ASU_Acar_G.13550	103279629	ENSACAG00000028260	exoc3l4	exocyst complex component 3-like 4
1_15974	ASU_Acar_T.13552.1	ASU_Acar_G.13552	100555350	ENSACAG00000000202	traf3	TNF receptor-associated factor 3
1_15974	ASU_Acar_T.13552.2	ASU_Acar_G.13552	100555350	ENSACAG00000000202	traf3	TNF receptor-associated factor 3
1_15974	ASU_Acar_T.13552.2.1	ASU_Acar_G.13552	100555350	ENSACAG00000000202	traf3	TNF receptor-associated factor 3
1_15974	ASU_Acar_T.13609.1	ASU_Acar_G.13609	100556132	ENSACAG00000017601	rab3il1	RAB3A interacting protein (rabin3)-like 1
1_15974	ASU_Acar_T.13609.2	ASU_Acar_G.13609	100556132	ENSACAG00000017601	rab3il1	RAB3A interacting protein (rabin3)-like 1
1_15974	ASU_Acar_T.13654.1	ASU_Acar_G.13654	103279650	ENSACAG00000023869	G.13654	unknown protein-coding
1_15974	ASU_Acar_T.13654.10	ASU_Acar_G.13654	103279650	ENSACAG00000023869	G.13654	unknown protein-coding
1_15974	ASU_Acar_T.13654.2	ASU_Acar_G.13654	103279650	ENSACAG00000023869	G.13654	unknown protein-coding
1_15974	ASU_Acar_T.13654.3	ASU_Acar_G.13654	103279650	ENSACAG00000023869	G.13654	unknown protein-coding
1_15974	ASU_Acar_T.13654.4	ASU_Acar_G.13654	103279650	ENSACAG00000023869	G.13654	unknown protein-coding
1_15974	ASU_Acar_T.13654.5	ASU_Acar_G.13654	103279650	ENSACAG00000023869	G.13654	unknown protein-coding
1_15974	ASU_Acar_T.13654.6	ASU_Acar_G.13654	103279650	ENSACAG00000023869	G.13654	unknown protein-coding
1_15974	ASU_Acar_T.13654.7	ASU_Acar_G.13654	103279650	ENSACAG00000023869	G.13654	unknown protein-coding
1_15974	ASU_Acar_T.13654.8	ASU_Acar_G.13654	103279650	ENSACAG00000023869	G.13654	unknown protein-coding
1_15974	ASU_Acar_T.13654.9	ASU_Acar_G.13654	103279650	ENSACAG00000023869	G.13654	unknown protein-coding
1_15974	ASU_Acar_T.1366.1	ASU_Acar_G.1366	100563189	ENSACAG00000014307	mga	MGA, MAX dimerization protein
1_15974	ASU_Acar_T.1366.10	ASU_Acar_G.1366	100563189	ENSACAG00000014307	mga	MGA, MAX dimerization protein
1_15974	ASU_Acar_T.1366.11	ASU_Acar_G.1366	100563189	ENSACAG00000014307	mga	MGA, MAX dimerization protein
1_15974	ASU_Acar_T.1366.11.1	ASU_Acar_G.1366	100563189	ENSACAG00000014307	mga	MGA, MAX dimerization protein
1_15974	ASU_Acar_T.1366.11.2	ASU_Acar_G.1366	100563189	ENSACAG00000014307	mga	MGA, MAX dimerization protein
1_15974	ASU_Acar_T.1366.11.3	ASU_Acar_G.1366	100563189	ENSACAG00000014307	mga	MGA, MAX dimerization protein
1_15974	ASU_Acar_T.1366.18	ASU_Acar_G.1366	100563189	ENSACAG00000014307	mga	MGA, MAX dimerization protein
1_15974	ASU_Acar_T.1366.2	ASU_Acar_G.1366	100563189	ENSACAG00000014307	mga	MGA, MAX dimerization protein
1_15974	ASU_Acar_T.1366.20	ASU_Acar_G.1366	100563189	ENSACAG00000014307	mga	MGA, MAX dimerization protein
1_15974	ASU_Acar_T.1366.3	ASU_Acar_G.1366	100563189	ENSACAG00000014307	mga	MGA, MAX dimerization protein
1_15974	ASU_Acar_T.1366.4	ASU_Acar_G.1366	100563189	ENSACAG00000014307	mga	MGA, MAX dimerization protein
1_15974	ASU_Acar_T.1366.5	ASU_Acar_G.1366	100563189	ENSACAG00000014307	mga	MGA, MAX dimerization protein
1_15974	ASU_Acar_T.1366.7	ASU_Acar_G.1366	100563189	ENSACAG00000014307	mga	MGA, MAX dimerization protein
1_15974	ASU_Acar_T.1366.8	ASU_Acar_G.1366	100563189	ENSACAG00000014307	mga	MGA, MAX dimerization protein
1_15974	ASU_Acar_T.1366.9	ASU_Acar_G.1366	100563189	ENSACAG00000014307	mga	MGA, MAX dimerization protein
1_15974	ASU_Acar_T.13687.1	ASU_Acar_G.13687	100557635	ENSACAG00000011293	foxj2	forkhead box J2
1_15974	ASU_Acar_T.13693.1	ASU_Acar_G.13693	100559802	ENSACAG00000011272	c3ar1	complement component 3a receptor 1
1_15974	ASU_Acar_T.13741.1	ASU_Acar_G.13741	103279672	ENSACAG00000001501	G.13741	unknown protein-coding
1_15974	ASU_Acar_T.13741.2	ASU_Acar_G.13741	103279672	ENSACAG00000001501	G.13741	unknown protein-coding
1_15974	ASU_Acar_T.13758.1	ASU_Acar_G.13758	100554306	ENSACAG00000011822	gck	glucokinase (hexokinase 4)
1_15974	ASU_Acar_T.13758.2	ASU_Acar_G.13758	100554306	ENSACAG00000011822	gck	glucokinase (hexokinase 4)
1_15974	ASU_Acar_T.13823.2	ASU_Acar_G.13823	100564402	ENSACAG00000009051	lmbrd2	LMBR1 domain containing 2
1_15974	ASU_Acar_T.13823.4	ASU_Acar_G.13823	100564402	ENSACAG00000009051	lmbrd2	LMBR1 domain containing 2
1_15974	ASU_Acar_T.13823.6	ASU_Acar_G.13823	100564402	ENSACAG00000009051	lmbrd2	LMBR1 domain containing 2
1_15974	ASU_Acar_T.13868.2	ASU_Acar_G.13868	-	-	G.13868	unknown protein-coding
1_15974	ASU_Acar_T.13871.1	ASU_Acar_G.13871	100553004	ENSACAG00000007454	il1r1	interleukin 1 receptor, type I
1_15974	ASU_Acar_T.13871.2	ASU_Acar_G.13871	100553004	ENSACAG00000007454	il1r1	interleukin 1 receptor, type I
1_15974	ASU_Acar_T.13992.2	ASU_Acar_G.13992	100555619	ENSACAG00000015245	minpp1	multiple inositol-polyphosphate phosphatase 1
1_15974	ASU_Acar_T.13992.4	ASU_Acar_G.13992	100555619	ENSACAG00000015245	minpp1	multiple inositol-polyphosphate phosphatase 1
1_15974	ASU_Acar_T.14004.1	ASU_Acar_G.14004	100558162	ENSACAG00000017692	bphl	biphenyl hydrolase-like (serine hydrolase)
1_15974	ASU_Acar_T.14004.2	ASU_Acar_G.14004	100558162	ENSACAG00000017692	bphl	biphenyl hydrolase-like (serine hydrolase)
1_15974	ASU_Acar_T.14004.3	ASU_Acar_G.14004	100558162	ENSACAG00000017692	bphl	biphenyl hydrolase-like (serine hydrolase)
1_15974	ASU_Acar_T.14004.4	ASU_Acar_G.14004	100558162	ENSACAG00000017692	bphl	biphenyl hydrolase-like (serine hydrolase)
1_15974	ASU_Acar_T.14014.1	ASU_Acar_G.14014	100558752	ENSACAG00000017660	pxdc1	PX domain containing 1
1_15974	ASU_Acar_T.14109.1	ASU_Acar_G.14109	100556848	ENSACAG00000015098	hdac7	histone deacetylase 7
1_15974	ASU_Acar_T.14109.2	ASU_Acar_G.14109	100556848	ENSACAG00000015098	hdac7	histone deacetylase 7
1_15974	ASU_Acar_T.14109.2.1	ASU_Acar_G.14109	100556848	ENSACAG00000015098	hdac7	histone deacetylase 7
1_15974	ASU_Acar_T.14109.2.2	ASU_Acar_G.14109	100556848	ENSACAG00000015098	hdac7	histone deacetylase 7
1_15974	ASU_Acar_T.14109.2.2.1	ASU_Acar_G.14109	100556848	ENSACAG00000015098	hdac7	histone deacetylase 7
1_15974	ASU_Acar_T.14296.1	ASU_Acar_G.14296	100558622	ENSACAG00000003237	ppp2cb	protein phosphatase 2, catalytic subunit, beta isozyme
1_15974	ASU_Acar_T.14296.2	ASU_Acar_G.14296	100558622	ENSACAG00000003237	ppp2cb	protein phosphatase 2, catalytic subunit, beta isozyme
1_15974	ASU_Acar_T.14296.3	ASU_Acar_G.14296	100558622	ENSACAG00000003237	ppp2cb	protein phosphatase 2, catalytic subunit, beta isozyme
1_15974	ASU_Acar_T.14296.4	ASU_Acar_G.14296	100558622	ENSACAG00000003237	ppp2cb	protein phosphatase 2, catalytic subunit, beta isozyme
1_15974	ASU_Acar_T.14297.4	ASU_Acar_G.14297	100562832	ENSACAG00000002928	mfhas1	malignant fibrous histiocytoma amplified sequence 1
1_15974	ASU_Acar_T.14339.1	ASU_Acar_G.14339	100566505	ENSACAG00000006734	pcmt1	protein-L-isoaspartate (D-aspartate) O-methyltransferase
1_15974	ASU_Acar_T.14339.1.1	ASU_Acar_G.14339	100566505	ENSACAG00000006734	pcmt1	protein-L-isoaspartate (D-aspartate) O-methyltransferase
1_15974	ASU_Acar_T.14339.10	ASU_Acar_G.14339	100566505	ENSACAG00000006734	pcmt1	protein-L-isoaspartate (D-aspartate) O-methyltransferase
1_15974	ASU_Acar_T.14339.4	ASU_Acar_G.14339	100566505	ENSACAG00000006734	pcmt1	protein-L-isoaspartate (D-aspartate) O-methyltransferase
1_15974	ASU_Acar_T.14339.5	ASU_Acar_G.14339	100566505	ENSACAG00000006734	pcmt1	protein-L-isoaspartate (D-aspartate) O-methyltransferase
1_15974	ASU_Acar_T.14339.6	ASU_Acar_G.14339	100566505	ENSACAG00000006734	pcmt1	protein-L-isoaspartate (D-aspartate) O-methyltransferase
1_15974	ASU_Acar_T.14339.7	ASU_Acar_G.14339	100566505	ENSACAG00000006734	pcmt1	protein-L-isoaspartate (D-aspartate) O-methyltransferase
1_15974	ASU_Acar_T.14339.8	ASU_Acar_G.14339	100566505	ENSACAG00000006734	pcmt1	protein-L-isoaspartate (D-aspartate) O-methyltransferase
1_15974	ASU_Acar_T.14370.1	ASU_Acar_G.14370	100555681	ENSACAG00000013308	arsg	arylsulfatase G
1_15974	ASU_Acar_T.14370.10	ASU_Acar_G.14370	100555681	ENSACAG00000013308	arsg	arylsulfatase G
1_15974	ASU_Acar_T.14370.12	ASU_Acar_G.14370	100555681	ENSACAG00000013308	arsg	arylsulfatase G
1_15974	ASU_Acar_T.14370.12.1	ASU_Acar_G.14370	100555681	ENSACAG00000013308	arsg	arylsulfatase G
1_15974	ASU_Acar_T.14370.13	ASU_Acar_G.14370	100555681	ENSACAG00000013308	arsg	arylsulfatase G
1_15974	ASU_Acar_T.14370.3	ASU_Acar_G.14370	100555681	ENSACAG00000013308	arsg	arylsulfatase G
1_15974	ASU_Acar_T.14370.6	ASU_Acar_G.14370	100555681	ENSACAG00000013308	arsg	arylsulfatase G
1_15974	ASU_Acar_T.14370.7	ASU_Acar_G.14370	100555681	ENSACAG00000013308	arsg	arylsulfatase G
1_15974	ASU_Acar_T.14370.8	ASU_Acar_G.14370	100555681	ENSACAG00000013308	arsg	arylsulfatase G
1_15974	ASU_Acar_T.14395.1	ASU_Acar_G.14395	100558623	ENSACAG00000015156	dhrs7	dehydrogenase/reductase (SDR family) member 7
1_15974	ASU_Acar_T.14465.1	ASU_Acar_G.14465	100566381	ENSACAG00000006167	meiob	meiosis specific with OB domains
1_15974	ASU_Acar_T.14465.2	ASU_Acar_G.14465	100566381	ENSACAG00000006167	meiob	meiosis specific with OB domains
1_15974	ASU_Acar_T.14470.1	ASU_Acar_G.14470	100556851	ENSACAG00000013750	G.14470	unknown protein-coding
1_15974	ASU_Acar_T.14485.1.1	ASU_Acar_G.14485	100556267	ENSACAG00000003408	spint1	serine peptidase inhibitor, Kunitz type 1
1_15974	ASU_Acar_T.14581.1	ASU_Acar_G.14581	100566820	ENSACAG00000009289	sntb1	syntrophin, beta 1 (dystrophin-associated protein A1, 59kDa, basic component 1)
1_15974	ASU_Acar_T.14664.1	ASU_Acar_G.14664	103279879	ENSACAG00000004214	mis18bp1	MIS18 binding protein 1
1_15974	ASU_Acar_T.14744.1	ASU_Acar_G.14744	103279886	ENSACAG00000017817	fxyd3	FXYD domain containing ion transport regulator 3
1_15974	ASU_Acar_T.14744.2	ASU_Acar_G.14744	103279886	ENSACAG00000017817	fxyd3	FXYD domain containing ion transport regulator 3
1_15974	ASU_Acar_T.14845.1	ASU_Acar_G.14845	100555621	ENSACAG00000016011	shisa7	shisa family member 7
1_15974	ASU_Acar_T.14935.1	ASU_Acar_G.14935	100552281	ENSACAG00000010377	G.14935	unknown protein-coding
1_15974	ASU_Acar_T.150.1	ASU_Acar_G.150	100556624	ENSACAG00000012705	cyp2r1	cytochrome P450, family 2, subfamily R, polypeptide 1
1_15974	ASU_Acar_T.15129.1	ASU_Acar_G.15129	103280000	ENSACAG00000013645	G.15129	unknown protein-coding
1_15974	ASU_Acar_T.15175.1	ASU_Acar_G.15175	103280007	ENSACAG00000028673	cd19	CD19 molecule
1_15974	ASU_Acar_T.15181.1	ASU_Acar_G.15181	100551555	ENSACAG00000006912	srrm2	serine/arginine repetitive matrix 2
1_15974	ASU_Acar_T.15181.2	ASU_Acar_G.15181	100551555	ENSACAG00000006912	srrm2	serine/arginine repetitive matrix 2
1_15974	ASU_Acar_T.15181.3	ASU_Acar_G.15181	100551555	ENSACAG00000006912	srrm2	serine/arginine repetitive matrix 2
1_15974	ASU_Acar_T.15181.4	ASU_Acar_G.15181	100551555	ENSACAG00000006912	srrm2	serine/arginine repetitive matrix 2
1_15974	ASU_Acar_T.1522.1	ASU_Acar_G.1522	100559438	ENSACAG00000006226	arhgef33	Rho guanine nucleotide exchange factor (GEF) 33
1_15974	ASU_Acar_T.1522.2	ASU_Acar_G.1522	100559438	ENSACAG00000006226	arhgef33	Rho guanine nucleotide exchange factor (GEF) 33
1_15974	ASU_Acar_T.1522.3	ASU_Acar_G.1522	100559438	ENSACAG00000006226	arhgef33	Rho guanine nucleotide exchange factor (GEF) 33
1_15974	ASU_Acar_T.15342.1	ASU_Acar_G.15342	100560532	ENSACAG00000028911	arl6ip6	ADP-ribosylation factor-like 6 interacting protein 6
1_15974	ASU_Acar_T.15383.1	ASU_Acar_G.15383	100563945	ENSACAG00000007827	nelfa	negative elongation factor complex member A
1_15974	ASU_Acar_T.15383.1.1	ASU_Acar_G.15383	100563945	ENSACAG00000007827	nelfa	negative elongation factor complex member A
1_15974	ASU_Acar_T.15423.1	ASU_Acar_G.15423	100559151	ENSACAG00000013089	angptl1	angiopoietin-like 1
1_15974	ASU_Acar_T.15463.6	ASU_Acar_G.15463	100561712	ENSACAG00000003644	nmi	N-myc (and STAT) interactor
1_15974	ASU_Acar_T.15463.6.1	ASU_Acar_G.15463	100561712	ENSACAG00000003644	nmi	N-myc (and STAT) interactor
1_15974	ASU_Acar_T.15465.2	ASU_Acar_G.15465	100562304	ENSACAG00000003558	lypd6	LY6/PLAUR domain containing 6
1_15974	ASU_Acar_T.15493.1	ASU_Acar_G.15493	100566573	ENSACAG00000011987	dis3l2	DIS3 like 3'-5' exoribonuclease 2
1_15974	ASU_Acar_T.15493.10	ASU_Acar_G.15493	100566573	ENSACAG00000011987	dis3l2	DIS3 like 3'-5' exoribonuclease 2
1_15974	ASU_Acar_T.15493.2	ASU_Acar_G.15493	100566573	ENSACAG00000011987	dis3l2	DIS3 like 3'-5' exoribonuclease 2
1_15974	ASU_Acar_T.15493.3	ASU_Acar_G.15493	100566573	ENSACAG00000011987	dis3l2	DIS3 like 3'-5' exoribonuclease 2
1_15974	ASU_Acar_T.15493.4	ASU_Acar_G.15493	100566573	ENSACAG00000011987	dis3l2	DIS3 like 3'-5' exoribonuclease 2
1_15974	ASU_Acar_T.15493.5	ASU_Acar_G.15493	100566573	ENSACAG00000011987	dis3l2	DIS3 like 3'-5' exoribonuclease 2
1_15974	ASU_Acar_T.15493.6	ASU_Acar_G.15493	100566573	ENSACAG00000011987	dis3l2	DIS3 like 3'-5' exoribonuclease 2
1_15974	ASU_Acar_T.15493.7	ASU_Acar_G.15493	100566573	ENSACAG00000011987	dis3l2	DIS3 like 3'-5' exoribonuclease 2
1_15974	ASU_Acar_T.15493.8	ASU_Acar_G.15493	100566573	ENSACAG00000011987	dis3l2	DIS3 like 3'-5' exoribonuclease 2
1_15974	ASU_Acar_T.15493.9	ASU_Acar_G.15493	100566573	ENSACAG00000011987	dis3l2	DIS3 like 3'-5' exoribonuclease 2
1_15974	ASU_Acar_T.15503.1	ASU_Acar_G.15503	100551557	ENSACAG00000006081	sigmar1	sigma non-opioid intracellular receptor 1
1_15974	ASU_Acar_T.15704.1	ASU_Acar_G.15704	-	-	G.15704	unknown protein-coding
1_15974	ASU_Acar_T.15738.2	ASU_Acar_G.15738	100566386	ENSACAG00000006323	cdca7	cell division cycle associated 7
1_15974	ASU_Acar_T.15738.4	ASU_Acar_G.15738	100566386	ENSACAG00000006323	cdca7	cell division cycle associated 7
1_15974	ASU_Acar_T.15757.2	ASU_Acar_G.15757	100553930	ENSACAG00000005174	galnt16	polypeptide N-acetylgalactosaminyltransferase 16
1_15974	ASU_Acar_T.15793.2	ASU_Acar_G.15793	100557190	ENSACAG00000003426	ndufv2	NADH dehydrogenase (ubiquinone) flavoprotein 2, 24kDa
1_15974	ASU_Acar_T.15793.3	ASU_Acar_G.15793	100557190	ENSACAG00000003426	ndufv2	NADH dehydrogenase (ubiquinone) flavoprotein 2, 24kDa
1_15974	ASU_Acar_T.15793.4	ASU_Acar_G.15793	100557190	ENSACAG00000003426	ndufv2	NADH dehydrogenase (ubiquinone) flavoprotein 2, 24kDa
1_15974	ASU_Acar_T.15874.1	ASU_Acar_G.15874	100553662	ENSACAG00000028746	G.15874	unknown protein-coding
1_15974	ASU_Acar_T.15880.1	ASU_Acar_G.15880	103280190	ENSACAG00000029134	G.15880	novel protein-coding
1_15974	ASU_Acar_T.15888.1	ASU_Acar_G.15888	100557584	ENSACAG00000013765	glb1	galactosidase, beta 1
1_15974	ASU_Acar_T.15888.2	ASU_Acar_G.15888	100557584	ENSACAG00000013765	glb1	galactosidase, beta 1
1_15974	ASU_Acar_T.15923.1	ASU_Acar_G.15923	100562043	ENSACAG00000016297	mapk1ip1l	mitogen-activated protein kinase 1 interacting protein 1-like
1_15974	ASU_Acar_T.15932.1	ASU_Acar_G.15932	100561266	ENSACAG00000016300	socs4	suppressor of cytokine signaling 4
1_15974	ASU_Acar_T.15932.2	ASU_Acar_G.15932	100561266	ENSACAG00000016300	socs4	suppressor of cytokine signaling 4
1_15974	ASU_Acar_T.15961.2	ASU_Acar_G.15961	100564410	ENSACAG00000007702	slc35a2	solute carrier family 35 (UDP-galactose transporter), member A2
1_15974	ASU_Acar_T.16033.1	ASU_Acar_G.16033	103280216	ENSACAG00000026958	cacng8	calcium channel, voltage-dependent, gamma subunit 8
1_15974	ASU_Acar_T.16109.1	ASU_Acar_G.16109	103280251	ENSACAG00000010130	G.16109	unknown protein-coding
1_15974	ASU_Acar_T.16130.1	ASU_Acar_G.16130	100559154	ENSACAG00000008679	rere	arginine-glutamic acid dipeptide (RE) repeats
1_15974	ASU_Acar_T.16130.2	ASU_Acar_G.16130	100559154	ENSACAG00000008679	rere	arginine-glutamic acid dipeptide (RE) repeats
1_15974	ASU_Acar_T.16130.3	ASU_Acar_G.16130	100559154	ENSACAG00000008679	rere	arginine-glutamic acid dipeptide (RE) repeats
1_15974	ASU_Acar_T.16130.4	ASU_Acar_G.16130	100559154	ENSACAG00000008679	rere	arginine-glutamic acid dipeptide (RE) repeats
1_15974	ASU_Acar_T.16130.5	ASU_Acar_G.16130	100559154	ENSACAG00000008679	rere	arginine-glutamic acid dipeptide (RE) repeats
1_15974	ASU_Acar_T.16130.6	ASU_Acar_G.16130	100559154	ENSACAG00000008679	rere	arginine-glutamic acid dipeptide (RE) repeats
1_15974	ASU_Acar_T.16152.1	ASU_Acar_G.16152	100561660	ENSACAG00000007475	znf532	zinc finger protein 532
1_15974	ASU_Acar_T.16152.3	ASU_Acar_G.16152	100561660	ENSACAG00000007475	znf532	zinc finger protein 532
1_15974	ASU_Acar_T.16152.4	ASU_Acar_G.16152	100561660	ENSACAG00000007475	znf532	zinc finger protein 532
1_15974	ASU_Acar_T.16152.5	ASU_Acar_G.16152	100561660	ENSACAG00000007475	znf532	zinc finger protein 532
1_15974	ASU_Acar_T.16152.6	ASU_Acar_G.16152	100561660	ENSACAG00000007475	znf532	zinc finger protein 532
1_15974	ASU_Acar_T.16152.7	ASU_Acar_G.16152	100561660	ENSACAG00000007475	znf532	zinc finger protein 532
1_15974	ASU_Acar_T.16152.8	ASU_Acar_G.16152	100561660	ENSACAG00000007475	znf532	zinc finger protein 532
1_15974	ASU_Acar_T.16252.1	ASU_Acar_G.16252	100554833	ENSACAG00000005004	sdsl	serine dehydratase-like
1_15974	ASU_Acar_T.16389.1	ASU_Acar_G.16389	-	-	G.16389	unknown protein-coding
1_15974	ASU_Acar_T.16410.6	ASU_Acar_G.16410	100566248	ENSACAG00000014755	stim2	stromal interaction molecule 2
1_15974	ASU_Acar_T.16410.7	ASU_Acar_G.16410	100566248	ENSACAG00000014755	stim2	stromal interaction molecule 2
1_15974	ASU_Acar_T.16464.1	ASU_Acar_G.16464	100555687	ENSACAG00000015943	itga6	integrin, alpha 6
1_15974	ASU_Acar_T.16488.1	ASU_Acar_G.16488	100563683	ENSACAG00000017205	hsd17b14	hydroxysteroid (17-beta) dehydrogenase 14
1_15974	ASU_Acar_T.16488.3	ASU_Acar_G.16488	100563683	ENSACAG00000017205	hsd17b14	hydroxysteroid (17-beta) dehydrogenase 14
1_15974	ASU_Acar_T.16499.1	ASU_Acar_G.16499	103280319	-	hsd17b14	hydroxysteroid (17-beta) dehydrogenase 14
1_15974	ASU_Acar_T.16510.1	ASU_Acar_G.16510	100561911	ENSACAG00000017500	G.16510	unknown protein-coding
1_15974	ASU_Acar_T.16523.1	ASU_Acar_G.16523	100566824	ENSACAG00000017917	kiaa1715	KIAA1715
1_15974	ASU_Acar_T.16523.2	ASU_Acar_G.16523	100566824	ENSACAG00000017917	kiaa1715	KIAA1715
1_15974	ASU_Acar_T.16523.4	ASU_Acar_G.16523	100566824	ENSACAG00000017917	kiaa1715	KIAA1715
1_15974	ASU_Acar_T.16523.5	ASU_Acar_G.16523	100566824	ENSACAG00000017917	kiaa1715	KIAA1715
1_15974	ASU_Acar_T.16523.6	ASU_Acar_G.16523	100566824	ENSACAG00000017917	kiaa1715	KIAA1715
1_15974	ASU_Acar_T.16577.1	ASU_Acar_G.16577	100554903	ENSACAG00000002871	lpp	LIM domain containing preferred translocation partner in lipoma
1_15974	ASU_Acar_T.16594.1	ASU_Acar_G.16594	100555555	ENSACAG00000007324	klf3	Kruppel-like factor 3 (basic)
1_15974	ASU_Acar_T.16594.2	ASU_Acar_G.16594	100555555	ENSACAG00000007324	klf3	Kruppel-like factor 3 (basic)
1_15974	ASU_Acar_T.16594.3	ASU_Acar_G.16594	100555555	ENSACAG00000007324	klf3	Kruppel-like factor 3 (basic)
1_15974	ASU_Acar_T.16594.4	ASU_Acar_G.16594	100555555	ENSACAG00000007324	klf3	Kruppel-like factor 3 (basic)
1_15974	ASU_Acar_T.16594.5	ASU_Acar_G.16594	100555555	ENSACAG00000007324	klf3	Kruppel-like factor 3 (basic)
1_15974	ASU_Acar_T.16645.1	ASU_Acar_G.16645	100562702	ENSACAG00000007367	pus1	pseudouridylate synthase 1
1_15974	ASU_Acar_T.16645.2	ASU_Acar_G.16645	100562702	ENSACAG00000007367	pus1	pseudouridylate synthase 1
1_15974	ASU_Acar_T.16648.1	ASU_Acar_G.16648	100564079	ENSACAG00000007828	ankle2	ankyrin repeat and LEM domain containing 2
1_15974	ASU_Acar_T.16648.2	ASU_Acar_G.16648	100564079	ENSACAG00000007828	ankle2	ankyrin repeat and LEM domain containing 2
1_15974	ASU_Acar_T.16648.2.1	ASU_Acar_G.16648	100564079	ENSACAG00000007828	ankle2	ankyrin repeat and LEM domain containing 2
1_15974	ASU_Acar_T.16712.1	ASU_Acar_G.16712	100555556	-	G.16712	unknown protein-coding
1_15974	ASU_Acar_T.16789.1	ASU_Acar_G.16789	100554379	ENSACAG00000012909	ammecr1	Alport syndrome, mental retardation, midface hypoplasia and elliptocytosis chromosomal region gene 1
1_15974	ASU_Acar_T.16796.1	ASU_Acar_G.16796	100552681	ENSACAG00000013010	pak3	p21 protein (Cdc42/Rac)-activated kinase 3
1_15974	ASU_Acar_T.16796.2	ASU_Acar_G.16796	100552681	ENSACAG00000013010	pak3	p21 protein (Cdc42/Rac)-activated kinase 3
1_15974	ASU_Acar_T.16925.1	ASU_Acar_G.16925	100554448	ENSACAG00000009916	lysmd4	LysM, putative peptidoglycan-binding, domain containing 4
1_15974	ASU_Acar_T.1716.1	ASU_Acar_G.1716	100565617	ENSACAG00000003992	ccdc85a	coiled-coil domain containing 85A
1_15974	ASU_Acar_T.17182.1	ASU_Acar_G.17182	100556857	ENSACAG00000023444	vamp2	vesicle-associated membrane protein 2 (synaptobrevin 2)
1_15974	ASU_Acar_T.17183.1	ASU_Acar_G.17183	100557446	ENSACAG00000004949	G.17183	unknown protein-coding
1_15974	ASU_Acar_T.17186.1	ASU_Acar_G.17186	100554449	ENSACAG00000004902	tmem107	transmembrane protein 107
1_15974	ASU_Acar_T.17186.2	ASU_Acar_G.17186	100554449	ENSACAG00000004902	tmem107	transmembrane protein 107
1_15974	ASU_Acar_T.17186.3	ASU_Acar_G.17186	100554449	ENSACAG00000004902	tmem107	transmembrane protein 107
1_15974	ASU_Acar_T.17186.4	ASU_Acar_G.17186	100554449	ENSACAG00000004902	tmem107	transmembrane protein 107
1_15974	ASU_Acar_T.17205.1	ASU_Acar_G.17205	100560284	ENSACAG00000011493	pdyn	prodynorphin
1_15974	ASU_Acar_T.17225.1	ASU_Acar_G.17225	100561664	ENSACAG00000009619	G.17225	unknown protein-coding
1_15974	ASU_Acar_T.17225.2	ASU_Acar_G.17225	100561664	ENSACAG00000009619	G.17225	unknown protein-coding
1_15974	ASU_Acar_T.17329.1	ASU_Acar_G.17329	103280499	ENSACAG00000006263	G.17329	unknown protein-coding
1_15974	ASU_Acar_T.17539.2	ASU_Acar_G.17539	100556858	ENSACAG00000029041	eif3k	eukaryotic translation initiation factor 3, subunit K
1_15974	ASU_Acar_T.17539.3	ASU_Acar_G.17539	100556858	ENSACAG00000029041	eif3k	eukaryotic translation initiation factor 3, subunit K
1_15974	ASU_Acar_T.17565.1	ASU_Acar_G.17565	100560344	ENSACAG00000002710	mtmr10	myotubularin related protein 10
1_15974	ASU_Acar_T.17565.2	ASU_Acar_G.17565	100560344	ENSACAG00000002710	mtmr10	myotubularin related protein 10
1_15974	ASU_Acar_T.17565.6	ASU_Acar_G.17565	100560344	ENSACAG00000002710	mtmr10	myotubularin related protein 10
1_15974	ASU_Acar_T.17585.1	ASU_Acar_G.17585	100563492	ENSACAG00000009897	arhgap28	Rho GTPase activating protein 28
1_15974	ASU_Acar_T.17603.2	ASU_Acar_G.17603	100567744	-	lrch3	leucine-rich repeats and calponin homology (CH) domain containing 3
1_15974	ASU_Acar_T.17603.3	ASU_Acar_G.17603	100567744	-	lrch3	leucine-rich repeats and calponin homology (CH) domain containing 3
1_15974	ASU_Acar_T.17609.1	ASU_Acar_G.17609	100566443	ENSACAG00000002681	rpl35a	ribosomal protein L35a
1_15974	ASU_Acar_T.17609.2	ASU_Acar_G.17609	100566443	ENSACAG00000002681	rpl35a	ribosomal protein L35a
1_15974	ASU_Acar_T.17609.3	ASU_Acar_G.17609	100566443	ENSACAG00000002681	rpl35a	ribosomal protein L35a
1_15974	ASU_Acar_T.17609.4	ASU_Acar_G.17609	100566443	ENSACAG00000002681	rpl35a	ribosomal protein L35a
1_15974	ASU_Acar_T.17745.1	ASU_Acar_G.17745	103280616	ENSACAG00000008244	ticrr	TOPBP1-interacting checkpoint and replication regulator
1_15974	ASU_Acar_T.17792.1	ASU_Acar_G.17792	100558630	ENSACAG00000005214	snap47	synaptosomal-associated protein, 47kDa
1_15974	ASU_Acar_T.17816.1	ASU_Acar_G.17816	103280618	ENSACAG00000008503	G.17816	unknown protein-coding
1_15974	ASU_Acar_T.17820.1	ASU_Acar_G.17820	100561589	ENSACAG00000008537	gla	galactosidase, alpha
1_15974	ASU_Acar_T.17845.1	ASU_Acar_G.17845	100566514	ENSACAG00000005433	c12orf57	chromosome 12 open reading frame 57
1_15974	ASU_Acar_T.17845.2	ASU_Acar_G.17845	100566514	ENSACAG00000005433	c12orf57	chromosome 12 open reading frame 57
1_15974	ASU_Acar_T.17887.1	ASU_Acar_G.17887	100556471	ENSACAG00000014715	timm9	translocase of inner mitochondrial membrane 9 homolog (yeast)
1_15974	ASU_Acar_T.17887.2	ASU_Acar_G.17887	100556471	ENSACAG00000014715	timm9	translocase of inner mitochondrial membrane 9 homolog (yeast)
1_15974	ASU_Acar_T.17897.1	ASU_Acar_G.17897	100557587	ENSACAG00000008264	csnk1e	casein kinase 1, epsilon
1_15974	ASU_Acar_T.17897.2	ASU_Acar_G.17897	100557587	ENSACAG00000008264	csnk1e	casein kinase 1, epsilon
1_15974	ASU_Acar_T.17897.3	ASU_Acar_G.17897	100557587	ENSACAG00000008264	csnk1e	casein kinase 1, epsilon
1_15974	ASU_Acar_T.17897.4	ASU_Acar_G.17897	100557587	ENSACAG00000008264	csnk1e	casein kinase 1, epsilon
1_15974	ASU_Acar_T.17897.5	ASU_Acar_G.17897	100557587	ENSACAG00000008264	csnk1e	casein kinase 1, epsilon
1_15974	ASU_Acar_T.17897.6	ASU_Acar_G.17897	100557587	ENSACAG00000008264	csnk1e	casein kinase 1, epsilon
1_15974	ASU_Acar_T.17897.7	ASU_Acar_G.17897	100557587	ENSACAG00000008264	csnk1e	casein kinase 1, epsilon
1_15974	ASU_Acar_T.17897.8	ASU_Acar_G.17897	100557587	ENSACAG00000008264	csnk1e	casein kinase 1, epsilon
1_15974	ASU_Acar_T.17995.1	ASU_Acar_G.17995	103280665	ENSACAG00000029665	G.17995	unknown protein-coding
1_15974	ASU_Acar_T.17996.1	ASU_Acar_G.17996	100559418	ENSACAG00000029093	hnrnpc	heterogeneous nuclear ribonucleoprotein C (C1/C2)
1_15974	ASU_Acar_T.17996.10	ASU_Acar_G.17996	100559418	ENSACAG00000029093	hnrnpc	heterogeneous nuclear ribonucleoprotein C (C1/C2)
1_15974	ASU_Acar_T.17996.11	ASU_Acar_G.17996	100559418	ENSACAG00000029093	hnrnpc	heterogeneous nuclear ribonucleoprotein C (C1/C2)
1_15974	ASU_Acar_T.17996.12	ASU_Acar_G.17996	100559418	ENSACAG00000029093	hnrnpc	heterogeneous nuclear ribonucleoprotein C (C1/C2)
1_15974	ASU_Acar_T.17996.13	ASU_Acar_G.17996	100559418	ENSACAG00000029093	hnrnpc	heterogeneous nuclear ribonucleoprotein C (C1/C2)
1_15974	ASU_Acar_T.17996.14	ASU_Acar_G.17996	100559418	ENSACAG00000029093	hnrnpc	heterogeneous nuclear ribonucleoprotein C (C1/C2)
1_15974	ASU_Acar_T.17996.15	ASU_Acar_G.17996	100559418	ENSACAG00000029093	hnrnpc	heterogeneous nuclear ribonucleoprotein C (C1/C2)
1_15974	ASU_Acar_T.17996.16	ASU_Acar_G.17996	100559418	ENSACAG00000029093	hnrnpc	heterogeneous nuclear ribonucleoprotein C (C1/C2)
1_15974	ASU_Acar_T.17996.17	ASU_Acar_G.17996	100559418	ENSACAG00000029093	hnrnpc	heterogeneous nuclear ribonucleoprotein C (C1/C2)
1_15974	ASU_Acar_T.17996.18	ASU_Acar_G.17996	100559418	ENSACAG00000029093	hnrnpc	heterogeneous nuclear ribonucleoprotein C (C1/C2)
1_15974	ASU_Acar_T.17996.19	ASU_Acar_G.17996	100559418	ENSACAG00000029093	hnrnpc	heterogeneous nuclear ribonucleoprotein C (C1/C2)
1_15974	ASU_Acar_T.17996.2	ASU_Acar_G.17996	100559418	ENSACAG00000029093	hnrnpc	heterogeneous nuclear ribonucleoprotein C (C1/C2)
1_15974	ASU_Acar_T.17996.20	ASU_Acar_G.17996	100559418	ENSACAG00000029093	hnrnpc	heterogeneous nuclear ribonucleoprotein C (C1/C2)
1_15974	ASU_Acar_T.17996.21	ASU_Acar_G.17996	100559418	ENSACAG00000029093	hnrnpc	heterogeneous nuclear ribonucleoprotein C (C1/C2)
1_15974	ASU_Acar_T.17996.22	ASU_Acar_G.17996	100559418	ENSACAG00000029093	hnrnpc	heterogeneous nuclear ribonucleoprotein C (C1/C2)
1_15974	ASU_Acar_T.17996.23	ASU_Acar_G.17996	100559418	ENSACAG00000029093	hnrnpc	heterogeneous nuclear ribonucleoprotein C (C1/C2)
1_15974	ASU_Acar_T.17996.24	ASU_Acar_G.17996	100559418	ENSACAG00000029093	hnrnpc	heterogeneous nuclear ribonucleoprotein C (C1/C2)
1_15974	ASU_Acar_T.17996.25	ASU_Acar_G.17996	100559418	ENSACAG00000029093	hnrnpc	heterogeneous nuclear ribonucleoprotein C (C1/C2)
1_15974	ASU_Acar_T.17996.26	ASU_Acar_G.17996	100559418	ENSACAG00000029093	hnrnpc	heterogeneous nuclear ribonucleoprotein C (C1/C2)
1_15974	ASU_Acar_T.17996.3	ASU_Acar_G.17996	100559418	ENSACAG00000029093	hnrnpc	heterogeneous nuclear ribonucleoprotein C (C1/C2)
1_15974	ASU_Acar_T.17996.4	ASU_Acar_G.17996	100559418	ENSACAG00000029093	hnrnpc	heterogeneous nuclear ribonucleoprotein C (C1/C2)
1_15974	ASU_Acar_T.17996.5	ASU_Acar_G.17996	100559418	ENSACAG00000029093	hnrnpc	heterogeneous nuclear ribonucleoprotein C (C1/C2)
1_15974	ASU_Acar_T.17996.6	ASU_Acar_G.17996	100559418	ENSACAG00000029093	hnrnpc	heterogeneous nuclear ribonucleoprotein C (C1/C2)
1_15974	ASU_Acar_T.17996.7	ASU_Acar_G.17996	100559418	ENSACAG00000029093	hnrnpc	heterogeneous nuclear ribonucleoprotein C (C1/C2)
1_15974	ASU_Acar_T.17996.8	ASU_Acar_G.17996	100559418	ENSACAG00000029093	hnrnpc	heterogeneous nuclear ribonucleoprotein C (C1/C2)
1_15974	ASU_Acar_T.17996.9	ASU_Acar_G.17996	100559418	ENSACAG00000029093	hnrnpc	heterogeneous nuclear ribonucleoprotein C (C1/C2)
1_15974	ASU_Acar_T.18019.1	ASU_Acar_G.18019	100558631	ENSACAG00000003582	slc25a35	solute carrier family 25, member 35
1_15974	ASU_Acar_T.18031.1	ASU_Acar_G.18031	100560795	ENSACAG00000010183	pias1	protein inhibitor of activated STAT, 1
1_15974	ASU_Acar_T.18240.1	ASU_Acar_G.18240	100560204	ENSACAG00000007458	G.18240	unknown protein-coding
1_15974	ASU_Acar_T.18282.1	ASU_Acar_G.18282	100567098	ENSACAG00000008557	thsd4	thrombospondin, type I, domain containing 4
1_15974	ASU_Acar_T.18304.1	ASU_Acar_G.18304	100556413	ENSACAG00000029174	ago1	argonaute RISC catalytic component 1
1_15974	ASU_Acar_T.18304.1.1	ASU_Acar_G.18304	100556413	ENSACAG00000029174	ago1	argonaute RISC catalytic component 1
1_15974	ASU_Acar_T.18304.1.2	ASU_Acar_G.18304	100556413	ENSACAG00000029174	ago1	argonaute RISC catalytic component 1
1_15974	ASU_Acar_T.18304.1.2.1	ASU_Acar_G.18304	100556413	ENSACAG00000029174	ago1	argonaute RISC catalytic component 1
1_15974	ASU_Acar_T.18331.1	ASU_Acar_G.18331	100557588	ENSACAG00000022091	G.18331	unknown protein-coding
1_15974	ASU_Acar_T.18331.2	ASU_Acar_G.18331	100557588	ENSACAG00000022091	G.18331	unknown protein-coding
1_15974	ASU_Acar_T.18449.1	ASU_Acar_G.18449	100561470	ENSACAG00000016141	steap3	STEAP family member 3, metalloreductase
1_15974	ASU_Acar_T.18449.2	ASU_Acar_G.18449	100561470	ENSACAG00000016141	steap3	STEAP family member 3, metalloreductase
1_15974	ASU_Acar_T.1845.1	ASU_Acar_G.1845	100559967	ENSACAG00000001186	stxbp6	syntaxin binding protein 6 (amisyn)
1_15974	ASU_Acar_T.1845.2	ASU_Acar_G.1845	100559967	ENSACAG00000001186	stxbp6	syntaxin binding protein 6 (amisyn)
1_15974	ASU_Acar_T.18455.1	ASU_Acar_G.18455	100565206	ENSACAG00000004683	col9a2	collagen, type IX, alpha 2
1_15974	ASU_Acar_T.1846.1	ASU_Acar_G.1846	100562798	ENSACAG00000014236	foxn2	forkhead box N2
1_15974	ASU_Acar_T.1846.2	ASU_Acar_G.1846	100562798	ENSACAG00000014236	foxn2	forkhead box N2
1_15974	ASU_Acar_T.1846.3	ASU_Acar_G.1846	100562798	ENSACAG00000014236	foxn2	forkhead box N2
1_15974	ASU_Acar_T.18527.1	ASU_Acar_G.18527	100556929	ENSACAG00000008601	kif3b	kinesin family member 3B
1_15974	ASU_Acar_T.18618.1	ASU_Acar_G.18618	100552884	-	G.18618	unknown protein-coding
1_15974	ASU_Acar_T.18618.2	ASU_Acar_G.18618	100552884	-	G.18618	unknown protein-coding
1_15974	ASU_Acar_T.1863.1	ASU_Acar_G.1863	100557662	ENSACAG00000016628	foxo1	forkhead box O1
1_15974	ASU_Acar_T.18664.1	ASU_Acar_G.18664	100563302	ENSACAG00000001758	fam173a	family with sequence similarity 173, member A
1_15974	ASU_Acar_T.18771.1	ASU_Acar_G.18771	100559491	ENSACAG00000006996	tspan17	tetraspanin 17
1_15974	ASU_Acar_T.18771.2	ASU_Acar_G.18771	100559491	ENSACAG00000006996	tspan17	tetraspanin 17
1_15974	ASU_Acar_T.18771.4	ASU_Acar_G.18771	100559491	ENSACAG00000006996	tspan17	tetraspanin 17
1_15974	ASU_Acar_T.18771.5	ASU_Acar_G.18771	100559491	ENSACAG00000006996	tspan17	tetraspanin 17
1_15974	ASU_Acar_T.18923.1	ASU_Acar_G.18923	100560797	ENSACAG00000028452	ap5s1	adaptor-related protein complex 5, sigma 1 subunit
1_15974	ASU_Acar_T.18923.2	ASU_Acar_G.18923	100560797	ENSACAG00000028452	ap5s1	adaptor-related protein complex 5, sigma 1 subunit
1_15974	ASU_Acar_T.18977.1	ASU_Acar_G.18977	100567289	ENSACAG00000012565	ap3m2	adaptor-related protein complex 3, mu 2 subunit
1_15974	ASU_Acar_T.18977.1.1	ASU_Acar_G.18977	100567289	ENSACAG00000012565	ap3m2	adaptor-related protein complex 3, mu 2 subunit
1_15974	ASU_Acar_T.19033.1	ASU_Acar_G.19033	100560288	ENSACAG00000028950	pinx1	PIN2/TERF1 interacting, telomerase inhibitor 1
1_15974	ASU_Acar_T.19033.2	ASU_Acar_G.19033	100560288	ENSACAG00000028950	pinx1	PIN2/TERF1 interacting, telomerase inhibitor 1
1_15974	ASU_Acar_T.19033.3	ASU_Acar_G.19033	100560288	ENSACAG00000028950	pinx1	PIN2/TERF1 interacting, telomerase inhibitor 1
1_15974	ASU_Acar_T.19090.1	ASU_Acar_G.19090	100568202	ENSACAG00000013307	sfpq	splicing factor proline/glutamine-rich
1_15974	ASU_Acar_T.19144.1	ASU_Acar_G.19144	100558112	ENSACAG00000000249	foxo6	forkhead box O6
1_15974	ASU_Acar_T.19144.2	ASU_Acar_G.19144	100558112	ENSACAG00000000249	foxo6	forkhead box O6
1_15974	ASU_Acar_T.19205.1.1	ASU_Acar_G.19205	100566711	ENSACAG00000017331	ddah2	dimethylarginine dimethylaminohydrolase 2
1_15974	ASU_Acar_T.19231.1	ASU_Acar_G.19231	100554453	ENSACAG00000015395	usp3	ubiquitin specific peptidase 3
1_15974	ASU_Acar_T.19231.2	ASU_Acar_G.19231	100554453	ENSACAG00000015395	usp3	ubiquitin specific peptidase 3
1_15974	ASU_Acar_T.19231.3	ASU_Acar_G.19231	100554453	ENSACAG00000015395	usp3	ubiquitin specific peptidase 3
1_15974	ASU_Acar_T.19372.1	ASU_Acar_G.19372	100556740	ENSACAG00000010276	mmd2	monocyte to macrophage differentiation-associated 2
1_15974	ASU_Acar_T.19419.1	ASU_Acar_G.19419	100562909	-	gja4	gap junction protein, alpha 4, 37kDa
1_15974	ASU_Acar_T.19455.1	ASU_Acar_G.19455	100567223	ENSACAG00000010171	G.19455	unknown protein-coding
1_15974	ASU_Acar_T.19455.2	ASU_Acar_G.19455	100567223	ENSACAG00000010171	G.19455	unknown protein-coding
1_15974	ASU_Acar_T.19455.3	ASU_Acar_G.19455	100567223	ENSACAG00000010171	G.19455	unknown protein-coding
1_15974	ASU_Acar_T.19455.4	ASU_Acar_G.19455	100567223	ENSACAG00000010171	G.19455	unknown protein-coding
1_15974	ASU_Acar_T.19469.1	ASU_Acar_G.19469	100555629	ENSACAG00000028765	dguok	deoxyguanosine kinase
1_15974	ASU_Acar_T.19469.2	ASU_Acar_G.19469	100555629	ENSACAG00000028765	dguok	deoxyguanosine kinase
1_15974	ASU_Acar_T.19688.1	ASU_Acar_G.19688	100552491	ENSACAG00000010589	recql4	RecQ protein-like 4
1_15974	ASU_Acar_T.19688.2	ASU_Acar_G.19688	100552491	ENSACAG00000010589	recql4	RecQ protein-like 4
1_15974	ASU_Acar_T.1969.1	ASU_Acar_G.1969	100554533	ENSACAG00000002117	gpr63	G protein-coupled receptor 63
1_15974	ASU_Acar_T.1969.2	ASU_Acar_G.1969	100554533	ENSACAG00000002117	gpr63	G protein-coupled receptor 63
1_15974	ASU_Acar_T.1969.3	ASU_Acar_G.1969	100554533	ENSACAG00000002117	gpr63	G protein-coupled receptor 63
1_15974	ASU_Acar_T.19768.1	ASU_Acar_G.19768	100567029	ENSACAG00000003246	mapk8ip3	mitogen-activated protein kinase 8 interacting protein 3
1_15974	ASU_Acar_T.19768.10	ASU_Acar_G.19768	100567029	ENSACAG00000003246	mapk8ip3	mitogen-activated protein kinase 8 interacting protein 3
1_15974	ASU_Acar_T.19768.11	ASU_Acar_G.19768	100567029	ENSACAG00000003246	mapk8ip3	mitogen-activated protein kinase 8 interacting protein 3
1_15974	ASU_Acar_T.19768.12	ASU_Acar_G.19768	100567029	ENSACAG00000003246	mapk8ip3	mitogen-activated protein kinase 8 interacting protein 3
1_15974	ASU_Acar_T.19768.12.1	ASU_Acar_G.19768	100567029	ENSACAG00000003246	mapk8ip3	mitogen-activated protein kinase 8 interacting protein 3
1_15974	ASU_Acar_T.19768.12.2	ASU_Acar_G.19768	100567029	ENSACAG00000003246	mapk8ip3	mitogen-activated protein kinase 8 interacting protein 3
1_15974	ASU_Acar_T.19768.12.3	ASU_Acar_G.19768	100567029	ENSACAG00000003246	mapk8ip3	mitogen-activated protein kinase 8 interacting protein 3
1_15974	ASU_Acar_T.19768.12.4	ASU_Acar_G.19768	100567029	ENSACAG00000003246	mapk8ip3	mitogen-activated protein kinase 8 interacting protein 3
1_15974	ASU_Acar_T.19768.13	ASU_Acar_G.19768	100567029	ENSACAG00000003246	mapk8ip3	mitogen-activated protein kinase 8 interacting protein 3
1_15974	ASU_Acar_T.19768.2	ASU_Acar_G.19768	100567029	ENSACAG00000003246	mapk8ip3	mitogen-activated protein kinase 8 interacting protein 3
1_15974	ASU_Acar_T.19768.3	ASU_Acar_G.19768	100567029	ENSACAG00000003246	mapk8ip3	mitogen-activated protein kinase 8 interacting protein 3
1_15974	ASU_Acar_T.19768.4	ASU_Acar_G.19768	100567029	ENSACAG00000003246	mapk8ip3	mitogen-activated protein kinase 8 interacting protein 3
1_15974	ASU_Acar_T.19768.5	ASU_Acar_G.19768	100567029	ENSACAG00000003246	mapk8ip3	mitogen-activated protein kinase 8 interacting protein 3
1_15974	ASU_Acar_T.19768.6	ASU_Acar_G.19768	100567029	ENSACAG00000003246	mapk8ip3	mitogen-activated protein kinase 8 interacting protein 3
1_15974	ASU_Acar_T.19768.7	ASU_Acar_G.19768	100567029	ENSACAG00000003246	mapk8ip3	mitogen-activated protein kinase 8 interacting protein 3
1_15974	ASU_Acar_T.19768.8	ASU_Acar_G.19768	100567029	ENSACAG00000003246	mapk8ip3	mitogen-activated protein kinase 8 interacting protein 3
1_15974	ASU_Acar_T.19768.9	ASU_Acar_G.19768	100567029	ENSACAG00000003246	mapk8ip3	mitogen-activated protein kinase 8 interacting protein 3
1_15974	ASU_Acar_T.19826.1.1	ASU_Acar_G.19826	100557720	ENSACAG00000004519	pde8a	phosphodiesterase 8A
1_15974	ASU_Acar_T.19874.1	ASU_Acar_G.19874	100565797	ENSACAG00000013440	lgi2	leucine-rich repeat LGI family, member 2
1_15974	ASU_Acar_T.19874.2	ASU_Acar_G.19874	100565797	ENSACAG00000013440	lgi2	leucine-rich repeat LGI family, member 2
1_15974	ASU_Acar_T.19874.3	ASU_Acar_G.19874	100565797	ENSACAG00000013440	lgi2	leucine-rich repeat LGI family, member 2
1_15974	ASU_Acar_T.20072.1	ASU_Acar_G.20072	100562780	ENSACAG00000003089	rrm1	ribonucleotide reductase M1
1_15974	ASU_Acar_T.201.1	ASU_Acar_G.201	100559310	ENSACAG00000004551	mlph	melanophilin
1_15974	ASU_Acar_T.201.3	ASU_Acar_G.201	100559310	ENSACAG00000004551	mlph	melanophilin
1_15974	ASU_Acar_T.20128.1	ASU_Acar_G.20128	100552360	ENSACAG00000013738	tmem57	transmembrane protein 57
1_15974	ASU_Acar_T.20128.2	ASU_Acar_G.20128	100552360	ENSACAG00000013738	tmem57	transmembrane protein 57
1_15974	ASU_Acar_T.20137.1	ASU_Acar_G.20137	100556081	ENSACAG00000004857	zbtb8os	zinc finger and BTB domain containing 8 opposite strand
1_15974	ASU_Acar_T.2020.1	ASU_Acar_G.2020	100560618	ENSACAG00000001337	c1d	C1D nuclear receptor corepressor
1_15974	ASU_Acar_T.2020.2	ASU_Acar_G.2020	100560618	ENSACAG00000001337	c1d	C1D nuclear receptor corepressor
1_15974	ASU_Acar_T.2020.2.1	ASU_Acar_G.2020	100560618	ENSACAG00000001337	c1d	C1D nuclear receptor corepressor
1_15974	ASU_Acar_T.20211.1	ASU_Acar_G.20211	100563568	ENSACAG00000010378	plbd1	phospholipase B domain containing 1
1_15974	ASU_Acar_T.20256.1	ASU_Acar_G.20256	100552493	ENSACAG00000002495	hinfp	histone H4 transcription factor
1_15974	ASU_Acar_T.20256.3	ASU_Acar_G.20256	100552493	ENSACAG00000002495	hinfp	histone H4 transcription factor
1_15974	ASU_Acar_T.20363.1	ASU_Acar_G.20363	100553740	ENSACAG00000007346	ncoa5	nuclear receptor coactivator 5
1_15974	ASU_Acar_T.20363.2	ASU_Acar_G.20363	100553740	ENSACAG00000007346	ncoa5	nuclear receptor coactivator 5
1_15974	ASU_Acar_T.20363.3	ASU_Acar_G.20363	100553740	ENSACAG00000007346	ncoa5	nuclear receptor coactivator 5
1_15974	ASU_Acar_T.20363.4	ASU_Acar_G.20363	100553740	ENSACAG00000007346	ncoa5	nuclear receptor coactivator 5
1_15974	ASU_Acar_T.20433.1	ASU_Acar_G.20433	100563762	ENSACAG00000011848	pak4	p21 protein (Cdc42/Rac)-activated kinase 4
1_15974	ASU_Acar_T.20433.2	ASU_Acar_G.20433	100563762	ENSACAG00000011848	pak4	p21 protein (Cdc42/Rac)-activated kinase 4
1_15974	ASU_Acar_T.20433.3	ASU_Acar_G.20433	100563762	ENSACAG00000011848	pak4	p21 protein (Cdc42/Rac)-activated kinase 4
1_15974	ASU_Acar_T.20433.4	ASU_Acar_G.20433	100563762	ENSACAG00000011848	pak4	p21 protein (Cdc42/Rac)-activated kinase 4
1_15974	ASU_Acar_T.20433.5	ASU_Acar_G.20433	100563762	ENSACAG00000011848	pak4	p21 protein (Cdc42/Rac)-activated kinase 4
1_15974	ASU_Acar_T.20433.6	ASU_Acar_G.20433	100563762	ENSACAG00000011848	pak4	p21 protein (Cdc42/Rac)-activated kinase 4
1_15974	ASU_Acar_T.20433.7	ASU_Acar_G.20433	100563762	ENSACAG00000011848	pak4	p21 protein (Cdc42/Rac)-activated kinase 4
1_15974	ASU_Acar_T.20462.2	ASU_Acar_G.20462	100567105	ENSACAG00000004800	hypk	huntingtin interacting protein K
1_15974	ASU_Acar_T.20465.1	ASU_Acar_G.20465	103281377	ENSACAG00000004837	fkbp8	FK506 binding protein 8, 38kDa
1_15974	ASU_Acar_T.20465.2	ASU_Acar_G.20465	103281377	ENSACAG00000004837	fkbp8	FK506 binding protein 8, 38kDa
1_15974	ASU_Acar_T.20465.3	ASU_Acar_G.20465	103281377	ENSACAG00000004837	fkbp8	FK506 binding protein 8, 38kDa
1_15974	ASU_Acar_T.20566.1	ASU_Acar_G.20566	100552034	ENSACAG00000000991	kiaa0355	KIAA0355
1_15974	ASU_Acar_T.20566.2	ASU_Acar_G.20566	100552034	ENSACAG00000000991	kiaa0355	KIAA0355
1_15974	ASU_Acar_T.20708.1	ASU_Acar_G.20708	100555106	ENSACAG00000029190	fancg	Fanconi anemia, complementation group G
1_15974	ASU_Acar_T.20810.1	ASU_Acar_G.20810	100554913	ENSACAG00000022044	G.20810	unknown protein-coding
1_15974	ASU_Acar_T.20810.2	ASU_Acar_G.20810	100554913	ENSACAG00000022044	G.20810	unknown protein-coding
1_15974	ASU_Acar_T.20821.3	ASU_Acar_G.20821	103281488	ENSACAG00000010581	znf638	zinc finger protein 638
1_15974	ASU_Acar_T.2083.1	ASU_Acar_G.2083	100567502	ENSACAG00000001740	agt	angiotensinogen (serpin peptidase inhibitor, clade A, member 8)
1_15974	ASU_Acar_T.20950.1	ASU_Acar_G.20950	100557988	ENSACAG00000000419	tmem127	transmembrane protein 127
1_15974	ASU_Acar_T.20950.2	ASU_Acar_G.20950	100557988	ENSACAG00000000419	tmem127	transmembrane protein 127
1_15974	ASU_Acar_T.20977.1	ASU_Acar_G.20977	100562321	ENSACAG00000005623	G.20977	unknown protein-coding
1_15974	ASU_Acar_T.21029.1	ASU_Acar_G.21029	100554076	ENSACAG00000008035	thtpa	thiamine triphosphatase
1_15974	ASU_Acar_T.21070.1	ASU_Acar_G.21070	100559564	ENSACAG00000009540	nfkbib	nuclear factor of kappa light polypeptide gene enhancer in B-cells inhibitor, beta
1_15974	ASU_Acar_T.21192.3	ASU_Acar_G.21192	100561002	ENSACAG00000011475	G.21192	unknown protein-coding
1_15974	ASU_Acar_T.21269.1	ASU_Acar_G.21269	100557135	ENSACAG00000001726	G.21269	unknown protein-coding
1_15974	ASU_Acar_T.21269.2	ASU_Acar_G.21269	100557135	ENSACAG00000001726	G.21269	unknown protein-coding
1_15974	ASU_Acar_T.21269.3	ASU_Acar_G.21269	100557135	ENSACAG00000001726	G.21269	unknown protein-coding
1_15974	ASU_Acar_T.21269.4	ASU_Acar_G.21269	100557135	ENSACAG00000001726	G.21269	unknown protein-coding
1_15974	ASU_Acar_T.213.1	ASU_Acar_G.213	100556094	ENSACAG00000007054	med19	mediator complex subunit 19
1_15974	ASU_Acar_T.21303.1	ASU_Acar_G.21303	100562461	ENSACAG00000014623	zcchc14	zinc finger, CCHC domain containing 14
1_15974	ASU_Acar_T.21303.1.1	ASU_Acar_G.21303	100562461	ENSACAG00000014623	zcchc14	zinc finger, CCHC domain containing 14
1_15974	ASU_Acar_T.21303.1.2	ASU_Acar_G.21303	100562461	ENSACAG00000014623	zcchc14	zinc finger, CCHC domain containing 14
1_15974	ASU_Acar_T.21395.1	ASU_Acar_G.21395	100560015	ENSACAG00000016579	capn1	calpain 1, (mu/I) large subunit
1_15974	ASU_Acar_T.21520.1	ASU_Acar_G.21520	100561339	ENSACAG00000004279	kl	klotho
1_15974	ASU_Acar_T.21605.1	ASU_Acar_G.21605	-	-	G.21605	unknown protein-coding
1_15974	ASU_Acar_T.21646.3	ASU_Acar_G.21646	100562520	ENSACAG00000024584	esyt2	extended synaptotagmin-like protein 2
1_15974	ASU_Acar_T.21702.1	ASU_Acar_G.21702	100553349	ENSACAG00000007194	b4galnt1	beta-1,4-N-acetyl-galactosaminyl transferase 1
1_15974	ASU_Acar_T.21702.2	ASU_Acar_G.21702	100553349	ENSACAG00000007194	b4galnt1	beta-1,4-N-acetyl-galactosaminyl transferase 1
1_15974	ASU_Acar_T.21702.3	ASU_Acar_G.21702	100553349	ENSACAG00000007194	b4galnt1	beta-1,4-N-acetyl-galactosaminyl transferase 1
1_15974	ASU_Acar_T.21823.1	ASU_Acar_G.21823	100555177	ENSACAG00000017432	mmd	monocyte to macrophage differentiation-associated
1_15974	ASU_Acar_T.21823.2	ASU_Acar_G.21823	100555177	ENSACAG00000017432	mmd	monocyte to macrophage differentiation-associated
1_15974	ASU_Acar_T.21823.2.1	ASU_Acar_G.21823	100555177	ENSACAG00000017432	mmd	monocyte to macrophage differentiation-associated
1_15974	ASU_Acar_T.21823.3	ASU_Acar_G.21823	100555177	ENSACAG00000017432	mmd	monocyte to macrophage differentiation-associated
1_15974	ASU_Acar_T.21823.4	ASU_Acar_G.21823	100555177	ENSACAG00000017432	mmd	monocyte to macrophage differentiation-associated
1_15974	ASU_Acar_T.2193.1	ASU_Acar_G.2193	100560819	ENSACAG00000004224	G.2193	unknown protein-coding
1_15974	ASU_Acar_T.22196.1	ASU_Acar_G.22196	100564557	ENSACAG00000022050	traf7	TNF receptor-associated factor 7, E3 ubiquitin protein ligase
1_15974	ASU_Acar_T.22196.2	ASU_Acar_G.22196	100564557	ENSACAG00000022050	traf7	TNF receptor-associated factor 7, E3 ubiquitin protein ligase
1_15974	ASU_Acar_T.22196.2.1	ASU_Acar_G.22196	100564557	ENSACAG00000022050	traf7	TNF receptor-associated factor 7, E3 ubiquitin protein ligase
1_15974	ASU_Acar_T.22337.1	ASU_Acar_G.22337	100557007	ENSACAG00000007516	slc16a13	solute carrier family 16, member 13
1_15974	ASU_Acar_T.22443.1	ASU_Acar_G.22443	-	-	G.22443	unknown protein-coding
1_15974	ASU_Acar_T.22461.1	ASU_Acar_G.22461	103282217	-	ptrh1	peptidyl-tRNA hydrolase 1 homolog (S. cerevisiae)
1_15974	ASU_Acar_T.22676.1	ASU_Acar_G.22676	100560070	ENSACAG00000015611	pitpnm2	phosphatidylinositol transfer protein, membrane-associated 2
1_15974	ASU_Acar_T.22676.10	ASU_Acar_G.22676	100560070	ENSACAG00000015611	pitpnm2	phosphatidylinositol transfer protein, membrane-associated 2
1_15974	ASU_Acar_T.22676.11	ASU_Acar_G.22676	100560070	ENSACAG00000015611	pitpnm2	phosphatidylinositol transfer protein, membrane-associated 2
1_15974	ASU_Acar_T.22676.11.1	ASU_Acar_G.22676	100560070	ENSACAG00000015611	pitpnm2	phosphatidylinositol transfer protein, membrane-associated 2
1_15974	ASU_Acar_T.22676.12	ASU_Acar_G.22676	100560070	ENSACAG00000015611	pitpnm2	phosphatidylinositol transfer protein, membrane-associated 2
1_15974	ASU_Acar_T.22676.2	ASU_Acar_G.22676	100560070	ENSACAG00000015611	pitpnm2	phosphatidylinositol transfer protein, membrane-associated 2
1_15974	ASU_Acar_T.22676.3	ASU_Acar_G.22676	100560070	ENSACAG00000015611	pitpnm2	phosphatidylinositol transfer protein, membrane-associated 2
1_15974	ASU_Acar_T.22676.4	ASU_Acar_G.22676	100560070	ENSACAG00000015611	pitpnm2	phosphatidylinositol transfer protein, membrane-associated 2
1_15974	ASU_Acar_T.22676.5	ASU_Acar_G.22676	100560070	ENSACAG00000015611	pitpnm2	phosphatidylinositol transfer protein, membrane-associated 2
1_15974	ASU_Acar_T.22676.6	ASU_Acar_G.22676	100560070	ENSACAG00000015611	pitpnm2	phosphatidylinositol transfer protein, membrane-associated 2
1_15974	ASU_Acar_T.22676.7	ASU_Acar_G.22676	100560070	ENSACAG00000015611	pitpnm2	phosphatidylinositol transfer protein, membrane-associated 2
1_15974	ASU_Acar_T.22676.8	ASU_Acar_G.22676	100560070	ENSACAG00000015611	pitpnm2	phosphatidylinositol transfer protein, membrane-associated 2
1_15974	ASU_Acar_T.22676.9	ASU_Acar_G.22676	100560070	ENSACAG00000015611	pitpnm2	phosphatidylinositol transfer protein, membrane-associated 2
1_15974	ASU_Acar_T.2283.1	ASU_Acar_G.2283	100567440	ENSACAG00000009729	traf3ip1	TNF receptor-associated factor 3 interacting protein 1
1_15974	ASU_Acar_T.2283.2	ASU_Acar_G.2283	100567440	ENSACAG00000009729	traf3ip1	TNF receptor-associated factor 3 interacting protein 1
1_15974	ASU_Acar_T.2283.3	ASU_Acar_G.2283	100567440	ENSACAG00000009729	traf3ip1	TNF receptor-associated factor 3 interacting protein 1
1_15974	ASU_Acar_T.2283.4	ASU_Acar_G.2283	100567440	ENSACAG00000009729	traf3ip1	TNF receptor-associated factor 3 interacting protein 1
1_15974	ASU_Acar_T.2283.6	ASU_Acar_G.2283	100567440	ENSACAG00000009729	traf3ip1	TNF receptor-associated factor 3 interacting protein 1
1_15974	ASU_Acar_T.2283.8	ASU_Acar_G.2283	100567440	ENSACAG00000009729	traf3ip1	TNF receptor-associated factor 3 interacting protein 1
1_15974	ASU_Acar_T.2283.8.1	ASU_Acar_G.2283	100567440	ENSACAG00000009729	traf3ip1	TNF receptor-associated factor 3 interacting protein 1
1_15974	ASU_Acar_T.2283.9	ASU_Acar_G.2283	100567440	ENSACAG00000009729	traf3ip1	TNF receptor-associated factor 3 interacting protein 1
1_15974	ASU_Acar_T.22851.1	ASU_Acar_G.22851	100562629	ENSACAG00000004107	c5ar1	complement component 5a receptor 1
1_15974	ASU_Acar_T.22861.1	ASU_Acar_G.22861	100562436	ENSACAG00000004112	dhx34	DEAH (Asp-Glu-Ala-His) box polypeptide 34
1_15974	ASU_Acar_T.22863.1	ASU_Acar_G.22863	100566754	ENSACAG00000013527	itpkc	inositol-trisphosphate 3-kinase C
1_15974	ASU_Acar_T.22863.2	ASU_Acar_G.22863	100566754	ENSACAG00000013527	itpkc	inositol-trisphosphate 3-kinase C
1_15974	ASU_Acar_T.22863.3	ASU_Acar_G.22863	100566754	ENSACAG00000013527	itpkc	inositol-trisphosphate 3-kinase C
1_15974	ASU_Acar_T.22863.4	ASU_Acar_G.22863	100566754	ENSACAG00000013527	itpkc	inositol-trisphosphate 3-kinase C
1_15974	ASU_Acar_T.22983.1	ASU_Acar_G.22983	100563774	ENSACAG00000005641	myct1	myc target 1
1_15974	ASU_Acar_T.2314.1	ASU_Acar_G.2314	100554019	ENSACAG00000006522	adck3	aarF domain containing kinase 3
1_15974	ASU_Acar_T.2314.1.1	ASU_Acar_G.2314	100554019	ENSACAG00000006522	adck3	aarF domain containing kinase 3
1_15974	ASU_Acar_T.232.1	ASU_Acar_G.232	100564700	ENSACAG00000011435	kiaa1919	KIAA1919
1_15974	ASU_Acar_T.2363.1	ASU_Acar_G.2363	100559906	ENSACAG00000009501	agbl2	ATP/GTP binding protein-like 2
1_15974	ASU_Acar_T.2363.10	ASU_Acar_G.2363	100559906	ENSACAG00000009501	agbl2	ATP/GTP binding protein-like 2
1_15974	ASU_Acar_T.2363.4	ASU_Acar_G.2363	100559906	ENSACAG00000009501	agbl2	ATP/GTP binding protein-like 2
1_15974	ASU_Acar_T.2363.5	ASU_Acar_G.2363	100559906	ENSACAG00000009501	agbl2	ATP/GTP binding protein-like 2
1_15974	ASU_Acar_T.2363.6	ASU_Acar_G.2363	100559906	ENSACAG00000009501	agbl2	ATP/GTP binding protein-like 2
1_15974	ASU_Acar_T.2363.7	ASU_Acar_G.2363	100559906	ENSACAG00000009501	agbl2	ATP/GTP binding protein-like 2
1_15974	ASU_Acar_T.2363.8	ASU_Acar_G.2363	100559906	ENSACAG00000009501	agbl2	ATP/GTP binding protein-like 2
1_15974	ASU_Acar_T.2363.9	ASU_Acar_G.2363	100559906	ENSACAG00000009501	agbl2	ATP/GTP binding protein-like 2
1_15974	ASU_Acar_T.2410.1	ASU_Acar_G.2410	100559434	ENSACAG00000025744	gabrr2	gamma-aminobutyric acid (GABA) A receptor, rho 2
1_15974	ASU_Acar_T.2451.3	ASU_Acar_G.2451	100567186	ENSACAG00000017014	gipc1	GIPC PDZ domain containing family, member 1
1_15974	ASU_Acar_T.2546.2	ASU_Acar_G.2546	100565618	ENSACAG00000006303	was	Wiskott-Aldrich syndrome
1_15974	ASU_Acar_T.2546.3	ASU_Acar_G.2546	100565618	ENSACAG00000006303	was	Wiskott-Aldrich syndrome
1_15974	ASU_Acar_T.2602.1	ASU_Acar_G.2602	100565955	ENSACAG00000015389	frmd4b	FERM domain containing 4B
1_15974	ASU_Acar_T.2602.2	ASU_Acar_G.2602	100565955	ENSACAG00000015389	frmd4b	FERM domain containing 4B
1_15974	ASU_Acar_T.2604.1	ASU_Acar_G.2604	100560114	ENSACAG00000004252	gch1	GTP cyclohydrolase 1
1_15974	ASU_Acar_T.2604.2	ASU_Acar_G.2604	100560114	ENSACAG00000004252	gch1	GTP cyclohydrolase 1
1_15974	ASU_Acar_T.2635.1	ASU_Acar_G.2635	100552378	ENSACAG00000017156	dip2b	DIP2 disco-interacting protein 2 homolog B (Drosophila)
1_15974	ASU_Acar_T.2635.2	ASU_Acar_G.2635	100552378	ENSACAG00000017156	dip2b	DIP2 disco-interacting protein 2 homolog B (Drosophila)
1_15974	ASU_Acar_T.2635.3	ASU_Acar_G.2635	100552378	ENSACAG00000017156	dip2b	DIP2 disco-interacting protein 2 homolog B (Drosophila)
1_15974	ASU_Acar_T.2635.5	ASU_Acar_G.2635	100552378	ENSACAG00000017156	dip2b	DIP2 disco-interacting protein 2 homolog B (Drosophila)
1_15974	ASU_Acar_T.2635.6	ASU_Acar_G.2635	100552378	ENSACAG00000017156	dip2b	DIP2 disco-interacting protein 2 homolog B (Drosophila)
1_15974	ASU_Acar_T.2635.7	ASU_Acar_G.2635	100552378	ENSACAG00000017156	dip2b	DIP2 disco-interacting protein 2 homolog B (Drosophila)
1_15974	ASU_Acar_T.2654.3	ASU_Acar_G.2654	100564440	ENSACAG00000006133	grk6	G protein-coupled receptor kinase 6
1_15974	ASU_Acar_T.2654.4	ASU_Acar_G.2654	100564440	ENSACAG00000006133	grk6	G protein-coupled receptor kinase 6
1_15974	ASU_Acar_T.2654.5	ASU_Acar_G.2654	100564440	ENSACAG00000006133	grk6	G protein-coupled receptor kinase 6
1_15974	ASU_Acar_T.2654.5.1	ASU_Acar_G.2654	100564440	ENSACAG00000006133	grk6	G protein-coupled receptor kinase 6
1_15974	ASU_Acar_T.2906.4	ASU_Acar_G.2906	100561161	ENSACAG00000010755	mrps18b	mitochondrial ribosomal protein S18B
1_15974	ASU_Acar_T.2906.5	ASU_Acar_G.2906	100561161	ENSACAG00000010755	mrps18b	mitochondrial ribosomal protein S18B
1_15974	ASU_Acar_T.2930.1	ASU_Acar_G.2930	100552111	ENSACAG00000009217	c19orf53	chromosome 19 open reading frame 53
1_15974	ASU_Acar_T.302.4	ASU_Acar_G.302	100554212	ENSACAG00000006393	itpkb	inositol-trisphosphate 3-kinase B
1_15974	ASU_Acar_T.3042.1	ASU_Acar_G.3042	100566012	ENSACAG00000013281	tspan31	tetraspanin 31
1_15974	ASU_Acar_T.305.1	ASU_Acar_G.305	100565480	ENSACAG00000006800	cntf	ciliary neurotrophic factor
1_15974	ASU_Acar_T.3060.1	ASU_Acar_G.3060	100562673	ENSACAG00000010220	G.3060	unknown protein-coding
1_15974	ASU_Acar_T.3083.2	ASU_Acar_G.3083	100553497	ENSACAG00000011932	abhd14a	abhydrolase domain containing 14A
1_15974	ASU_Acar_T.3083.3	ASU_Acar_G.3083	100553497	ENSACAG00000011932	abhd14a	abhydrolase domain containing 14A
1_15974	ASU_Acar_T.3083.4	ASU_Acar_G.3083	100553497	ENSACAG00000011932	abhd14a	abhydrolase domain containing 14A
1_15974	ASU_Acar_T.3083.5	ASU_Acar_G.3083	100553497	ENSACAG00000011932	abhd14a	abhydrolase domain containing 14A
1_15974	ASU_Acar_T.3083.6	ASU_Acar_G.3083	100553497	ENSACAG00000011932	abhd14a	abhydrolase domain containing 14A
1_15974	ASU_Acar_T.3083.8	ASU_Acar_G.3083	100553497	ENSACAG00000011932	abhd14a	abhydrolase domain containing 14A
1_15974	ASU_Acar_T.3085.1	ASU_Acar_G.3085	100567963	ENSACAG00000029036	map2k6	mitogen-activated protein kinase kinase 6
1_15974	ASU_Acar_T.3085.2	ASU_Acar_G.3085	100567963	ENSACAG00000029036	map2k6	mitogen-activated protein kinase kinase 6
1_15974	ASU_Acar_T.3085.3	ASU_Acar_G.3085	100567963	ENSACAG00000029036	map2k6	mitogen-activated protein kinase kinase 6
1_15974	ASU_Acar_T.3148.1	ASU_Acar_G.3148	100564175	ENSACAG00000015216	fscn2	fascin actin-bundling protein 2, retinal
1_15974	ASU_Acar_T.3152.1	ASU_Acar_G.3152	100566214	ENSACAG00000003304	nhlh2	nescient helix loop helix 2
1_15974	ASU_Acar_T.3207.5	ASU_Acar_G.3207	100552379	ENSACAG00000008488	G.3207	unknown protein-coding
1_15974	ASU_Acar_T.3207.7	ASU_Acar_G.3207	100552379	ENSACAG00000008488	G.3207	unknown protein-coding
1_15974	ASU_Acar_T.3210.1	ASU_Acar_G.3210	100566285	ENSACAG00000010599	c5orf51	chromosome 5 open reading frame 51
1_15974	ASU_Acar_T.3247.2	ASU_Acar_G.3247	100564636	ENSACAG00000005882	imp4	IMP4, U3 small nucleolar ribonucleoprotein
1_15974	ASU_Acar_T.3247.3	ASU_Acar_G.3247	100564636	ENSACAG00000005882	imp4	IMP4, U3 small nucleolar ribonucleoprotein
1_15974	ASU_Acar_T.3247.3.1	ASU_Acar_G.3247	100564636	ENSACAG00000005882	imp4	IMP4, U3 small nucleolar ribonucleoprotein
1_15974	ASU_Acar_T.3248.2.2	ASU_Acar_G.3248	100552644	ENSACAG00000009948	mccc2	methylcrotonoyl-CoA carboxylase 2 (beta)
1_15974	ASU_Acar_T.3256.2	ASU_Acar_G.3256	100561486	ENSACAG00000012104	bin2	bridging integrator 2
1_15974	ASU_Acar_T.3272.1	ASU_Acar_G.3272	100558204	ENSACAG00000015050	G.3272	unknown protein-coding
1_15974	ASU_Acar_T.3274.1	ASU_Acar_G.3274	100553899	ENSACAG00000017724	G.3274	unknown protein-coding
1_15974	ASU_Acar_T.3340.1	ASU_Acar_G.3340	100562477	ENSACAG00000013014	G.3340	unknown protein-coding
1_15974	ASU_Acar_T.3340.2	ASU_Acar_G.3340	100562477	ENSACAG00000013014	G.3340	unknown protein-coding
1_15974	ASU_Acar_T.3340.4	ASU_Acar_G.3340	100562477	ENSACAG00000013014	G.3340	unknown protein-coding
1_15974	ASU_Acar_T.3340.5	ASU_Acar_G.3340	100562477	ENSACAG00000013014	G.3340	unknown protein-coding
1_15974	ASU_Acar_T.3390.1	ASU_Acar_G.3390	103278082	ENSACAG00000017756	G.3390	unknown protein-coding
1_15974	ASU_Acar_T.3445.1	ASU_Acar_G.3445	100563204	ENSACAG00000008758	ifrd2	interferon-related developmental regulator 2
1_15974	ASU_Acar_T.3445.2	ASU_Acar_G.3445	100563204	ENSACAG00000008758	ifrd2	interferon-related developmental regulator 2
1_15974	ASU_Acar_T.3445.4	ASU_Acar_G.3445	100563204	ENSACAG00000008758	ifrd2	interferon-related developmental regulator 2
1_15974	ASU_Acar_T.3445.5	ASU_Acar_G.3445	100563204	ENSACAG00000008758	ifrd2	interferon-related developmental regulator 2
1_15974	ASU_Acar_T.3455.1	ASU_Acar_G.3455	100565755	ENSACAG00000012254	asf1b	anti-silencing function 1B histone chaperone
1_15974	ASU_Acar_T.3455.2	ASU_Acar_G.3455	100565755	ENSACAG00000012254	asf1b	anti-silencing function 1B histone chaperone
1_15974	ASU_Acar_T.3594.1	ASU_Acar_G.3594	100567578	ENSACAG00000028998	G.3594	unknown protein-coding
1_15974	ASU_Acar_T.3594.2	ASU_Acar_G.3594	100567578	ENSACAG00000028998	G.3594	unknown protein-coding
1_15974	ASU_Acar_T.3594.2.1	ASU_Acar_G.3594	100567578	ENSACAG00000028998	G.3594	unknown protein-coding
1_15974	ASU_Acar_T.3662.2	ASU_Acar_G.3662	100556500	ENSACAG00000006875	recql5	RecQ protein-like 5
1_15974	ASU_Acar_T.3662.4	ASU_Acar_G.3662	100556500	ENSACAG00000006875	recql5	RecQ protein-like 5
1_15974	ASU_Acar_T.3662.5	ASU_Acar_G.3662	100556500	ENSACAG00000006875	recql5	RecQ protein-like 5
1_15974	ASU_Acar_T.3679.1	ASU_Acar_G.3679	100558200	ENSACAG00000016853	ogfod3	2-oxoglutarate and iron-dependent oxygenase domain containing 3
1_15974	ASU_Acar_T.3679.4	ASU_Acar_G.3679	100558200	ENSACAG00000016853	ogfod3	2-oxoglutarate and iron-dependent oxygenase domain containing 3
1_15974	ASU_Acar_T.3724.11	ASU_Acar_G.3724	100562338	ENSACAG00000015670	adamts6	ADAM metallopeptidase with thrombospondin type 1 motif, 6
1_15974	ASU_Acar_T.3724.12	ASU_Acar_G.3724	100562338	ENSACAG00000015670	adamts6	ADAM metallopeptidase with thrombospondin type 1 motif, 6
1_15974	ASU_Acar_T.3753.2	ASU_Acar_G.3753	100562472	ENSACAG00000017537	dmrta1	DMRT-like family A1
1_15974	ASU_Acar_T.3753.3	ASU_Acar_G.3753	100562472	ENSACAG00000017537	dmrta1	DMRT-like family A1
1_15974	ASU_Acar_T.379.1	ASU_Acar_G.379	100553953	ENSACAG00000008810	pkdcc	protein kinase domain containing, cytoplasmic
1_15974	ASU_Acar_T.379.2	ASU_Acar_G.379	100553953	ENSACAG00000008810	pkdcc	protein kinase domain containing, cytoplasmic
1_15974	ASU_Acar_T.3806.1	ASU_Acar_G.3806	100562137	ENSACAG00000008069	prkag1	protein kinase, AMP-activated, gamma 1 non-catalytic subunit
1_15974	ASU_Acar_T.3806.1.1	ASU_Acar_G.3806	100562137	ENSACAG00000008069	prkag1	protein kinase, AMP-activated, gamma 1 non-catalytic subunit
1_15974	ASU_Acar_T.3806.3	ASU_Acar_G.3806	100562137	ENSACAG00000008069	prkag1	protein kinase, AMP-activated, gamma 1 non-catalytic subunit
1_15974	ASU_Acar_T.3806.5	ASU_Acar_G.3806	100562137	ENSACAG00000008069	prkag1	protein kinase, AMP-activated, gamma 1 non-catalytic subunit
1_15974	ASU_Acar_T.3897.1	ASU_Acar_G.3897	100552573	ENSACAG00000001291	calcoco1	calcium binding and coiled-coil domain 1
1_15974	ASU_Acar_T.3940.1	ASU_Acar_G.3940	100560901	ENSACAG00000004636	ttbk1	tau tubulin kinase 1
1_15974	ASU_Acar_T.4069.2	ASU_Acar_G.4069	100556889	-	G.4069	unknown protein-coding
1_15974	ASU_Acar_T.4074.1	ASU_Acar_G.4074	100552447	ENSACAG00000009713	znf366	zinc finger protein 366
1_15974	ASU_Acar_T.4074.2	ASU_Acar_G.4074	100552447	ENSACAG00000009713	znf366	zinc finger protein 366
1_15974	ASU_Acar_T.4097.1	ASU_Acar_G.4097	100553561	ENSACAG00000013426	slc6a6	solute carrier family 6 (neurotransmitter transporter), member 6
1_15974	ASU_Acar_T.4097.4	ASU_Acar_G.4097	100553561	ENSACAG00000013426	slc6a6	solute carrier family 6 (neurotransmitter transporter), member 6
1_15974	ASU_Acar_T.4097.5	ASU_Acar_G.4097	100553561	ENSACAG00000013426	slc6a6	solute carrier family 6 (neurotransmitter transporter), member 6
1_15974	ASU_Acar_T.4129.1	ASU_Acar_G.4129	100562475	ENSACAG00000014654	dctn4	dynactin 4 (p62)
1_15974	ASU_Acar_T.4129.2	ASU_Acar_G.4129	100562475	ENSACAG00000014654	dctn4	dynactin 4 (p62)
1_15974	ASU_Acar_T.4129.4	ASU_Acar_G.4129	100562475	ENSACAG00000014654	dctn4	dynactin 4 (p62)
1_15974	ASU_Acar_T.4129.5	ASU_Acar_G.4129	100562475	ENSACAG00000014654	dctn4	dynactin 4 (p62)
1_15974	ASU_Acar_T.4129.6	ASU_Acar_G.4129	100562475	ENSACAG00000014654	dctn4	dynactin 4 (p62)
1_15974	ASU_Acar_T.4129.8	ASU_Acar_G.4129	100562475	ENSACAG00000014654	dctn4	dynactin 4 (p62)
1_15974	ASU_Acar_T.4141.1	ASU_Acar_G.4141	100559638	ENSACAG00000020119	snora47	small nucleolar RNA, H/ACA box 47
1_15974	ASU_Acar_T.4221.1	ASU_Acar_G.4221	100568091	ENSACAG00000017263	ephx3	epoxide hydrolase 3
1_15974	ASU_Acar_T.4257.1	ASU_Acar_G.4257	100562340	ENSACAG00000008202	wnt1	wingless-type MMTV integration site family, member 1
1_15974	ASU_Acar_T.432.1	ASU_Acar_G.432	100554924	ENSACAG00000013607	syt12	synaptotagmin XII
1_15974	ASU_Acar_T.4323.1	ASU_Acar_G.4323	100565883	ENSACAG00000010633	ghr	growth hormone receptor
1_15974	ASU_Acar_T.4323.2	ASU_Acar_G.4323	100565883	ENSACAG00000010633	ghr	growth hormone receptor
1_15974	ASU_Acar_T.4323.2.1	ASU_Acar_G.4323	100565883	ENSACAG00000010633	ghr	growth hormone receptor
1_15974	ASU_Acar_T.4323.2.1.1	ASU_Acar_G.4323	100565883	ENSACAG00000010633	ghr	growth hormone receptor
1_15974	ASU_Acar_T.4376.1	ASU_Acar_G.4376	100554804	ENSACAG00000014813	synpo	synaptopodin
1_15974	ASU_Acar_T.4376.2	ASU_Acar_G.4376	100554804	ENSACAG00000014813	synpo	synaptopodin
1_15974	ASU_Acar_T.4376.3	ASU_Acar_G.4376	100554804	ENSACAG00000014813	synpo	synaptopodin
1_15974	ASU_Acar_T.4376.4	ASU_Acar_G.4376	100554804	ENSACAG00000014813	synpo	synaptopodin
1_15974	ASU_Acar_T.4376.6	ASU_Acar_G.4376	100554804	ENSACAG00000014813	synpo	synaptopodin
1_15974	ASU_Acar_T.4376.8	ASU_Acar_G.4376	100554804	ENSACAG00000014813	synpo	synaptopodin
1_15974	ASU_Acar_T.4469.1	ASU_Acar_G.4469	100556043	ENSACAG00000005884	ccdc66	coiled-coil domain containing 66
1_15974	ASU_Acar_T.4469.12	ASU_Acar_G.4469	100556043	ENSACAG00000005884	ccdc66	coiled-coil domain containing 66
1_15974	ASU_Acar_T.4469.2	ASU_Acar_G.4469	100556043	ENSACAG00000005884	ccdc66	coiled-coil domain containing 66
1_15974	ASU_Acar_T.4469.3	ASU_Acar_G.4469	100556043	ENSACAG00000005884	ccdc66	coiled-coil domain containing 66
1_15974	ASU_Acar_T.4469.4	ASU_Acar_G.4469	100556043	ENSACAG00000005884	ccdc66	coiled-coil domain containing 66
1_15974	ASU_Acar_T.4498.1	ASU_Acar_G.4498	100558655	ENSACAG00000017780	frem1	FRAS1 related extracellular matrix 1
1_15974	ASU_Acar_T.4498.19	ASU_Acar_G.4498	100558655	ENSACAG00000017780	frem1	FRAS1 related extracellular matrix 1
1_15974	ASU_Acar_T.4498.21	ASU_Acar_G.4498	100558655	ENSACAG00000017780	frem1	FRAS1 related extracellular matrix 1
1_15974	ASU_Acar_T.4498.22	ASU_Acar_G.4498	100558655	ENSACAG00000017780	frem1	FRAS1 related extracellular matrix 1
1_15974	ASU_Acar_T.4498.26	ASU_Acar_G.4498	100558655	ENSACAG00000017780	frem1	FRAS1 related extracellular matrix 1
1_15974	ASU_Acar_T.4498.29	ASU_Acar_G.4498	100558655	ENSACAG00000017780	frem1	FRAS1 related extracellular matrix 1
1_15974	ASU_Acar_T.4498.8	ASU_Acar_G.4498	100558655	ENSACAG00000017780	frem1	FRAS1 related extracellular matrix 1
1_15974	ASU_Acar_T.4500.1	ASU_Acar_G.4500	100558325	ENSACAG00000025449	echs1	enoyl CoA hydratase, short chain, 1, mitochondrial
1_15974	ASU_Acar_T.4506.1	ASU_Acar_G.4506	100560372	ENSACAG00000007544	plxna1	plexin A1
1_15974	ASU_Acar_T.4506.3	ASU_Acar_G.4506	100560372	ENSACAG00000007544	plxna1	plexin A1
1_15974	ASU_Acar_T.4506.4	ASU_Acar_G.4506	100560372	ENSACAG00000007544	plxna1	plexin A1
1_15974	ASU_Acar_T.4506.5	ASU_Acar_G.4506	100560372	ENSACAG00000007544	plxna1	plexin A1
1_15974	ASU_Acar_T.4506.6	ASU_Acar_G.4506	100560372	ENSACAG00000007544	plxna1	plexin A1
1_15974	ASU_Acar_T.4506.7	ASU_Acar_G.4506	100560372	ENSACAG00000007544	plxna1	plexin A1
1_15974	ASU_Acar_T.4506.7.1	ASU_Acar_G.4506	100560372	ENSACAG00000007544	plxna1	plexin A1
1_15974	ASU_Acar_T.4521.1	ASU_Acar_G.4521	100557874	ENSACAG00000026984	cacnb3	calcium channel, voltage-dependent, beta 3 subunit
1_15974	ASU_Acar_T.4565.1	ASU_Acar_G.4565	100554414	ENSACAG00000010529	G.4565	unknown protein-coding
1_15974	ASU_Acar_T.4565.1.1	ASU_Acar_G.4565	100554414	ENSACAG00000010529	G.4565	unknown protein-coding
1_15974	ASU_Acar_T.4565.1.2	ASU_Acar_G.4565	100554414	ENSACAG00000010529	G.4565	unknown protein-coding
1_15974	ASU_Acar_T.4593.1	ASU_Acar_G.4593	100564772	ENSACAG00000028438	tmem235	transmembrane protein 235
1_15974	ASU_Acar_T.4603.1	ASU_Acar_G.4603	100563130	ENSACAG00000015417	cdc20b	cell division cycle 20B
1_15974	ASU_Acar_T.4603.2	ASU_Acar_G.4603	100563130	ENSACAG00000015417	cdc20b	cell division cycle 20B
1_15974	ASU_Acar_T.4603.3	ASU_Acar_G.4603	100563130	ENSACAG00000015417	cdc20b	cell division cycle 20B
1_15974	ASU_Acar_T.4683.4	ASU_Acar_G.4683	100561489	ENSACAG00000014556	dpysl3	dihydropyrimidinase-like 3
1_15974	ASU_Acar_T.4771.1	ASU_Acar_G.4771	100563848	ENSACAG00000010761	mob3b	MOB kinase activator 3B
1_15974	ASU_Acar_T.4771.2	ASU_Acar_G.4771	100563848	ENSACAG00000010761	mob3b	MOB kinase activator 3B
1_15974	ASU_Acar_T.4799.2	ASU_Acar_G.4799	100567123	ENSACAG00000011945	acy1	aminoacylase 1
1_15974	ASU_Acar_T.4799.4	ASU_Acar_G.4799	100567123	ENSACAG00000011945	acy1	aminoacylase 1
1_15974	ASU_Acar_T.4799.5	ASU_Acar_G.4799	100567123	ENSACAG00000011945	acy1	aminoacylase 1
1_15974	ASU_Acar_T.4805.2	ASU_Acar_G.4805	100553958	ENSACAG00000008137	rnf157	ring finger protein 157
1_15974	ASU_Acar_T.4839.1	ASU_Acar_G.4839	100557615	ENSACAG00000029351	G.4839	unknown protein-coding
1_15974	ASU_Acar_T.4839.1.1	ASU_Acar_G.4839	100557615	ENSACAG00000029351	G.4839	unknown protein-coding
1_15974	ASU_Acar_T.4969.1	ASU_Acar_G.4969	100555982	ENSACAG00000004954	obfc1	oligonucleotide/oligosaccharide-binding fold containing 1
1_15974	ASU_Acar_T.4969.2	ASU_Acar_G.4969	100555982	ENSACAG00000004954	obfc1	oligonucleotide/oligosaccharide-binding fold containing 1
1_15974	ASU_Acar_T.4969.3	ASU_Acar_G.4969	100555982	ENSACAG00000004954	obfc1	oligonucleotide/oligosaccharide-binding fold containing 1
1_15974	ASU_Acar_T.4969.4	ASU_Acar_G.4969	100555982	ENSACAG00000004954	obfc1	oligonucleotide/oligosaccharide-binding fold containing 1
1_15974	ASU_Acar_T.4969.6	ASU_Acar_G.4969	100555982	ENSACAG00000004954	obfc1	oligonucleotide/oligosaccharide-binding fold containing 1
1_15974	ASU_Acar_T.4969.7	ASU_Acar_G.4969	100555982	ENSACAG00000004954	obfc1	oligonucleotide/oligosaccharide-binding fold containing 1
1_15974	ASU_Acar_T.5009.1	ASU_Acar_G.5009	100555986	ENSACAG00000009920	qtrtd1	queuine tRNA-ribosyltransferase domain containing 1
1_15974	ASU_Acar_T.5009.3	ASU_Acar_G.5009	100555986	ENSACAG00000009920	qtrtd1	queuine tRNA-ribosyltransferase domain containing 1
1_15974	ASU_Acar_T.5009.3.1	ASU_Acar_G.5009	100555986	ENSACAG00000009920	qtrtd1	queuine tRNA-ribosyltransferase domain containing 1
1_15974	ASU_Acar_T.5009.4	ASU_Acar_G.5009	100555986	ENSACAG00000009920	qtrtd1	queuine tRNA-ribosyltransferase domain containing 1
1_15974	ASU_Acar_T.5009.6	ASU_Acar_G.5009	100555986	ENSACAG00000009920	qtrtd1	queuine tRNA-ribosyltransferase domain containing 1
1_15974	ASU_Acar_T.5009.7	ASU_Acar_G.5009	100555986	ENSACAG00000009920	qtrtd1	queuine tRNA-ribosyltransferase domain containing 1
1_15974	ASU_Acar_T.5069.1	ASU_Acar_G.5069	100555463	ENSACAG00000015055	phldb2	pleckstrin homology-like domain, family B, member 2
1_15974	ASU_Acar_T.5069.10	ASU_Acar_G.5069	100555463	ENSACAG00000015055	phldb2	pleckstrin homology-like domain, family B, member 2
1_15974	ASU_Acar_T.5069.12	ASU_Acar_G.5069	100555463	ENSACAG00000015055	phldb2	pleckstrin homology-like domain, family B, member 2
1_15974	ASU_Acar_T.5069.13	ASU_Acar_G.5069	100555463	ENSACAG00000015055	phldb2	pleckstrin homology-like domain, family B, member 2
1_15974	ASU_Acar_T.5069.14	ASU_Acar_G.5069	100555463	ENSACAG00000015055	phldb2	pleckstrin homology-like domain, family B, member 2
1_15974	ASU_Acar_T.5069.15	ASU_Acar_G.5069	100555463	ENSACAG00000015055	phldb2	pleckstrin homology-like domain, family B, member 2
1_15974	ASU_Acar_T.5069.16	ASU_Acar_G.5069	100555463	ENSACAG00000015055	phldb2	pleckstrin homology-like domain, family B, member 2
1_15974	ASU_Acar_T.5069.2	ASU_Acar_G.5069	100555463	ENSACAG00000015055	phldb2	pleckstrin homology-like domain, family B, member 2
1_15974	ASU_Acar_T.5069.3	ASU_Acar_G.5069	100555463	ENSACAG00000015055	phldb2	pleckstrin homology-like domain, family B, member 2
1_15974	ASU_Acar_T.5069.4	ASU_Acar_G.5069	100555463	ENSACAG00000015055	phldb2	pleckstrin homology-like domain, family B, member 2
1_15974	ASU_Acar_T.5069.6	ASU_Acar_G.5069	100555463	ENSACAG00000015055	phldb2	pleckstrin homology-like domain, family B, member 2
1_15974	ASU_Acar_T.5069.7	ASU_Acar_G.5069	100555463	ENSACAG00000015055	phldb2	pleckstrin homology-like domain, family B, member 2
1_15974	ASU_Acar_T.5069.8	ASU_Acar_G.5069	100555463	ENSACAG00000015055	phldb2	pleckstrin homology-like domain, family B, member 2
1_15974	ASU_Acar_T.5069.9	ASU_Acar_G.5069	100555463	ENSACAG00000015055	phldb2	pleckstrin homology-like domain, family B, member 2
1_15974	ASU_Acar_T.5141.1	ASU_Acar_G.5141	100566292	ENSACAG00000006300	gigyf2	GRB10 interacting GYF protein 2
1_15974	ASU_Acar_T.5263.2	ASU_Acar_G.5263	100564847	ENSACAG00000010985	dcbld2	discoidin, CUB and LCCL domain containing 2
1_15974	ASU_Acar_T.5263.2.1	ASU_Acar_G.5263	100564847	ENSACAG00000010985	dcbld2	discoidin, CUB and LCCL domain containing 2
1_15974	ASU_Acar_T.5263.2.1.1	ASU_Acar_G.5263	100564847	ENSACAG00000010985	dcbld2	discoidin, CUB and LCCL domain containing 2
1_15974	ASU_Acar_T.5263.2.2	ASU_Acar_G.5263	100564847	ENSACAG00000010985	dcbld2	discoidin, CUB and LCCL domain containing 2
1_15974	ASU_Acar_T.5264.2	ASU_Acar_G.5264	100554222	ENSACAG00000012742	yap1	Yes-associated protein 1
1_15974	ASU_Acar_T.5264.3	ASU_Acar_G.5264	100554222	ENSACAG00000012742	yap1	Yes-associated protein 1
1_15974	ASU_Acar_T.5264.4	ASU_Acar_G.5264	100554222	ENSACAG00000012742	yap1	Yes-associated protein 1
1_15974	ASU_Acar_T.5264.5	ASU_Acar_G.5264	100554222	ENSACAG00000012742	yap1	Yes-associated protein 1
1_15974	ASU_Acar_T.5264.6	ASU_Acar_G.5264	100554222	ENSACAG00000012742	yap1	Yes-associated protein 1
1_15974	ASU_Acar_T.5292.1	ASU_Acar_G.5292	100563596	ENSACAG00000004166	dnmbp	dynamin binding protein
1_15974	ASU_Acar_T.5292.2	ASU_Acar_G.5292	100563596	ENSACAG00000004166	dnmbp	dynamin binding protein
1_15974	ASU_Acar_T.5292.4	ASU_Acar_G.5292	100563596	ENSACAG00000004166	dnmbp	dynamin binding protein
1_15974	ASU_Acar_T.5293.1	ASU_Acar_G.5293	100553368	ENSACAG00000029660	dusp28	dual specificity phosphatase 28
1_15974	ASU_Acar_T.5359.1	ASU_Acar_G.5359	100558075	ENSACAG00000007904	tmem41a	transmembrane protein 41A
1_15974	ASU_Acar_T.5447.1	ASU_Acar_G.5447	100563332	ENSACAG00000009129	crygs	crystallin, gamma S
1_15974	ASU_Acar_T.5618.1	ASU_Acar_G.5618	100556311	ENSACAG00000010969	col8a1	collagen, type VIII, alpha 1
1_15974	ASU_Acar_T.5618.2	ASU_Acar_G.5618	100556311	ENSACAG00000010969	col8a1	collagen, type VIII, alpha 1
1_15974	ASU_Acar_T.5618.3	ASU_Acar_G.5618	100556311	ENSACAG00000010969	col8a1	collagen, type VIII, alpha 1
1_15974	ASU_Acar_T.5630.1	ASU_Acar_G.5630	100567060	ENSACAG00000016084	eif5a2	eukaryotic translation initiation factor 5A2
1_15974	ASU_Acar_T.5630.1.1	ASU_Acar_G.5630	100567060	ENSACAG00000016084	eif5a2	eukaryotic translation initiation factor 5A2
1_15974	ASU_Acar_T.5633.1	ASU_Acar_G.5633	100567970	ENSACAG00000011996	jade3	jade family PHD finger 3
1_15974	ASU_Acar_T.5633.2	ASU_Acar_G.5633	100567970	ENSACAG00000011996	jade3	jade family PHD finger 3
1_15974	ASU_Acar_T.5633.3	ASU_Acar_G.5633	100567970	ENSACAG00000011996	jade3	jade family PHD finger 3
1_15974	ASU_Acar_T.5633.4	ASU_Acar_G.5633	100567970	ENSACAG00000011996	jade3	jade family PHD finger 3
1_15974	ASU_Acar_T.5633.5	ASU_Acar_G.5633	100567970	ENSACAG00000011996	jade3	jade family PHD finger 3
1_15974	ASU_Acar_T.5663.2	ASU_Acar_G.5663	100565365	ENSACAG00000003367	pyroxd2	pyridine nucleotide-disulphide oxidoreductase domain 2
1_15974	ASU_Acar_T.5864.2	ASU_Acar_G.5864	100558135	ENSACAG00000005440	trip12	thyroid hormone receptor interactor 12
1_15974	ASU_Acar_T.5932.1	ASU_Acar_G.5932	100551726	ENSACAG00000003540	ggact	gamma-glutamylamine cyclotransferase
1_15974	ASU_Acar_T.5932.2	ASU_Acar_G.5932	100551726	ENSACAG00000003540	ggact	gamma-glutamylamine cyclotransferase
1_15974	ASU_Acar_T.5932.3	ASU_Acar_G.5932	100551726	ENSACAG00000003540	ggact	gamma-glutamylamine cyclotransferase
1_15974	ASU_Acar_T.5940.1	ASU_Acar_G.5940	100562744	ENSACAG00000014773	sytl5	synaptotagmin-like 5
1_15974	ASU_Acar_T.5940.2	ASU_Acar_G.5940	100562744	ENSACAG00000014773	sytl5	synaptotagmin-like 5
1_15974	ASU_Acar_T.5940.3	ASU_Acar_G.5940	100562744	ENSACAG00000014773	sytl5	synaptotagmin-like 5
1_15974	ASU_Acar_T.5950.1	ASU_Acar_G.5950	100567451	ENSACAG00000016056	slc7a14	solute carrier family 7, member 14
1_15974	ASU_Acar_T.5950.2	ASU_Acar_G.5950	100567451	ENSACAG00000016056	slc7a14	solute carrier family 7, member 14
1_15974	ASU_Acar_T.5950.3	ASU_Acar_G.5950	100567451	ENSACAG00000016056	slc7a14	solute carrier family 7, member 14
1_15974	ASU_Acar_T.5961.14	ASU_Acar_G.5961	103278166	ENSACAG00000017616	zbbx	zinc finger, B-box domain containing
1_15974	ASU_Acar_T.5961.2	ASU_Acar_G.5961	103278166	ENSACAG00000017616	zbbx	zinc finger, B-box domain containing
1_15974	ASU_Acar_T.610.1	ASU_Acar_G.610	100559830	ENSACAG00000002876	rhou	ras homolog family member U
1_15974	ASU_Acar_T.6102.4	ASU_Acar_G.6102	100556699	ENSACAG00000002744	per2	period circadian clock 2
1_15974	ASU_Acar_T.6108.2	ASU_Acar_G.6108	100562280	ENSACAG00000011528	tmem45a	transmembrane protein 45A
1_15974	ASU_Acar_T.6108.3	ASU_Acar_G.6108	100562280	ENSACAG00000011528	tmem45a	transmembrane protein 45A
1_15974	ASU_Acar_T.6142.1	ASU_Acar_G.6142	100565038	ENSACAG00000028458	pla2g12b	phospholipase A2, group XIIB
1_15974	ASU_Acar_T.6142.2	ASU_Acar_G.6142	100565038	ENSACAG00000028458	pla2g12b	phospholipase A2, group XIIB
1_15974	ASU_Acar_T.6266.1	ASU_Acar_G.6266	100554416	ENSACAG00000004712	ina	internexin neuronal intermediate filament protein, alpha
1_15974	ASU_Acar_T.6330.1	ASU_Acar_G.6330	100566417	ENSACAG00000015207	npffr1	neuropeptide FF receptor 1
1_15974	ASU_Acar_T.6330.4	ASU_Acar_G.6330	100566417	ENSACAG00000015207	npffr1	neuropeptide FF receptor 1
1_15974	ASU_Acar_T.6330.5	ASU_Acar_G.6330	100566417	ENSACAG00000015207	npffr1	neuropeptide FF receptor 1
1_15974	ASU_Acar_T.6375.1	ASU_Acar_G.6375	100552650	ENSACAG00000004102	sufu	suppressor of fused homolog (Drosophila)
1_15974	ASU_Acar_T.6375.3	ASU_Acar_G.6375	100552650	ENSACAG00000004102	sufu	suppressor of fused homolog (Drosophila)
1_15974	ASU_Acar_T.6375.5	ASU_Acar_G.6375	100552650	ENSACAG00000004102	sufu	suppressor of fused homolog (Drosophila)
1_15974	ASU_Acar_T.6375.7	ASU_Acar_G.6375	100552650	ENSACAG00000004102	sufu	suppressor of fused homolog (Drosophila)
1_15974	ASU_Acar_T.6375.8	ASU_Acar_G.6375	100552650	ENSACAG00000004102	sufu	suppressor of fused homolog (Drosophila)
1_15974	ASU_Acar_T.6379.1	ASU_Acar_G.6379	100557486	ENSACAG00000008171	dgkg	diacylglycerol kinase, gamma 90kDa
1_15974	ASU_Acar_T.6379.2	ASU_Acar_G.6379	100557486	ENSACAG00000008171	dgkg	diacylglycerol kinase, gamma 90kDa
1_15974	ASU_Acar_T.6379.3	ASU_Acar_G.6379	100557486	ENSACAG00000008171	dgkg	diacylglycerol kinase, gamma 90kDa
1_15974	ASU_Acar_T.6379.4	ASU_Acar_G.6379	100557486	ENSACAG00000008171	dgkg	diacylglycerol kinase, gamma 90kDa
1_15974	ASU_Acar_T.6379.6	ASU_Acar_G.6379	100557486	ENSACAG00000008171	dgkg	diacylglycerol kinase, gamma 90kDa
1_15974	ASU_Acar_T.6379.7	ASU_Acar_G.6379	100557486	ENSACAG00000008171	dgkg	diacylglycerol kinase, gamma 90kDa
1_15974	ASU_Acar_T.6379.8	ASU_Acar_G.6379	100557486	ENSACAG00000008171	dgkg	diacylglycerol kinase, gamma 90kDa
1_15974	ASU_Acar_T.6404.1	ASU_Acar_G.6404	100557684	ENSACAG00000003056	abcg1	ATP-binding cassette, sub-family G (WHITE), member 1
1_15974	ASU_Acar_T.6404.2	ASU_Acar_G.6404	100557684	ENSACAG00000003056	abcg1	ATP-binding cassette, sub-family G (WHITE), member 1
1_15974	ASU_Acar_T.6404.3	ASU_Acar_G.6404	100557684	ENSACAG00000003056	abcg1	ATP-binding cassette, sub-family G (WHITE), member 1
1_15974	ASU_Acar_T.6404.5	ASU_Acar_G.6404	100557684	ENSACAG00000003056	abcg1	ATP-binding cassette, sub-family G (WHITE), member 1
1_15974	ASU_Acar_T.65.1	ASU_Acar_G.65	100566011	ENSACAG00000004033	fancl	Fanconi anemia, complementation group L
1_15974	ASU_Acar_T.65.2	ASU_Acar_G.65	100566011	ENSACAG00000004033	fancl	Fanconi anemia, complementation group L
1_15974	ASU_Acar_T.65.4	ASU_Acar_G.65	100566011	ENSACAG00000004033	fancl	Fanconi anemia, complementation group L
1_15974	ASU_Acar_T.65.5	ASU_Acar_G.65	100566011	ENSACAG00000004033	fancl	Fanconi anemia, complementation group L
1_15974	ASU_Acar_T.6523.2	ASU_Acar_G.6523	100561820	ENSACAG00000001660	sept10	septin 10
1_15974	ASU_Acar_T.6523.3	ASU_Acar_G.6523	100561820	ENSACAG00000001660	sept10	septin 10
1_15974	ASU_Acar_T.6527.1	ASU_Acar_G.6527	100555330	ENSACAG00000009605	amotl2	angiomotin like 2
1_15974	ASU_Acar_T.6527.2	ASU_Acar_G.6527	100555330	ENSACAG00000009605	amotl2	angiomotin like 2
1_15974	ASU_Acar_T.6527.3	ASU_Acar_G.6527	100555330	ENSACAG00000009605	amotl2	angiomotin like 2
1_15974	ASU_Acar_T.6527.4	ASU_Acar_G.6527	100555330	ENSACAG00000009605	amotl2	angiomotin like 2
1_15974	ASU_Acar_T.6566.1	ASU_Acar_G.6566	100557619	ENSACAG00000003098	s1pr1	sphingosine-1-phosphate receptor 1
1_15974	ASU_Acar_T.668.1	ASU_Acar_G.668	100555048	ENSACAG00000005251	tfap2b	transcription factor AP-2 beta (activating enhancer binding protein 2 beta)
1_15974	ASU_Acar_T.668.1.1	ASU_Acar_G.668	100555048	ENSACAG00000005251	tfap2b	transcription factor AP-2 beta (activating enhancer binding protein 2 beta)
1_15974	ASU_Acar_T.670.3	ASU_Acar_G.670	100556092	ENSACAG00000011672	adssl1	adenylosuccinate synthase like 1
1_15974	ASU_Acar_T.670.4	ASU_Acar_G.670	100556092	ENSACAG00000011672	adssl1	adenylosuccinate synthase like 1
1_15974	ASU_Acar_T.670.5	ASU_Acar_G.670	100556092	ENSACAG00000011672	adssl1	adenylosuccinate synthase like 1
1_15974	ASU_Acar_T.670.6	ASU_Acar_G.670	100556092	ENSACAG00000011672	adssl1	adenylosuccinate synthase like 1
1_15974	ASU_Acar_T.6783.1	ASU_Acar_G.6783	100552525	ENSACAG00000015721	snrpc	small nuclear ribonucleoprotein polypeptide C
1_15974	ASU_Acar_T.6783.3	ASU_Acar_G.6783	100552525	ENSACAG00000015721	snrpc	small nuclear ribonucleoprotein polypeptide C
1_15974	ASU_Acar_T.6783.4	ASU_Acar_G.6783	100552525	ENSACAG00000015721	snrpc	small nuclear ribonucleoprotein polypeptide C
1_15974	ASU_Acar_T.6814.1	ASU_Acar_G.6814	-	ENSACAG00000028946	G.6814	unknown protein-coding
1_15974	ASU_Acar_T.6879.1	ASU_Acar_G.6879	100556116	ENSACAG00000013692	sec22b	SEC22 vesicle trafficking protein homolog B (S. cerevisiae) (gene/pseudogene)
1_15974	ASU_Acar_T.6879.4	ASU_Acar_G.6879	100556116	ENSACAG00000013692	sec22b	SEC22 vesicle trafficking protein homolog B (S. cerevisiae) (gene/pseudogene)
1_15974	ASU_Acar_T.6879.5	ASU_Acar_G.6879	100556116	ENSACAG00000013692	sec22b	SEC22 vesicle trafficking protein homolog B (S. cerevisiae) (gene/pseudogene)
1_15974	ASU_Acar_T.6968.1	ASU_Acar_G.6968	100552326	ENSACAG00000000130	dhcr24	24-dehydrocholesterol reductase
1_15974	ASU_Acar_T.7002.2	ASU_Acar_G.7002	100567651	ENSACAG00000002616	aldh5a1	aldehyde dehydrogenase 5 family, member A1
1_15974	ASU_Acar_T.7011.1	ASU_Acar_G.7011	100564910	ENSACAG00000004320	gfod1	glucose-fructose oxidoreductase domain containing 1
1_15974	ASU_Acar_T.7011.2	ASU_Acar_G.7011	100564910	ENSACAG00000004320	gfod1	glucose-fructose oxidoreductase domain containing 1
1_15974	ASU_Acar_T.720.1	ASU_Acar_G.720	100557661	ENSACAG00000005027	G.720	unknown protein-coding
1_15974	ASU_Acar_T.720.2	ASU_Acar_G.720	100557661	ENSACAG00000005027	G.720	unknown protein-coding
1_15974	ASU_Acar_T.720.3	ASU_Acar_G.720	100557661	ENSACAG00000005027	G.720	unknown protein-coding
1_15974	ASU_Acar_T.720.4	ASU_Acar_G.720	100557661	ENSACAG00000005027	G.720	unknown protein-coding
1_15974	ASU_Acar_T.720.5	ASU_Acar_G.720	100557661	ENSACAG00000005027	G.720	unknown protein-coding
1_15974	ASU_Acar_T.720.7	ASU_Acar_G.720	100557661	ENSACAG00000005027	G.720	unknown protein-coding
1_15974	ASU_Acar_T.720.8	ASU_Acar_G.720	100557661	ENSACAG00000005027	G.720	unknown protein-coding
1_15974	ASU_Acar_T.720.9	ASU_Acar_G.720	100557661	ENSACAG00000005027	G.720	unknown protein-coding
1_15974	ASU_Acar_T.723.1	ASU_Acar_G.723	100559237	ENSACAG00000006237	sos1	son of sevenless homolog 1 (Drosophila)
1_15974	ASU_Acar_T.723.1.1	ASU_Acar_G.723	100559237	ENSACAG00000006237	sos1	son of sevenless homolog 1 (Drosophila)
1_15974	ASU_Acar_T.7332.1	ASU_Acar_G.7332	100567323	ENSACAG00000010310	emc2	ER membrane protein complex subunit 2
1_15974	ASU_Acar_T.7332.2	ASU_Acar_G.7332	100567323	ENSACAG00000010310	emc2	ER membrane protein complex subunit 2
1_15974	ASU_Acar_T.7332.3	ASU_Acar_G.7332	100567323	ENSACAG00000010310	emc2	ER membrane protein complex subunit 2
1_15974	ASU_Acar_T.7386.1	ASU_Acar_G.7386	100558537	ENSACAG00000014158	tceanc2	transcription elongation factor A (SII) N-terminal and central domain containing 2
1_15974	ASU_Acar_T.7575.1	ASU_Acar_G.7575	100552781	ENSACAG00000015410	zbtb37	zinc finger and BTB domain containing 37
1_15974	ASU_Acar_T.7585.1	ASU_Acar_G.7585	100561824	ENSACAG00000000201	npc1	Niemann-Pick disease, type C1
1_15974	ASU_Acar_T.7585.2	ASU_Acar_G.7585	100561824	ENSACAG00000000201	npc1	Niemann-Pick disease, type C1
1_15974	ASU_Acar_T.7625.1	ASU_Acar_G.7625	100557687	ENSACAG00000000166	chrac1	chromatin accessibility complex 1
1_15974	ASU_Acar_T.7630.11	ASU_Acar_G.7630	100558341	ENSACAG00000008282	zcchc11	zinc finger, CCHC domain containing 11
1_15974	ASU_Acar_T.7630.3	ASU_Acar_G.7630	100558341	ENSACAG00000008282	zcchc11	zinc finger, CCHC domain containing 11
1_15974	ASU_Acar_T.770.1	ASU_Acar_G.770	100567635	ENSACAG00000005172	ihh	indian hedgehog
1_15974	ASU_Acar_T.7713.1	ASU_Acar_G.7713	100564981	ENSACAG00000001220	fam163a	family with sequence similarity 163, member A
1_15974	ASU_Acar_T.778.1	ASU_Acar_G.778	100556292	ENSACAG00000004938	rars	arginyl-tRNA synthetase
1_15974	ASU_Acar_T.778.1.2	ASU_Acar_G.778	100556292	ENSACAG00000004938	rars	arginyl-tRNA synthetase
1_15974	ASU_Acar_T.778.2	ASU_Acar_G.778	100556292	ENSACAG00000004938	rars	arginyl-tRNA synthetase
1_15974	ASU_Acar_T.778.3	ASU_Acar_G.778	100556292	ENSACAG00000004938	rars	arginyl-tRNA synthetase
1_15974	ASU_Acar_T.778.4	ASU_Acar_G.778	100556292	ENSACAG00000004938	rars	arginyl-tRNA synthetase
1_15974	ASU_Acar_T.7895.1	ASU_Acar_G.7895	-	-	G.7895	unknown protein-coding
1_15974	ASU_Acar_T.791.1	ASU_Acar_G.791	100566596	-	G.791	unknown protein-coding
1_15974	ASU_Acar_T.793.2	ASU_Acar_G.793	100559176	ENSACAG00000008760	mrvi1	murine retrovirus integration site 1 homolog
1_15974	ASU_Acar_T.793.3	ASU_Acar_G.793	100559176	ENSACAG00000008760	mrvi1	murine retrovirus integration site 1 homolog
1_15974	ASU_Acar_T.793.4	ASU_Acar_G.793	100559176	ENSACAG00000008760	mrvi1	murine retrovirus integration site 1 homolog
1_15974	ASU_Acar_T.793.5	ASU_Acar_G.793	100559176	ENSACAG00000008760	mrvi1	murine retrovirus integration site 1 homolog
1_15974	ASU_Acar_T.793.6	ASU_Acar_G.793	100559176	ENSACAG00000008760	mrvi1	murine retrovirus integration site 1 homolog
1_15974	ASU_Acar_T.7932.1	ASU_Acar_G.7932	100562220	ENSACAG00000000159	riok3	RIO kinase 3
1_15974	ASU_Acar_T.7932.2	ASU_Acar_G.7932	100562220	ENSACAG00000000159	riok3	RIO kinase 3
1_15974	ASU_Acar_T.7932.2.1	ASU_Acar_G.7932	100562220	ENSACAG00000000159	riok3	RIO kinase 3
1_15974	ASU_Acar_T.7932.2.2	ASU_Acar_G.7932	100562220	ENSACAG00000000159	riok3	RIO kinase 3
1_15974	ASU_Acar_T.801.1	ASU_Acar_G.801	100564564	ENSACAG00000008467	frmd1	FERM domain containing 1
1_15974	ASU_Acar_T.801.1.1	ASU_Acar_G.801	100564564	ENSACAG00000008467	frmd1	FERM domain containing 1
1_15974	ASU_Acar_T.801.2	ASU_Acar_G.801	100564564	ENSACAG00000008467	frmd1	FERM domain containing 1
1_15974	ASU_Acar_T.8203.1	ASU_Acar_G.8203	100557364	ENSACAG00000017320	sox5	SRY (sex determining region Y)-box 5
1_15974	ASU_Acar_T.8363.1	ASU_Acar_G.8363	100554682	ENSACAG00000014817	rtcb	RNA 2',3'-cyclic phosphate and 5'-OH ligase
1_15974	ASU_Acar_T.8363.3	ASU_Acar_G.8363	100554682	ENSACAG00000014817	rtcb	RNA 2',3'-cyclic phosphate and 5'-OH ligase
1_15974	ASU_Acar_T.8441.1	ASU_Acar_G.8441	100558804	ENSACAG00000012870	rufy3	RUN and FYVE domain containing 3
1_15974	ASU_Acar_T.8441.10	ASU_Acar_G.8441	100558804	ENSACAG00000012870	rufy3	RUN and FYVE domain containing 3
1_15974	ASU_Acar_T.8441.11	ASU_Acar_G.8441	100558804	ENSACAG00000012870	rufy3	RUN and FYVE domain containing 3
1_15974	ASU_Acar_T.8441.11.1	ASU_Acar_G.8441	100558804	ENSACAG00000012870	rufy3	RUN and FYVE domain containing 3
1_15974	ASU_Acar_T.8441.3	ASU_Acar_G.8441	100558804	ENSACAG00000012870	rufy3	RUN and FYVE domain containing 3
1_15974	ASU_Acar_T.8441.5	ASU_Acar_G.8441	100558804	ENSACAG00000012870	rufy3	RUN and FYVE domain containing 3
1_15974	ASU_Acar_T.8441.5.2	ASU_Acar_G.8441	100558804	ENSACAG00000012870	rufy3	RUN and FYVE domain containing 3
1_15974	ASU_Acar_T.8447.2	ASU_Acar_G.8447	100564522	ENSACAG00000007084	yipf7	Yip1 domain family, member 7
1_15974	ASU_Acar_T.8447.3	ASU_Acar_G.8447	100564522	ENSACAG00000007084	yipf7	Yip1 domain family, member 7
1_15974	ASU_Acar_T.8483.1	ASU_Acar_G.8483	103278811	-	G.8483	unknown protein-coding
1_15974	ASU_Acar_T.8620.1	ASU_Acar_G.8620	-	-	G.8620	unknown protein-coding
1_15974	ASU_Acar_T.8651.2	ASU_Acar_G.8651	100567460	ENSACAG00000013056	tmtc1	transmembrane and tetratricopeptide repeat containing 1
1_15974	ASU_Acar_T.8651.4	ASU_Acar_G.8651	100567460	ENSACAG00000013056	tmtc1	transmembrane and tetratricopeptide repeat containing 1
1_15974	ASU_Acar_T.8651.6	ASU_Acar_G.8651	100567460	ENSACAG00000013056	tmtc1	transmembrane and tetratricopeptide repeat containing 1
1_15974	ASU_Acar_T.8651.8	ASU_Acar_G.8651	100567460	ENSACAG00000013056	tmtc1	transmembrane and tetratricopeptide repeat containing 1
1_15974	ASU_Acar_T.8730.1	ASU_Acar_G.8730	100559194	ENSACAG00000009588	ndufa9	NADH dehydrogenase (ubiquinone) 1 alpha subcomplex, 9, 39kDa
1_15974	ASU_Acar_T.8784.3	ASU_Acar_G.8784	100556122	ENSACAG00000012651	actr6	ARP6 actin-related protein 6 homolog (yeast)
1_15974	ASU_Acar_T.8784.4	ASU_Acar_G.8784	100556122	ENSACAG00000012651	actr6	ARP6 actin-related protein 6 homolog (yeast)
1_15974	ASU_Acar_T.8784.6	ASU_Acar_G.8784	100556122	ENSACAG00000012651	actr6	ARP6 actin-related protein 6 homolog (yeast)
1_15974	ASU_Acar_T.8784.6.1	ASU_Acar_G.8784	100556122	ENSACAG00000012651	actr6	ARP6 actin-related protein 6 homolog (yeast)
1_15974	ASU_Acar_T.8784.7	ASU_Acar_G.8784	100556122	ENSACAG00000012651	actr6	ARP6 actin-related protein 6 homolog (yeast)
1_15974	ASU_Acar_T.8790.10	ASU_Acar_G.8790	100556713	ENSACAG00000011338	larp1b	La ribonucleoprotein domain family, member 1B
1_15974	ASU_Acar_T.8790.4	ASU_Acar_G.8790	100556713	ENSACAG00000011338	larp1b	La ribonucleoprotein domain family, member 1B
1_15974	ASU_Acar_T.8790.6	ASU_Acar_G.8790	100556713	ENSACAG00000011338	larp1b	La ribonucleoprotein domain family, member 1B
1_15974	ASU_Acar_T.8790.8	ASU_Acar_G.8790	100556713	ENSACAG00000011338	larp1b	La ribonucleoprotein domain family, member 1B
1_15974	ASU_Acar_T.8790.9	ASU_Acar_G.8790	100556713	ENSACAG00000011338	larp1b	La ribonucleoprotein domain family, member 1B
1_15974	ASU_Acar_T.8841.1	ASU_Acar_G.8841	100553714	ENSACAG00000008833	kiaa1456	KIAA1456
1_15974	ASU_Acar_T.8915.1	ASU_Acar_G.8915	100568180	ENSACAG00000003386	abce1	ATP-binding cassette, sub-family E (OABP), member 1
1_15974	ASU_Acar_T.9075.1	ASU_Acar_G.9075	100558405	ENSACAG00000013165	G.9075	unknown protein-coding
1_15974	ASU_Acar_T.9159.6.3	ASU_Acar_G.9159	100554357	ENSACAG00000003011	srgap1	SLIT-ROBO Rho GTPase activating protein 1
1_15974	ASU_Acar_T.9198.1	ASU_Acar_G.9198	100554621	-	tuba8	tubulin, alpha 8
1_15974	ASU_Acar_T.9198.2	ASU_Acar_G.9198	100554621	-	tuba8	tubulin, alpha 8
1_15974	ASU_Acar_T.9198.3	ASU_Acar_G.9198	100554621	-	tuba8	tubulin, alpha 8
1_15974	ASU_Acar_T.9198.4	ASU_Acar_G.9198	100554621	-	tuba8	tubulin, alpha 8
1_15974	ASU_Acar_T.9198.5	ASU_Acar_G.9198	100554621	-	tuba8	tubulin, alpha 8
1_15974	ASU_Acar_T.9220.1	ASU_Acar_G.9220	100556317	ENSACAG00000011178	braf	B-Raf proto-oncogene, serine/threonine kinase
1_15974	ASU_Acar_T.9220.4	ASU_Acar_G.9220	100556317	ENSACAG00000011178	braf	B-Raf proto-oncogene, serine/threonine kinase
1_15974	ASU_Acar_T.9220.7	ASU_Acar_G.9220	100556317	ENSACAG00000011178	braf	B-Raf proto-oncogene, serine/threonine kinase
1_15974	ASU_Acar_T.9220.9	ASU_Acar_G.9220	100556317	ENSACAG00000011178	braf	B-Raf proto-oncogene, serine/threonine kinase
1_15974	ASU_Acar_T.9258.3	ASU_Acar_G.9258	100553843	ENSACAG00000017352	bcat1	branched chain amino-acid transaminase 1, cytosolic
1_15974	ASU_Acar_T.9258.4	ASU_Acar_G.9258	100553843	ENSACAG00000017352	bcat1	branched chain amino-acid transaminase 1, cytosolic
1_15974	ASU_Acar_T.9258.6	ASU_Acar_G.9258	100553843	ENSACAG00000017352	bcat1	branched chain amino-acid transaminase 1, cytosolic
1_15974	ASU_Acar_T.9295.1	ASU_Acar_G.9295	100564518	ENSACAG00000005643	c6orf120	chromosome 6 open reading frame 120
1_15974	ASU_Acar_T.9295.2	ASU_Acar_G.9295	100564518	ENSACAG00000005643	c6orf120	chromosome 6 open reading frame 120
1_15974	ASU_Acar_T.9438.3	ASU_Acar_G.9438	103278858	ENSACAG00000025152	syngr1	synaptogyrin 1
1_15974	ASU_Acar_T.9438.5	ASU_Acar_G.9438	103278858	ENSACAG00000025152	syngr1	synaptogyrin 1
1_15974	ASU_Acar_T.9438.6	ASU_Acar_G.9438	103278858	ENSACAG00000025152	syngr1	synaptogyrin 1
1_15974	ASU_Acar_T.9491.1	ASU_Acar_G.9491	100564652	ENSACAG00000002147	nobox	NOBOX oogenesis homeobox
1_15974	ASU_Acar_T.9491.2	ASU_Acar_G.9491	100564652	ENSACAG00000002147	nobox	NOBOX oogenesis homeobox
1_15974	ASU_Acar_T.9491.3	ASU_Acar_G.9491	100564652	ENSACAG00000002147	nobox	NOBOX oogenesis homeobox
1_15974	ASU_Acar_T.9491.4	ASU_Acar_G.9491	100564652	ENSACAG00000002147	nobox	NOBOX oogenesis homeobox
1_15974	ASU_Acar_T.9491.5	ASU_Acar_G.9491	100564652	ENSACAG00000002147	nobox	NOBOX oogenesis homeobox
1_15974	ASU_Acar_T.9491.6	ASU_Acar_G.9491	100564652	ENSACAG00000002147	nobox	NOBOX oogenesis homeobox
1_15974	ASU_Acar_T.9491.7	ASU_Acar_G.9491	100564652	ENSACAG00000002147	nobox	NOBOX oogenesis homeobox
1_15974	ASU_Acar_T.9491.8	ASU_Acar_G.9491	100564652	ENSACAG00000002147	nobox	NOBOX oogenesis homeobox
1_15974	ASU_Acar_T.9495.1	ASU_Acar_G.9495	100563411	ENSACAG00000010031	gar1	GAR1 ribonucleoprotein
1_15974	ASU_Acar_T.954.1	ASU_Acar_G.954	100562595	ENSACAG00000014670	jmjd7	jumonji domain containing 7
1_15974	ASU_Acar_T.9603.1	ASU_Acar_G.9603	100552461	ENSACAG00000000031	ninj2	ninjurin 2
1_15974	ASU_Acar_T.9603.2	ASU_Acar_G.9603	100552461	ENSACAG00000000031	ninj2	ninjurin 2
1_15974	ASU_Acar_T.9603.3	ASU_Acar_G.9603	100552461	ENSACAG00000000031	ninj2	ninjurin 2
1_15974	ASU_Acar_T.9763.1	ASU_Acar_G.9763	100560463	ENSACAG00000003273	ormdl3	ORMDL sphingolipid biosynthesis regulator 3
1_15974	ASU_Acar_T.9763.2	ASU_Acar_G.9763	100560463	ENSACAG00000003273	ormdl3	ORMDL sphingolipid biosynthesis regulator 3
1_15974	ASU_Acar_T.9763.3	ASU_Acar_G.9763	100560463	ENSACAG00000003273	ormdl3	ORMDL sphingolipid biosynthesis regulator 3
1_15974	ASU_Acar_T.9763.4	ASU_Acar_G.9763	100560463	ENSACAG00000003273	ormdl3	ORMDL sphingolipid biosynthesis regulator 3
1_15974	ASU_Acar_T.9763.5	ASU_Acar_G.9763	100560463	ENSACAG00000003273	ormdl3	ORMDL sphingolipid biosynthesis regulator 3
1_15974	ASU_Acar_T.9860.1	ASU_Acar_G.9860	100567463	ENSACAG00000005301	vill	villin-like
1_15974	ASU_Acar_T.9860.2	ASU_Acar_G.9860	100567463	ENSACAG00000005301	vill	villin-like
1_15974	ASU_Acar_T.9901.2	ASU_Acar_G.9901	103279270	ENSACAG00000006291	G.9901	unknown protein-coding
1_15974	ASU_Acar_T.9945.1	ASU_Acar_G.9945	100560912	ENSACAG00000003231	adarb2	adenosine deaminase, RNA-specific, B2 (non-functional)
1_15981	ASU_Acar_T.15604.1	ASU_Acar_G.15604	-	-	G.15604	unknown protein-coding
1_15981	ASU_Acar_T.1632.1	ASU_Acar_G.1632	100566207	ENSACAG00000009622	tnnt3	troponin T type 3 (skeletal, fast)
1_15981	ASU_Acar_T.1632.10	ASU_Acar_G.1632	100566207	ENSACAG00000009622	tnnt3	troponin T type 3 (skeletal, fast)
1_15981	ASU_Acar_T.1632.10.1	ASU_Acar_G.1632	100566207	ENSACAG00000009622	tnnt3	troponin T type 3 (skeletal, fast)
1_15981	ASU_Acar_T.1632.11	ASU_Acar_G.1632	100566207	ENSACAG00000009622	tnnt3	troponin T type 3 (skeletal, fast)
1_15981	ASU_Acar_T.1632.12	ASU_Acar_G.1632	100566207	ENSACAG00000009622	tnnt3	troponin T type 3 (skeletal, fast)
1_15981	ASU_Acar_T.1632.13	ASU_Acar_G.1632	100566207	ENSACAG00000009622	tnnt3	troponin T type 3 (skeletal, fast)
1_15981	ASU_Acar_T.1632.14	ASU_Acar_G.1632	100566207	ENSACAG00000009622	tnnt3	troponin T type 3 (skeletal, fast)
1_15981	ASU_Acar_T.1632.15	ASU_Acar_G.1632	100566207	ENSACAG00000009622	tnnt3	troponin T type 3 (skeletal, fast)
1_15981	ASU_Acar_T.1632.2	ASU_Acar_G.1632	100566207	ENSACAG00000009622	tnnt3	troponin T type 3 (skeletal, fast)
1_15981	ASU_Acar_T.1632.4	ASU_Acar_G.1632	100566207	ENSACAG00000009622	tnnt3	troponin T type 3 (skeletal, fast)
1_15981	ASU_Acar_T.1632.5	ASU_Acar_G.1632	100566207	ENSACAG00000009622	tnnt3	troponin T type 3 (skeletal, fast)
1_15981	ASU_Acar_T.1632.6	ASU_Acar_G.1632	100566207	ENSACAG00000009622	tnnt3	troponin T type 3 (skeletal, fast)
1_15981	ASU_Acar_T.1632.7	ASU_Acar_G.1632	100566207	ENSACAG00000009622	tnnt3	troponin T type 3 (skeletal, fast)
1_15981	ASU_Acar_T.1632.8	ASU_Acar_G.1632	100566207	ENSACAG00000009622	tnnt3	troponin T type 3 (skeletal, fast)
1_15981	ASU_Acar_T.1632.9	ASU_Acar_G.1632	100566207	ENSACAG00000009622	tnnt3	troponin T type 3 (skeletal, fast)
1_15981	ASU_Acar_T.20314.1	ASU_Acar_G.20314	100562186	ENSACAG00000006458	hnf1b	HNF1 homeobox B
1_15981	ASU_Acar_T.20527.2	ASU_Acar_G.20527	100560745	ENSACAG00000007014	kmt2a	lysine (K)-specific methyltransferase 2A
1_15981	ASU_Acar_T.20653.1	ASU_Acar_G.20653	100565343	ENSACAG00000015635	unc13b	unc-13 homolog B (C. elegans)
1_15981	ASU_Acar_T.21089.1	ASU_Acar_G.21089	100562460	ENSACAG00000000816	clip2	CAP-GLY domain containing linker protein 2
1_15981	ASU_Acar_T.21089.3	ASU_Acar_G.21089	100562460	ENSACAG00000000816	clip2	CAP-GLY domain containing linker protein 2
1_15981	ASU_Acar_T.21089.4	ASU_Acar_G.21089	100562460	ENSACAG00000000816	clip2	CAP-GLY domain containing linker protein 2
1_15981	ASU_Acar_T.21089.6	ASU_Acar_G.21089	100562460	ENSACAG00000000816	clip2	CAP-GLY domain containing linker protein 2
1_15981	ASU_Acar_T.21276.1	ASU_Acar_G.21276	100558118	ENSACAG00000003688	akap14	A kinase (PRKA) anchor protein 14
1_15981	ASU_Acar_T.21534.18	ASU_Acar_G.21534	100563114	ENSACAG00000003888	epb41	erythrocyte membrane protein band 4.1
1_15981	ASU_Acar_T.21669.1	ASU_Acar_G.21669	100566138	ENSACAG00000009702	G.21669	unknown protein-coding
1_15981	ASU_Acar_T.22380.2	ASU_Acar_G.22380	100565673	ENSACAG00000011788	lactb	lactamase, beta
1_15981	ASU_Acar_T.22383.2	ASU_Acar_G.22383	103282150	ENSACAG00000008835	ap5b1	adaptor-related protein complex 5, beta 1 subunit
1_15981	ASU_Acar_T.22383.5	ASU_Acar_G.22383	103282150	ENSACAG00000008835	ap5b1	adaptor-related protein complex 5, beta 1 subunit
1_15981	ASU_Acar_T.2858.4	ASU_Acar_G.2858	100566151	ENSACAG00000016849	pkn1	protein kinase N1
1_15981	ASU_Acar_T.2858.6	ASU_Acar_G.2858	100566151	ENSACAG00000016849	pkn1	protein kinase N1
1_15981	ASU_Acar_T.9749.4	ASU_Acar_G.9749	100565910	ENSACAG00000003496	erbb2	v-erb-b2 avian erythroblastic leukemia viral oncogene homolog 2
1_16084	ASU_Acar_T.1020.2.1	ASU_Acar_G.1020	100557737	ENSACAG00000017326	ibtk	inhibitor of Bruton agammaglobulinemia tyrosine kinase
1_16084	ASU_Acar_T.10733.2	ASU_Acar_G.10733	100567924	ENSACAG00000006889	mrpl10	mitochondrial ribosomal protein L10
1_16084	ASU_Acar_T.12913.2	ASU_Acar_G.12913	100559007	ENSACAG00000029289	c3orf14	chromosome 3 open reading frame 14
1_16084	ASU_Acar_T.12917.1	ASU_Acar_G.12917	100562888	ENSACAG00000000792	med10	mediator complex subunit 10
1_16084	ASU_Acar_T.16615.1	ASU_Acar_G.16615	100557514	ENSACAG00000017218	dhrs9	dehydrogenase/reductase (SDR family) member 9
1_16084	ASU_Acar_T.16615.2	ASU_Acar_G.16615	100557514	ENSACAG00000017218	dhrs9	dehydrogenase/reductase (SDR family) member 9
1_16084	ASU_Acar_T.18114.1	ASU_Acar_G.18114	100559158	ENSACAG00000020962	G.18114	unknown protein-coding
1_16084	ASU_Acar_T.18715.1	ASU_Acar_G.18715	100553997	ENSACAG00000006647	G.18715	unknown protein-coding
1_16084	ASU_Acar_T.18744.1	ASU_Acar_G.18744	100555370	-	G.18744	unknown protein-coding
1_16084	ASU_Acar_T.19728.1.2	ASU_Acar_G.19728	100558575	ENSACAG00000014214	G.19728	unknown protein-coding
1_16084	ASU_Acar_T.20123.1	ASU_Acar_G.20123	-	-	G.20123	unknown protein-coding
1_16084	ASU_Acar_T.21261.1	ASU_Acar_G.21261	100553808	ENSACAG00000003317	snrpd3	small nuclear ribonucleoprotein D3 polypeptide 18kDa
1_16084	ASU_Acar_T.21359.1	ASU_Acar_G.21359	100553744	ENSACAG00000009705	drg2	developmentally regulated GTP binding protein 2
1_16084	ASU_Acar_T.21359.2	ASU_Acar_G.21359	100553744	ENSACAG00000009705	drg2	developmentally regulated GTP binding protein 2
1_16084	ASU_Acar_T.22372.1	ASU_Acar_G.22372	100564490	ENSACAG00000010486	lcat	lecithin-cholesterol acyltransferase
1_16084	ASU_Acar_T.22372.2	ASU_Acar_G.22372	100564490	ENSACAG00000010486	lcat	lecithin-cholesterol acyltransferase
1_16084	ASU_Acar_T.2321.1	ASU_Acar_G.2321	100563512	ENSACAG00000015637	fn1	fibronectin 1
1_16084	ASU_Acar_T.2321.12	ASU_Acar_G.2321	100563512	ENSACAG00000015637	fn1	fibronectin 1
1_16084	ASU_Acar_T.2321.13	ASU_Acar_G.2321	100563512	ENSACAG00000015637	fn1	fibronectin 1
1_16084	ASU_Acar_T.2321.14	ASU_Acar_G.2321	100563512	ENSACAG00000015637	fn1	fibronectin 1
1_16084	ASU_Acar_T.2321.15	ASU_Acar_G.2321	100563512	ENSACAG00000015637	fn1	fibronectin 1
1_16084	ASU_Acar_T.2321.16	ASU_Acar_G.2321	100563512	ENSACAG00000015637	fn1	fibronectin 1
1_16084	ASU_Acar_T.2321.17	ASU_Acar_G.2321	100563512	ENSACAG00000015637	fn1	fibronectin 1
1_16084	ASU_Acar_T.2321.18	ASU_Acar_G.2321	100563512	ENSACAG00000015637	fn1	fibronectin 1
1_16084	ASU_Acar_T.2321.2	ASU_Acar_G.2321	100563512	ENSACAG00000015637	fn1	fibronectin 1
1_16084	ASU_Acar_T.2321.20	ASU_Acar_G.2321	100563512	ENSACAG00000015637	fn1	fibronectin 1
1_16084	ASU_Acar_T.2321.21	ASU_Acar_G.2321	100563512	ENSACAG00000015637	fn1	fibronectin 1
1_16084	ASU_Acar_T.2321.22	ASU_Acar_G.2321	100563512	ENSACAG00000015637	fn1	fibronectin 1
1_16084	ASU_Acar_T.2321.3	ASU_Acar_G.2321	100563512	ENSACAG00000015637	fn1	fibronectin 1
1_16084	ASU_Acar_T.2321.4	ASU_Acar_G.2321	100563512	ENSACAG00000015637	fn1	fibronectin 1
1_16084	ASU_Acar_T.2321.5	ASU_Acar_G.2321	100563512	ENSACAG00000015637	fn1	fibronectin 1
1_16084	ASU_Acar_T.2321.8	ASU_Acar_G.2321	100563512	ENSACAG00000015637	fn1	fibronectin 1
1_16084	ASU_Acar_T.2321.9	ASU_Acar_G.2321	100563512	ENSACAG00000015637	fn1	fibronectin 1
1_16084	ASU_Acar_T.4722.1.1	ASU_Acar_G.4722	100558257	ENSACAG00000015537	fst	follistatin
1_16084	ASU_Acar_T.5807.3.2	ASU_Acar_G.5807	100553173	ENSACAG00000012250	vwa3b	von Willebrand factor A domain containing 3B
1_16084	ASU_Acar_T.6155.3	ASU_Acar_G.6155	100559719	ENSACAG00000014591	kiaa1731	KIAA1731
1_16084	ASU_Acar_T.6310.1	ASU_Acar_G.6310	100554674	ENSACAG00000010567	glra2	glycine receptor, alpha 2
1_16084	ASU_Acar_T.9001.4	ASU_Acar_G.9001	100562951	ENSACAG00000007035	gnpda2	glucosamine-6-phosphate deaminase 2
1_16118	ASU_Acar_T.10321.14	ASU_Acar_G.10321	100555803	ENSACAG00000000015	kat2b	K(lysine) acetyltransferase 2B
1_16118	ASU_Acar_T.10321.14.1	ASU_Acar_G.10321	100555803	ENSACAG00000000015	kat2b	K(lysine) acetyltransferase 2B
1_16118	ASU_Acar_T.10321.4	ASU_Acar_G.10321	100555803	ENSACAG00000000015	kat2b	K(lysine) acetyltransferase 2B
1_16118	ASU_Acar_T.10321.8	ASU_Acar_G.10321	100555803	ENSACAG00000000015	kat2b	K(lysine) acetyltransferase 2B
1_16118	ASU_Acar_T.10321.9	ASU_Acar_G.10321	100555803	ENSACAG00000000015	kat2b	K(lysine) acetyltransferase 2B
1_16118	ASU_Acar_T.10339.1	ASU_Acar_G.10339	100555275	ENSACAG00000016327	G.10339	unknown protein-coding
1_16118	ASU_Acar_T.10339.2	ASU_Acar_G.10339	100555275	ENSACAG00000016327	G.10339	unknown protein-coding
1_16118	ASU_Acar_T.10882.1	ASU_Acar_G.10882	103282104	-	slamf9	SLAM family member 9
1_16118	ASU_Acar_T.11531.1	ASU_Acar_G.11531	103282668	ENSACAG00000008428	guca2a	guanylate cyclase activator 2A (guanylin)
1_16118	ASU_Acar_T.12440.1	ASU_Acar_G.12440	-	-	G.12440	unknown protein-coding
1_16118	ASU_Acar_T.14615.3	ASU_Acar_G.14615	100554573	ENSACAG00000005970	plek2	pleckstrin 2
1_16118	ASU_Acar_T.14974.1	ASU_Acar_G.14974	100562500	ENSACAG00000001707	ydjc	YdjC homolog (bacterial)
1_16118	ASU_Acar_T.14974.2	ASU_Acar_G.14974	100562500	ENSACAG00000001707	ydjc	YdjC homolog (bacterial)
1_16118	ASU_Acar_T.1538.4.1	ASU_Acar_G.1538	100553101	ENSACAG00000014588	aars2	alanyl-tRNA synthetase 2, mitochondrial
1_16118	ASU_Acar_T.16836.2	ASU_Acar_G.16836	100560343	ENSACAG00000004368	ube2d1	ubiquitin-conjugating enzyme E2D 1
1_16118	ASU_Acar_T.17253.1	ASU_Acar_G.17253	100568001	ENSACAG00000022003	G.17253	unknown protein-coding
1_16118	ASU_Acar_T.18731.1	ASU_Acar_G.18731	103280844	ENSACAG00000006669	cep164	centrosomal protein 164kDa
1_16118	ASU_Acar_T.18731.2	ASU_Acar_G.18731	103280844	ENSACAG00000006669	cep164	centrosomal protein 164kDa
1_16118	ASU_Acar_T.18731.3	ASU_Acar_G.18731	103280844	ENSACAG00000006669	cep164	centrosomal protein 164kDa
1_16118	ASU_Acar_T.19279.1	ASU_Acar_G.19279	103281021	ENSACAG00000028365	G.19279	unknown protein-coding
1_16118	ASU_Acar_T.19714.1	ASU_Acar_G.19714	100555630	ENSACAG00000014949	ntrk1	neurotrophic tyrosine kinase, receptor, type 1
1_16118	ASU_Acar_T.20067.1	ASU_Acar_G.20067	100560602	ENSACAG00000022401	eci1	enoyl-CoA delta isomerase 1
1_16118	ASU_Acar_T.20176.1	ASU_Acar_G.20176	100559618	ENSACAG00000027496	G.20176	unknown protein-coding
1_16118	ASU_Acar_T.20474.2	ASU_Acar_G.20474	103281380	-	G.20474	unknown protein-coding
1_16118	ASU_Acar_T.20474.3	ASU_Acar_G.20474	103281380	-	G.20474	unknown protein-coding
1_16118	ASU_Acar_T.21137.1	ASU_Acar_G.21137	100552955	ENSACAG00000007469	kifc2	kinesin family member C2
1_16118	ASU_Acar_T.21799.1	ASU_Acar_G.21799	103281833	ENSACAG00000017377	G.21799	unknown protein-coding
1_16118	ASU_Acar_T.22371.1	ASU_Acar_G.22371	100564095	ENSACAG00000005422	rem1	RAS (RAD and GEM)-like GTP-binding 1
1_16118	ASU_Acar_T.2357.1	ASU_Acar_G.2357	100551980	ENSACAG00000015789	zbtb25	zinc finger and BTB domain containing 25
1_16118	ASU_Acar_T.2357.1.1	ASU_Acar_G.2357	100551980	ENSACAG00000015789	zbtb25	zinc finger and BTB domain containing 25
1_16118	ASU_Acar_T.3421.1	ASU_Acar_G.3421	100554861	ENSACAG00000006796	G.3421	unknown protein-coding
1_16118	ASU_Acar_T.4049.1	ASU_Acar_G.4049	100554218	ENSACAG00000028935	G.4049	unknown protein-coding
1_16118	ASU_Acar_T.4227.18	ASU_Acar_G.4227	100560040	ENSACAG00000007557	rnf123	ring finger protein 123
1_16118	ASU_Acar_T.4691.1	ASU_Acar_G.4691	-	-	G.4691	unknown protein-coding
1_16118	ASU_Acar_T.4693.3.2	ASU_Acar_G.4693	100566921	ENSACAG00000008650	cdc37	cell division cycle 37
1_16118	ASU_Acar_T.6203.1	ASU_Acar_G.6203	100558665	ENSACAG00000007715	vps8	vacuolar protein sorting 8 homolog (S. cerevisiae)
1_16118	ASU_Acar_T.6203.2	ASU_Acar_G.6203	100558665	ENSACAG00000007715	vps8	vacuolar protein sorting 8 homolog (S. cerevisiae)
1_16118	ASU_Acar_T.6203.3	ASU_Acar_G.6203	100558665	ENSACAG00000007715	vps8	vacuolar protein sorting 8 homolog (S. cerevisiae)
1_16118	ASU_Acar_T.6203.4	ASU_Acar_G.6203	100558665	ENSACAG00000007715	vps8	vacuolar protein sorting 8 homolog (S. cerevisiae)
1_16118	ASU_Acar_T.6203.6	ASU_Acar_G.6203	100558665	ENSACAG00000007715	vps8	vacuolar protein sorting 8 homolog (S. cerevisiae)
1_16118	ASU_Acar_T.6203.6.2	ASU_Acar_G.6203	100558665	ENSACAG00000007715	vps8	vacuolar protein sorting 8 homolog (S. cerevisiae)
1_16118	ASU_Acar_T.6203.7	ASU_Acar_G.6203	100558665	ENSACAG00000007715	vps8	vacuolar protein sorting 8 homolog (S. cerevisiae)
1_16118	ASU_Acar_T.6203.8	ASU_Acar_G.6203	100558665	ENSACAG00000007715	vps8	vacuolar protein sorting 8 homolog (S. cerevisiae)
1_16118	ASU_Acar_T.6203.9	ASU_Acar_G.6203	100558665	ENSACAG00000007715	vps8	vacuolar protein sorting 8 homolog (S. cerevisiae)
1_16118	ASU_Acar_T.6267.2	ASU_Acar_G.6267	-	-	G.6267	unknown protein-coding
1_16118	ASU_Acar_T.6362.2	ASU_Acar_G.6362	100560438	ENSACAG00000007685	eif2a	eukaryotic translation initiation factor 2A, 65kDa
1_16118	ASU_Acar_T.6362.5	ASU_Acar_G.6362	100560438	ENSACAG00000007685	eif2a	eukaryotic translation initiation factor 2A, 65kDa
1_16118	ASU_Acar_T.6415.8.7.1	ASU_Acar_G.6415	100552062	ENSACAG00000011923	dync2h1	dynein, cytoplasmic 2, heavy chain 1
1_16118	ASU_Acar_T.6638.32	ASU_Acar_G.6638	103278733	ENSACAG00000005896	traf3ip3	TRAF3 interacting protein 3
1_16118	ASU_Acar_T.6638.36	ASU_Acar_G.6638	103278733	ENSACAG00000005896	traf3ip3	TRAF3 interacting protein 3
1_16118	ASU_Acar_T.7143.1	ASU_Acar_G.7143	100554102	ENSACAG00000001238	lrrc8c	leucine rich repeat containing 8 family, member C
1_16118	ASU_Acar_T.7261.4	ASU_Acar_G.7261	100555795	ENSACAG00000001417	pkn2	protein kinase N2
1_16118	ASU_Acar_T.8484.1	ASU_Acar_G.8484	100556447	ENSACAG00000013094	hsf4	heat shock transcription factor 4
1_16118	ASU_Acar_T.9707.1	ASU_Acar_G.9707	103279278	ENSACAG00000028537	bcl2l12	BCL2-like 12 (proline rich)
1_16118	ASU_Acar_T.9707.2	ASU_Acar_G.9707	103279278	ENSACAG00000028537	bcl2l12	BCL2-like 12 (proline rich)
1_16155	ASU_Acar_T.10248.1	ASU_Acar_G.10248	100554360	ENSACAG00000007757	oxnad1	oxidoreductase NAD-binding domain containing 1
1_16155	ASU_Acar_T.10248.2	ASU_Acar_G.10248	100554360	ENSACAG00000007757	oxnad1	oxidoreductase NAD-binding domain containing 1
1_16155	ASU_Acar_T.10312.2	ASU_Acar_G.10312	100557958	ENSACAG00000007079	tbkbp1	TBK1 binding protein 1
1_16155	ASU_Acar_T.10312.3	ASU_Acar_G.10312	100557958	ENSACAG00000007079	tbkbp1	TBK1 binding protein 1
1_16155	ASU_Acar_T.10312.4	ASU_Acar_G.10312	100557958	ENSACAG00000007079	tbkbp1	TBK1 binding protein 1
1_16155	ASU_Acar_T.10312.5	ASU_Acar_G.10312	100557958	ENSACAG00000007079	tbkbp1	TBK1 binding protein 1
1_16155	ASU_Acar_T.10312.6	ASU_Acar_G.10312	100557958	ENSACAG00000007079	tbkbp1	TBK1 binding protein 1
1_16155	ASU_Acar_T.10448.1	ASU_Acar_G.10448	100565712	ENSACAG00000013311	kcna7	potassium voltage-gated channel, shaker-related subfamily, member 7
1_16155	ASU_Acar_T.10448.2	ASU_Acar_G.10448	100565712	ENSACAG00000013311	kcna7	potassium voltage-gated channel, shaker-related subfamily, member 7
1_16155	ASU_Acar_T.10510.1	ASU_Acar_G.10510	100559201	ENSACAG00000013088	ppfia3	protein tyrosine phosphatase, receptor type, f polypeptide (PTPRF), interacting protein (liprin), alpha 3
1_16155	ASU_Acar_T.10510.2	ASU_Acar_G.10510	100559201	ENSACAG00000013088	ppfia3	protein tyrosine phosphatase, receptor type, f polypeptide (PTPRF), interacting protein (liprin), alpha 3
1_16155	ASU_Acar_T.10516.1	ASU_Acar_G.10516	100563025	ENSACAG00000011776	immt	inner membrane protein, mitochondrial
1_16155	ASU_Acar_T.10516.1.1	ASU_Acar_G.10516	100563025	ENSACAG00000011776	immt	inner membrane protein, mitochondrial
1_16155	ASU_Acar_T.10516.2	ASU_Acar_G.10516	100563025	ENSACAG00000011776	immt	inner membrane protein, mitochondrial
1_16155	ASU_Acar_T.10516.3	ASU_Acar_G.10516	100563025	ENSACAG00000011776	immt	inner membrane protein, mitochondrial
1_16155	ASU_Acar_T.10516.4	ASU_Acar_G.10516	100563025	ENSACAG00000011776	immt	inner membrane protein, mitochondrial
1_16155	ASU_Acar_T.10516.5	ASU_Acar_G.10516	100563025	ENSACAG00000011776	immt	inner membrane protein, mitochondrial
1_16155	ASU_Acar_T.10594.7	ASU_Acar_G.10594	103279211	ENSACAG00000013855	G.10594	unknown protein-coding
1_16155	ASU_Acar_T.10654.1	ASU_Acar_G.10654	103279280	-	G.10654	unknown protein-coding
1_16155	ASU_Acar_T.10752.1	ASU_Acar_G.10752	100552993	ENSACAG00000007861	yme1l1	YME1-like 1 ATPase
1_16155	ASU_Acar_T.10752.2	ASU_Acar_G.10752	100552993	ENSACAG00000007861	yme1l1	YME1-like 1 ATPase
1_16155	ASU_Acar_T.10752.3	ASU_Acar_G.10752	100552993	ENSACAG00000007861	yme1l1	YME1-like 1 ATPase
1_16155	ASU_Acar_T.10752.4	ASU_Acar_G.10752	100552993	ENSACAG00000007861	yme1l1	YME1-like 1 ATPase
1_16155	ASU_Acar_T.10752.5	ASU_Acar_G.10752	100552993	ENSACAG00000007861	yme1l1	YME1-like 1 ATPase
1_16155	ASU_Acar_T.10775.1	ASU_Acar_G.10775	100565019	ENSACAG00000009870	znf710	zinc finger protein 710
1_16155	ASU_Acar_T.10775.2	ASU_Acar_G.10775	100565019	ENSACAG00000009870	znf710	zinc finger protein 710
1_16155	ASU_Acar_T.10775.3	ASU_Acar_G.10775	100565019	ENSACAG00000009870	znf710	zinc finger protein 710
1_16155	ASU_Acar_T.10775.4	ASU_Acar_G.10775	100565019	ENSACAG00000009870	znf710	zinc finger protein 710
1_16155	ASU_Acar_T.10775.5	ASU_Acar_G.10775	100565019	ENSACAG00000009870	znf710	zinc finger protein 710
1_16155	ASU_Acar_T.10845.1	ASU_Acar_G.10845	100561087	ENSACAG00000001994	anapc2	anaphase promoting complex subunit 2
1_16155	ASU_Acar_T.10852.1	ASU_Acar_G.10852	100562856	ENSACAG00000003649	fgf11	fibroblast growth factor 11
1_16155	ASU_Acar_T.10951.1	ASU_Acar_G.10951	100558909	ENSACAG00000011164	vax2	ventral anterior homeobox 2
1_16155	ASU_Acar_T.10977.1	ASU_Acar_G.10977	100566589	ENSACAG00000009027	efnb1	ephrin-B1
1_16155	ASU_Acar_T.10977.2	ASU_Acar_G.10977	100566589	ENSACAG00000009027	efnb1	ephrin-B1
1_16155	ASU_Acar_T.10991.1	ASU_Acar_G.10991	100567954	-	insr	insulin receptor
1_16155	ASU_Acar_T.11177.1	ASU_Acar_G.11177	103282402	ENSACAG00000014060	G.11177	unknown protein-coding
1_16155	ASU_Acar_T.11378.1	ASU_Acar_G.11378	100556677	ENSACAG00000014939	c1qa	complement component 1, q subcomponent, A chain
1_16155	ASU_Acar_T.11784.1	ASU_Acar_G.11784	103282855	ENSACAG00000014460	arhgap25	Rho GTPase activating protein 25
1_16155	ASU_Acar_T.1205.3	ASU_Acar_G.1205	100555579	ENSACAG00000002152	dnajc24	DnaJ (Hsp40) homolog, subfamily C, member 24
1_16155	ASU_Acar_T.1205.5	ASU_Acar_G.1205	100555579	ENSACAG00000002152	dnajc24	DnaJ (Hsp40) homolog, subfamily C, member 24
1_16155	ASU_Acar_T.12095.3	ASU_Acar_G.12095	100557371	ENSACAG00000006469	dnajb4	DnaJ (Hsp40) homolog, subfamily B, member 4
1_16155	ASU_Acar_T.12095.4	ASU_Acar_G.12095	100557371	ENSACAG00000006469	dnajb4	DnaJ (Hsp40) homolog, subfamily B, member 4
1_16155	ASU_Acar_T.1213.5	ASU_Acar_G.1213	100552839	ENSACAG00000012393	erlec1	endoplasmic reticulum lectin 1
1_16155	ASU_Acar_T.12265.2	ASU_Acar_G.12265	-	ENSACAG00000003230	G.12265	unknown protein-coding
1_16155	ASU_Acar_T.12277.1	ASU_Acar_G.12277	100558157	ENSACAG00000016149	igsf9b	immunoglobulin superfamily, member 9B
1_16155	ASU_Acar_T.12277.2	ASU_Acar_G.12277	100558157	ENSACAG00000016149	igsf9b	immunoglobulin superfamily, member 9B
1_16155	ASU_Acar_T.12277.3	ASU_Acar_G.12277	100558157	ENSACAG00000016149	igsf9b	immunoglobulin superfamily, member 9B
1_16155	ASU_Acar_T.12566.2	ASU_Acar_G.12566	100554434	ENSACAG00000011922	gab3	GRB2-associated binding protein 3
1_16155	ASU_Acar_T.12719.1	ASU_Acar_G.12719	100567338	ENSACAG00000003858	med7	mediator complex subunit 7
1_16155	ASU_Acar_T.12794.1	ASU_Acar_G.12794	100562294	ENSACAG00000012157	mcm4	minichromosome maintenance complex component 4
1_16155	ASU_Acar_T.12794.1.1	ASU_Acar_G.12794	100562294	ENSACAG00000012157	mcm4	minichromosome maintenance complex component 4
1_16155	ASU_Acar_T.12794.1.1.1	ASU_Acar_G.12794	100562294	ENSACAG00000012157	mcm4	minichromosome maintenance complex component 4
1_16155	ASU_Acar_T.12883.1	ASU_Acar_G.12883	100558415	ENSACAG00000022350	G.12883	unknown protein-coding
1_16155	ASU_Acar_T.12904.1	ASU_Acar_G.12904	103279511	-	G.12904	unknown protein-coding
1_16155	ASU_Acar_T.12915.1	ASU_Acar_G.12915	103279518	ENSACAG00000000805	kiaa0947	KIAA0947
1_16155	ASU_Acar_T.12915.3	ASU_Acar_G.12915	103279518	ENSACAG00000000805	kiaa0947	KIAA0947
1_16155	ASU_Acar_T.12915.5	ASU_Acar_G.12915	103279518	ENSACAG00000000805	kiaa0947	KIAA0947
1_16155	ASU_Acar_T.12957.1	ASU_Acar_G.12957	100552866	ENSACAG00000009680	stat6	signal transducer and activator of transcription 6, interleukin-4 induced
1_16155	ASU_Acar_T.12957.1.2	ASU_Acar_G.12957	100552866	ENSACAG00000009680	stat6	signal transducer and activator of transcription 6, interleukin-4 induced
1_16155	ASU_Acar_T.12957.1.3	ASU_Acar_G.12957	100552866	ENSACAG00000009680	stat6	signal transducer and activator of transcription 6, interleukin-4 induced
1_16155	ASU_Acar_T.12957.2.1	ASU_Acar_G.12957	100552866	ENSACAG00000009680	stat6	signal transducer and activator of transcription 6, interleukin-4 induced
1_16155	ASU_Acar_T.1297.5	ASU_Acar_G.1297	100559311	ENSACAG00000000132	grhl1	grainyhead-like 1 (Drosophila)
1_16155	ASU_Acar_T.12981.1	ASU_Acar_G.12981	100566239	ENSACAG00000006388	r3hdm2	R3H domain containing 2
1_16155	ASU_Acar_T.12981.10	ASU_Acar_G.12981	100566239	ENSACAG00000006388	r3hdm2	R3H domain containing 2
1_16155	ASU_Acar_T.12981.11	ASU_Acar_G.12981	100566239	ENSACAG00000006388	r3hdm2	R3H domain containing 2
1_16155	ASU_Acar_T.12981.12	ASU_Acar_G.12981	100566239	ENSACAG00000006388	r3hdm2	R3H domain containing 2
1_16155	ASU_Acar_T.12981.13	ASU_Acar_G.12981	100566239	ENSACAG00000006388	r3hdm2	R3H domain containing 2
1_16155	ASU_Acar_T.12981.2	ASU_Acar_G.12981	100566239	ENSACAG00000006388	r3hdm2	R3H domain containing 2
1_16155	ASU_Acar_T.12981.3	ASU_Acar_G.12981	100566239	ENSACAG00000006388	r3hdm2	R3H domain containing 2
1_16155	ASU_Acar_T.12981.4	ASU_Acar_G.12981	100566239	ENSACAG00000006388	r3hdm2	R3H domain containing 2
1_16155	ASU_Acar_T.12981.5	ASU_Acar_G.12981	100566239	ENSACAG00000006388	r3hdm2	R3H domain containing 2
1_16155	ASU_Acar_T.12981.6	ASU_Acar_G.12981	100566239	ENSACAG00000006388	r3hdm2	R3H domain containing 2
1_16155	ASU_Acar_T.12981.7	ASU_Acar_G.12981	100566239	ENSACAG00000006388	r3hdm2	R3H domain containing 2
1_16155	ASU_Acar_T.12981.8	ASU_Acar_G.12981	100566239	ENSACAG00000006388	r3hdm2	R3H domain containing 2
1_16155	ASU_Acar_T.12981.9	ASU_Acar_G.12981	100566239	ENSACAG00000006388	r3hdm2	R3H domain containing 2
1_16155	ASU_Acar_T.13100.1	ASU_Acar_G.13100	100555674	ENSACAG00000015963	mc3r	melanocortin 3 receptor
1_16155	ASU_Acar_T.13100.2	ASU_Acar_G.13100	100555674	ENSACAG00000015963	mc3r	melanocortin 3 receptor
1_16155	ASU_Acar_T.13118.4.2	ASU_Acar_G.13118	100561312	ENSACAG00000007658	pex5	peroxisomal biogenesis factor 5
1_16155	ASU_Acar_T.13118.5	ASU_Acar_G.13118	100561312	ENSACAG00000007658	pex5	peroxisomal biogenesis factor 5
1_16155	ASU_Acar_T.13262.10	ASU_Acar_G.13262	100553068	ENSACAG00000008808	slc12a6	solute carrier family 12 (potassium/chloride transporter), member 6
1_16155	ASU_Acar_T.13262.4	ASU_Acar_G.13262	100553068	ENSACAG00000008808	slc12a6	solute carrier family 12 (potassium/chloride transporter), member 6
1_16155	ASU_Acar_T.13262.5	ASU_Acar_G.13262	100553068	ENSACAG00000008808	slc12a6	solute carrier family 12 (potassium/chloride transporter), member 6
1_16155	ASU_Acar_T.13262.6	ASU_Acar_G.13262	100553068	ENSACAG00000008808	slc12a6	solute carrier family 12 (potassium/chloride transporter), member 6
1_16155	ASU_Acar_T.13262.7	ASU_Acar_G.13262	100553068	ENSACAG00000008808	slc12a6	solute carrier family 12 (potassium/chloride transporter), member 6
1_16155	ASU_Acar_T.13262.8	ASU_Acar_G.13262	100553068	ENSACAG00000008808	slc12a6	solute carrier family 12 (potassium/chloride transporter), member 6
1_16155	ASU_Acar_T.13262.9	ASU_Acar_G.13262	100553068	ENSACAG00000008808	slc12a6	solute carrier family 12 (potassium/chloride transporter), member 6
1_16155	ASU_Acar_T.13523.1	ASU_Acar_G.13523	100554178	ENSACAG00000015526	slc3a1	solute carrier family 3 (amino acid transporter heavy chain), member 1
1_16155	ASU_Acar_T.13584.1	ASU_Acar_G.13584	-	-	G.13584	unknown protein-coding
1_16155	ASU_Acar_T.13649.1	ASU_Acar_G.13649	100554760	ENSACAG00000017691	myrf	myelin regulatory factor
1_16155	ASU_Acar_T.13649.10	ASU_Acar_G.13649	100554760	ENSACAG00000017691	myrf	myelin regulatory factor
1_16155	ASU_Acar_T.13649.10.1	ASU_Acar_G.13649	100554760	ENSACAG00000017691	myrf	myelin regulatory factor
1_16155	ASU_Acar_T.13649.10.2	ASU_Acar_G.13649	100554760	ENSACAG00000017691	myrf	myelin regulatory factor
1_16155	ASU_Acar_T.13649.11	ASU_Acar_G.13649	100554760	ENSACAG00000017691	myrf	myelin regulatory factor
1_16155	ASU_Acar_T.13649.12	ASU_Acar_G.13649	100554760	ENSACAG00000017691	myrf	myelin regulatory factor
1_16155	ASU_Acar_T.13649.13	ASU_Acar_G.13649	100554760	ENSACAG00000017691	myrf	myelin regulatory factor
1_16155	ASU_Acar_T.13649.14	ASU_Acar_G.13649	100554760	ENSACAG00000017691	myrf	myelin regulatory factor
1_16155	ASU_Acar_T.13649.15	ASU_Acar_G.13649	100554760	ENSACAG00000017691	myrf	myelin regulatory factor
1_16155	ASU_Acar_T.13649.16	ASU_Acar_G.13649	100554760	ENSACAG00000017691	myrf	myelin regulatory factor
1_16155	ASU_Acar_T.13649.17	ASU_Acar_G.13649	100554760	ENSACAG00000017691	myrf	myelin regulatory factor
1_16155	ASU_Acar_T.13649.3	ASU_Acar_G.13649	100554760	ENSACAG00000017691	myrf	myelin regulatory factor
1_16155	ASU_Acar_T.13649.4	ASU_Acar_G.13649	100554760	ENSACAG00000017691	myrf	myelin regulatory factor
1_16155	ASU_Acar_T.13649.5	ASU_Acar_G.13649	100554760	ENSACAG00000017691	myrf	myelin regulatory factor
1_16155	ASU_Acar_T.13649.6	ASU_Acar_G.13649	100554760	ENSACAG00000017691	myrf	myelin regulatory factor
1_16155	ASU_Acar_T.13649.7	ASU_Acar_G.13649	100554760	ENSACAG00000017691	myrf	myelin regulatory factor
1_16155	ASU_Acar_T.13649.8	ASU_Acar_G.13649	100554760	ENSACAG00000017691	myrf	myelin regulatory factor
1_16155	ASU_Acar_T.13649.9	ASU_Acar_G.13649	100554760	ENSACAG00000017691	myrf	myelin regulatory factor
1_16155	ASU_Acar_T.1365.2	ASU_Acar_G.1365	100561150	ENSACAG00000012729	calcb	calcitonin-related polypeptide beta
1_16155	ASU_Acar_T.13888.1	ASU_Acar_G.13888	100554372	ENSACAG00000017989	lyn	LYN proto-oncogene, Src family tyrosine kinase
1_16155	ASU_Acar_T.13888.2	ASU_Acar_G.13888	100554372	ENSACAG00000017989	lyn	LYN proto-oncogene, Src family tyrosine kinase
1_16155	ASU_Acar_T.13888.2.1	ASU_Acar_G.13888	100554372	ENSACAG00000017989	lyn	LYN proto-oncogene, Src family tyrosine kinase
1_16155	ASU_Acar_T.13888.2.2	ASU_Acar_G.13888	100554372	ENSACAG00000017989	lyn	LYN proto-oncogene, Src family tyrosine kinase
1_16155	ASU_Acar_T.13920.1	ASU_Acar_G.13920	100554180	ENSACAG00000018139	G.13920	unknown protein-coding
1_16155	ASU_Acar_T.13920.2	ASU_Acar_G.13920	100554180	ENSACAG00000018139	G.13920	unknown protein-coding
1_16155	ASU_Acar_T.14012.1	ASU_Acar_G.14012	100557769	ENSACAG00000017711	irf4	interferon regulatory factor 4
1_16155	ASU_Acar_T.14012.2	ASU_Acar_G.14012	100557769	ENSACAG00000017711	irf4	interferon regulatory factor 4
1_16155	ASU_Acar_T.14040.1	ASU_Acar_G.14040	100565447	ENSACAG00000026328	G.14040	unknown protein-coding
1_16155	ASU_Acar_T.141.1	ASU_Acar_G.141	100565875	ENSACAG00000004140	mdk	midkine (neurite growth-promoting factor 2)
1_16155	ASU_Acar_T.141.2	ASU_Acar_G.141	100565875	ENSACAG00000004140	mdk	midkine (neurite growth-promoting factor 2)
1_16155	ASU_Acar_T.141.3	ASU_Acar_G.141	100565875	ENSACAG00000004140	mdk	midkine (neurite growth-promoting factor 2)
1_16155	ASU_Acar_T.14109.1	ASU_Acar_G.14109	100556848	ENSACAG00000015098	hdac7	histone deacetylase 7
1_16155	ASU_Acar_T.14109.2	ASU_Acar_G.14109	100556848	ENSACAG00000015098	hdac7	histone deacetylase 7
1_16155	ASU_Acar_T.14109.2.1	ASU_Acar_G.14109	100556848	ENSACAG00000015098	hdac7	histone deacetylase 7
1_16155	ASU_Acar_T.14109.2.2	ASU_Acar_G.14109	100556848	ENSACAG00000015098	hdac7	histone deacetylase 7
1_16155	ASU_Acar_T.14109.2.2.1	ASU_Acar_G.14109	100556848	ENSACAG00000015098	hdac7	histone deacetylase 7
1_16155	ASU_Acar_T.14209.1	ASU_Acar_G.14209	100564464	ENSACAG00000011415	ndrg2	NDRG family member 2
1_16155	ASU_Acar_T.14209.2	ASU_Acar_G.14209	100564464	ENSACAG00000011415	ndrg2	NDRG family member 2
1_16155	ASU_Acar_T.14209.3	ASU_Acar_G.14209	100564464	ENSACAG00000011415	ndrg2	NDRG family member 2
1_16155	ASU_Acar_T.14209.7	ASU_Acar_G.14209	100564464	ENSACAG00000011415	ndrg2	NDRG family member 2
1_16155	ASU_Acar_T.14335.7	ASU_Acar_G.14335	100553196	ENSACAG00000006866	katna1	katanin p60 (ATPase containing) subunit A 1
1_16155	ASU_Acar_T.1436.2	ASU_Acar_G.1436	100559573	ENSACAG00000016013	tyw5	tRNA-yW synthesizing protein 5
1_16155	ASU_Acar_T.14392.1	ASU_Acar_G.14392	100558424	ENSACAG00000015169	ppm1a	protein phosphatase, Mg2+/Mn2+ dependent, 1A
1_16155	ASU_Acar_T.14640.6.2	ASU_Acar_G.14640	100558556	ENSACAG00000014065	tmcc1	transmembrane and coiled-coil domain family 1
1_16155	ASU_Acar_T.14685.1	ASU_Acar_G.14685	100563679	ENSACAG00000003935	tmx1	thioredoxin-related transmembrane protein 1
1_16155	ASU_Acar_T.14821.1	ASU_Acar_G.14821	100563943	ENSACAG00000016061	prpf31	pre-mRNA processing factor 31
1_16155	ASU_Acar_T.14821.2	ASU_Acar_G.14821	100563943	ENSACAG00000016061	prpf31	pre-mRNA processing factor 31
1_16155	ASU_Acar_T.14821.3	ASU_Acar_G.14821	100563943	ENSACAG00000016061	prpf31	pre-mRNA processing factor 31
1_16155	ASU_Acar_T.14821.4	ASU_Acar_G.14821	100563943	ENSACAG00000016061	prpf31	pre-mRNA processing factor 31
1_16155	ASU_Acar_T.14821.5	ASU_Acar_G.14821	100563943	ENSACAG00000016061	prpf31	pre-mRNA processing factor 31
1_16155	ASU_Acar_T.14863.1	ASU_Acar_G.14863	100564141	ENSACAG00000016085	cnot3	CCR4-NOT transcription complex, subunit 3
1_16155	ASU_Acar_T.14863.16	ASU_Acar_G.14863	100564141	ENSACAG00000016085	cnot3	CCR4-NOT transcription complex, subunit 3
1_16155	ASU_Acar_T.14863.17	ASU_Acar_G.14863	100564141	ENSACAG00000016085	cnot3	CCR4-NOT transcription complex, subunit 3
1_16155	ASU_Acar_T.14863.18	ASU_Acar_G.14863	100564141	ENSACAG00000016085	cnot3	CCR4-NOT transcription complex, subunit 3
1_16155	ASU_Acar_T.14863.2	ASU_Acar_G.14863	100564141	ENSACAG00000016085	cnot3	CCR4-NOT transcription complex, subunit 3
1_16155	ASU_Acar_T.14863.23	ASU_Acar_G.14863	100564141	ENSACAG00000016085	cnot3	CCR4-NOT transcription complex, subunit 3
1_16155	ASU_Acar_T.14863.24	ASU_Acar_G.14863	100564141	ENSACAG00000016085	cnot3	CCR4-NOT transcription complex, subunit 3
1_16155	ASU_Acar_T.14863.6	ASU_Acar_G.14863	100564141	ENSACAG00000016085	cnot3	CCR4-NOT transcription complex, subunit 3
1_16155	ASU_Acar_T.15001.1	ASU_Acar_G.15001	100556268	ENSACAG00000001224	ppil2	peptidylprolyl isomerase (cyclophilin)-like 2
1_16155	ASU_Acar_T.15001.10	ASU_Acar_G.15001	100556268	ENSACAG00000001224	ppil2	peptidylprolyl isomerase (cyclophilin)-like 2
1_16155	ASU_Acar_T.15001.2	ASU_Acar_G.15001	100556268	ENSACAG00000001224	ppil2	peptidylprolyl isomerase (cyclophilin)-like 2
1_16155	ASU_Acar_T.15001.3	ASU_Acar_G.15001	100556268	ENSACAG00000001224	ppil2	peptidylprolyl isomerase (cyclophilin)-like 2
1_16155	ASU_Acar_T.15001.4	ASU_Acar_G.15001	100556268	ENSACAG00000001224	ppil2	peptidylprolyl isomerase (cyclophilin)-like 2
1_16155	ASU_Acar_T.15001.5	ASU_Acar_G.15001	100556268	ENSACAG00000001224	ppil2	peptidylprolyl isomerase (cyclophilin)-like 2
1_16155	ASU_Acar_T.15001.5.1	ASU_Acar_G.15001	100556268	ENSACAG00000001224	ppil2	peptidylprolyl isomerase (cyclophilin)-like 2
1_16155	ASU_Acar_T.15001.6	ASU_Acar_G.15001	100556268	ENSACAG00000001224	ppil2	peptidylprolyl isomerase (cyclophilin)-like 2
1_16155	ASU_Acar_T.15001.7	ASU_Acar_G.15001	100556268	ENSACAG00000001224	ppil2	peptidylprolyl isomerase (cyclophilin)-like 2
1_16155	ASU_Acar_T.15001.8	ASU_Acar_G.15001	100556268	ENSACAG00000001224	ppil2	peptidylprolyl isomerase (cyclophilin)-like 2
1_16155	ASU_Acar_T.15001.9	ASU_Acar_G.15001	100556268	ENSACAG00000001224	ppil2	peptidylprolyl isomerase (cyclophilin)-like 2
1_16155	ASU_Acar_T.15105.12	ASU_Acar_G.15105	100557970	ENSACAG00000003825	trmt1	tRNA methyltransferase 1 homolog (S. cerevisiae)
1_16155	ASU_Acar_T.15105.15	ASU_Acar_G.15105	100557970	ENSACAG00000003825	trmt1	tRNA methyltransferase 1 homolog (S. cerevisiae)
1_16155	ASU_Acar_T.15105.16	ASU_Acar_G.15105	100557970	ENSACAG00000003825	trmt1	tRNA methyltransferase 1 homolog (S. cerevisiae)
1_16155	ASU_Acar_T.15105.3	ASU_Acar_G.15105	100557970	ENSACAG00000003825	trmt1	tRNA methyltransferase 1 homolog (S. cerevisiae)
1_16155	ASU_Acar_T.15105.5	ASU_Acar_G.15105	100557970	ENSACAG00000003825	trmt1	tRNA methyltransferase 1 homolog (S. cerevisiae)
1_16155	ASU_Acar_T.15105.6	ASU_Acar_G.15105	100557970	ENSACAG00000003825	trmt1	tRNA methyltransferase 1 homolog (S. cerevisiae)
1_16155	ASU_Acar_T.15105.7	ASU_Acar_G.15105	100557970	ENSACAG00000003825	trmt1	tRNA methyltransferase 1 homolog (S. cerevisiae)
1_16155	ASU_Acar_T.15120.3	ASU_Acar_G.15120	100558756	ENSACAG00000025550	asna1	arsA arsenite transporter, ATP-binding, homolog 1 (bacterial)
1_16155	ASU_Acar_T.15135.1	ASU_Acar_G.15135	100556407	ENSACAG00000003382	prdx2	peroxiredoxin 2
1_16155	ASU_Acar_T.15194.2	ASU_Acar_G.15194	100554701	-	G.15194	unknown protein-coding
1_16155	ASU_Acar_T.15203.10	ASU_Acar_G.15203	100564603	ENSACAG00000005425	atxn2l	ataxin 2-like
1_16155	ASU_Acar_T.15203.11	ASU_Acar_G.15203	100564603	ENSACAG00000005425	atxn2l	ataxin 2-like
1_16155	ASU_Acar_T.15203.14	ASU_Acar_G.15203	100564603	ENSACAG00000005425	atxn2l	ataxin 2-like
1_16155	ASU_Acar_T.15203.15	ASU_Acar_G.15203	100564603	ENSACAG00000005425	atxn2l	ataxin 2-like
1_16155	ASU_Acar_T.15203.17	ASU_Acar_G.15203	100564603	ENSACAG00000005425	atxn2l	ataxin 2-like
1_16155	ASU_Acar_T.15203.18	ASU_Acar_G.15203	100564603	ENSACAG00000005425	atxn2l	ataxin 2-like
1_16155	ASU_Acar_T.15203.19	ASU_Acar_G.15203	100564603	ENSACAG00000005425	atxn2l	ataxin 2-like
1_16155	ASU_Acar_T.15203.2	ASU_Acar_G.15203	100564603	ENSACAG00000005425	atxn2l	ataxin 2-like
1_16155	ASU_Acar_T.15203.3	ASU_Acar_G.15203	100564603	ENSACAG00000005425	atxn2l	ataxin 2-like
1_16155	ASU_Acar_T.15203.4	ASU_Acar_G.15203	100564603	ENSACAG00000005425	atxn2l	ataxin 2-like
1_16155	ASU_Acar_T.15203.5	ASU_Acar_G.15203	100564603	ENSACAG00000005425	atxn2l	ataxin 2-like
1_16155	ASU_Acar_T.15203.6	ASU_Acar_G.15203	100564603	ENSACAG00000005425	atxn2l	ataxin 2-like
1_16155	ASU_Acar_T.15203.7	ASU_Acar_G.15203	100564603	ENSACAG00000005425	atxn2l	ataxin 2-like
1_16155	ASU_Acar_T.15231.2	ASU_Acar_G.15231	100559740	ENSACAG00000011464	lpin3	lipin 3
1_16155	ASU_Acar_T.15311.1	ASU_Acar_G.15311	100554965	ENSACAG00000001298	pard6a	par-6 family cell polarity regulator alpha
1_16155	ASU_Acar_T.15367.1	ASU_Acar_G.15367	103280051	ENSACAG00000007731	znf488	zinc finger protein 488
1_16155	ASU_Acar_T.15385.1	ASU_Acar_G.15385	103280052	ENSACAG00000025734	c10orf71	chromosome 10 open reading frame 71
1_16155	ASU_Acar_T.15393.1	ASU_Acar_G.15393	100567092	ENSACAG00000002169	rps3	ribosomal protein S3
1_16155	ASU_Acar_T.15393.2	ASU_Acar_G.15393	100567092	ENSACAG00000002169	rps3	ribosomal protein S3
1_16155	ASU_Acar_T.15638.1	ASU_Acar_G.15638	100567997	ENSACAG00000029039	ly86	lymphocyte antigen 86
1_16155	ASU_Acar_T.15742.1	ASU_Acar_G.15742	100551759	ENSACAG00000000684	tmem192	transmembrane protein 192
1_16155	ASU_Acar_T.15877.1	ASU_Acar_G.15877	100552347	ENSACAG00000012194	mttp	microsomal triglyceride transfer protein
1_16155	ASU_Acar_T.15981.1	ASU_Acar_G.15981	100552545	ENSACAG00000011549	elfn1	extracellular leucine-rich repeat and fibronectin type III domain containing 1
1_16155	ASU_Acar_T.15981.2	ASU_Acar_G.15981	100552545	ENSACAG00000011549	elfn1	extracellular leucine-rich repeat and fibronectin type III domain containing 1
1_16155	ASU_Acar_T.16089.1	ASU_Acar_G.16089	100556014	ENSACAG00000006537	map4	microtubule-associated protein 4
[truncated: 64,282 more rows]
