# Supplementary material for: Differential expression of conserved and novel microRNAs during tail regeneration in the lizard Anolis carolinensis
Source: BMC Genomics. 2016 May 5;17:339. doi: 10.1186/s12864-016-2640-3 (PMC4858913; doi:10.1186/s12864-016-2640-3)
Supplement: Additional file 5: Table S5. — Expression summary of down- or upregulated microRNAs and their mRNA targets. (XLSX 218 kb) [file 12864_2016_2640_MOESM5_ESM.xlsx]

## Sheet: miRNA_and_mRNA_expression
Supplemental Table 5. Expression summary of down- or up-regulated microRNAs and their mRNA targets.
Predicted Targeted Transcript	Predicted Targeted Gene	miRNA_id	Transcript Locus	mRNA_FPKM_S5	mRNA_FPKM_S1	log2(fold_change)	test_stat	p_value	q_value	mRNA_DE?	baseMean	miRNA_expr_S5	miRNA_expr_S1	foldChange	log2FoldChange	pval	padj	miRNA_DE?
ASU_Acar_T.361.4	ASU_Acar_G.361	GL343237.1_6814	1:39229514-39361955	0.690397	3.45703	2.32403	0.577516	0.2456	0.99975	no	3.10266	6.20532	0	0	inf	0.000113908	0.00697682	yes
ASU_Acar_T.17015.6	ASU_Acar_G.17015	GL343237.1_6814	GL343391.1:331180-391880	2.32302	7.12402	1.61669	0.481049	0.4371	0.99975	no	3.10266	6.20532	0	0	inf	0.000113908	0.00697682	yes
ASU_Acar_T.17880.1	ASU_Acar_G.17880	GL343237.1_6814	GL343458.1:238949-248473	0.904503	2.6587	1.55552	0.536273	0.15925	0.99975	no	3.10266	6.20532	0	0	inf	0.000113908	0.00697682	yes
ASU_Acar_T.21497.3	ASU_Acar_G.21497	6_8590	GL344031.1:38531-55676	5.68925	2.74891	-1.04938	-0.658247	0.1646	0.99975	no	1.18149	2.36297	0	0	inf	0.021656	0.363339	no
ASU_Acar_T.2158.8.3	ASU_Acar_G.2158	GL343237.1_6814	1:74409334-74507041	1.43381	0.691403	-1.05226	-0.210795	0.70445	0.99975	no	3.10266	6.20532	0	0	inf	0.000113908	0.00697682	yes
ASU_Acar_T.12931.1	ASU_Acar_G.12931	6_8590	GL343211.1:1909230-2023835	1.76012	0.818543	-1.10455	-0.326704	0.6713	0.99975	no	1.18149	2.36297	0	0	inf	0.021656	0.363339	no
ASU_Acar_T.14621.3	ASU_Acar_G.14621	6_8590	GL343272.1:989252-1024390	6.70983	2.66465	-1.33233	-0.30539	0.57075	0.99975	no	1.18149	2.36297	0	0	inf	0.021656	0.363339	no
ASU_Acar_T.834.5	ASU_Acar_G.834	GL343237.1_6814	1:43682828-43713023	1.9189	0.745829	-1.36336	-0.529613	0.2234	0.99975	no	3.10266	6.20532	0	0	inf	0.000113908	0.00697682	yes
ASU_Acar_T.19720.1	ASU_Acar_G.19720	6_8590	GL343642.1:113350-129228	11.1912	3.85276	-1.5384	-0.770808	0.115	0.99975	no	1.18149	2.36297	0	0	inf	0.021656	0.363339	no
ASU_Acar_T.1185.1	ASU_Acar_G.1185	GL343237.1_6814	1:238766479-238808294	8.24312	2.29988	-1.84163	-1.3114	0.0147	0.99975	no	3.10266	6.20532	0	0	inf	0.000113908	0.00697682	yes
ASU_Acar_T.1185.2	ASU_Acar_G.1185	GL343237.1_6814	1:238766479-238808294	1.28777	0.252945	-2.34797	-0.667524	0.26975	0.99975	no	3.10266	6.20532	0	0	inf	0.000113908	0.00697682	yes
ASU_Acar_T.10554.10	ASU_Acar_G.10554	GL343237.1_6814	6:66151901-66362474	1.23606	0.0693844	-4.15499	-1.01599	0.16645	0.99975	no	3.10266	6.20532	0	0	inf	0.000113908	0.00697682	yes
ASU_Acar_T.21860.1	ASU_Acar_G.21860	2_13110	GL344211.1:28924-32722	0.616555	7.92726	3.68452	2.44311	0.0083	0.99975	no	2.81931	1.43226	4.20636	2.93687	1.55428	0.117159	0.663411	no
ASU_Acar_T.1961.1	ASU_Acar_G.1961	2_13110	1:45206758-45426379	0.42681	5.42089	3.66687	0.278269	0.55975	0.99975	no	2.81931	1.43226	4.20636	2.93687	1.55428	0.117159	0.663411	no
ASU_Acar_T.16875.1	ASU_Acar_G.16875	2_13110	GL343381.1:851194-859625	0.956845	3.1702	1.72822	0.404318	0.3938	0.99975	no	2.81931	1.43226	4.20636	2.93687	1.55428	0.117159	0.663411	no
ASU_Acar_T.3449.1	ASU_Acar_G.3449	2_13110	2:70411147-70425084	4.73181	11.9474	1.33624	1.4614	0.009	0.99975	no	2.81931	1.43226	4.20636	2.93687	1.55428	0.117159	0.663411	no
ASU_Acar_T.1578.1	ASU_Acar_G.1578	2_13110	1:40495374-40541029	2.38535	5.96549	1.32244	0.381419	0.4573	0.99975	no	2.81931	1.43226	4.20636	2.93687	1.55428	0.117159	0.663411	no
ASU_Acar_T.20660.1	ASU_Acar_G.20660	2_13110	GL343792.1:44052-50915	1.87311	4.22024	1.17189	0.972208	0.05385	0.99975	no	2.81931	1.43226	4.20636	2.93687	1.55428	0.117159	0.663411	no
ASU_Acar_T.4623.14	ASU_Acar_G.4623	2_13110	2:41832479-41943651	2.593	1.21847	-1.08956	-0.473156	0.33365	0.99975	no	2.81931	1.43226	4.20636	2.93687	1.55428	0.117159	0.663411	no
ASU_Acar_T.17336.1	ASU_Acar_G.17336	2_13110	GL343413.1:195828-201896	902.02	355.407	-1.34369	-1.25024	0.0298	0.99975	no	2.81931	1.43226	4.20636	2.93687	1.55428	0.117159	0.663411	no
ASU_Acar_T.14993.1	ASU_Acar_G.14993	2_13110	GL343282.1:74755-102155	1.31077	0.471927	-1.47378	-1.0116	0.05985	0.99975	no	2.81931	1.43226	4.20636	2.93687	1.55428	0.117159	0.663411	no
ASU_Acar_T.2414.6.2	ASU_Acar_G.2414	2_13110	1:12278214-12398447	1.25414	0.282081	-2.15251	-0.453771	0.4855	0.99975	no	2.81931	1.43226	4.20636	2.93687	1.55428	0.117159	0.663411	no
ASU_Acar_T.296.5.2	ASU_Acar_G.296	1_17045	1:67849481-67864380	0.488712	2.58281	2.40189	0.592857	0.3257	0.99975	no	5.10075	2.61121	7.59029	2.9068	1.53943	0.103698	0.632846	no
ASU_Acar_T.1163.2	ASU_Acar_G.1163	1_17045	1:211580489-211745523	0.779433	2.25297	1.53133	0.253057	0.6295	0.99975	no	5.10075	2.61121	7.59029	2.9068	1.53943	0.103698	0.632846	no
ASU_Acar_T.7833.1	ASU_Acar_G.7833	1_17045	4:150973316-151043066	1.08638	2.87443	1.40375	0.432841	0.35835	0.99975	no	5.10075	2.61121	7.59029	2.9068	1.53943	0.103698	0.632846	no
ASU_Acar_T.16758.2	ASU_Acar_G.16758	1_17045	GL343372.1:644084-722414	3.20363	1.55957	-1.03856	-0.425378	0.31015	0.99975	no	5.10075	2.61121	7.59029	2.9068	1.53943	0.103698	0.632846	no
ASU_Acar_T.15822.1	ASU_Acar_G.15822	1_17045	GL343321.1:177346-193920	1.90194	0.684768	-1.47379	-0.752697	0.19215	0.99975	no	5.10075	2.61121	7.59029	2.9068	1.53943	0.103698	0.632846	no
ASU_Acar_T.7049.5	ASU_Acar_G.7049	2_13177	4:146469219-146474969	0.000357042	1.09923	11.5881	0	1	1	no	7.32382	3.79186	10.8558	2.86292	1.51749	0.0431175	0.526896	no
ASU_Acar_T.7049.5	ASU_Acar_G.7049	AAWZ02039082_194	4:146469219-146474969	0.000357042	1.09923	11.5881	0	1	1	no	7.32382	3.79186	10.8558	2.86292	1.51749	0.0431175	0.526896	no
ASU_Acar_T.7795.1	ASU_Acar_G.7795	2_13177	4:93071133-93130555	0.274484	2.44633	3.15582	2.59427	5e-05	0.0475885	yes	7.32382	3.79186	10.8558	2.86292	1.51749	0.0431175	0.526896	no
ASU_Acar_T.7795.1	ASU_Acar_G.7795	AAWZ02039082_194	4:93071133-93130555	0.274484	2.44633	3.15582	2.59427	5e-05	0.0475885	yes	7.32382	3.79186	10.8558	2.86292	1.51749	0.0431175	0.526896	no
ASU_Acar_T.4036.2	ASU_Acar_G.4036	2_13177	2:47875452-47899799	0.291142	2.40006	3.04328	0.776544	0.0495	0.99975	no	7.32382	3.79186	10.8558	2.86292	1.51749	0.0431175	0.526896	no
ASU_Acar_T.4036.2	ASU_Acar_G.4036	AAWZ02039082_194	2:47875452-47899799	0.291142	2.40006	3.04328	0.776544	0.0495	0.99975	no	7.32382	3.79186	10.8558	2.86292	1.51749	0.0431175	0.526896	no
ASU_Acar_T.17739.8	ASU_Acar_G.17739	2_13177	GL343443.1:187280-300334	0.239782	1.40686	2.55269	0.540733	0.3164	0.99975	no	7.32382	3.79186	10.8558	2.86292	1.51749	0.0431175	0.526896	no
ASU_Acar_T.17739.8	ASU_Acar_G.17739	AAWZ02039082_194	GL343443.1:187280-300334	0.239782	1.40686	2.55269	0.540733	0.3164	0.99975	no	7.32382	3.79186	10.8558	2.86292	1.51749	0.0431175	0.526896	no
ASU_Acar_T.21113.1	ASU_Acar_G.21113	2_13177	GL343894.1:135721-143893	0.400119	1.83934	2.20069	1.31778	0.05645	0.99975	no	7.32382	3.79186	10.8558	2.86292	1.51749	0.0431175	0.526896	no
ASU_Acar_T.21113.1	ASU_Acar_G.21113	AAWZ02039082_194	GL343894.1:135721-143893	0.400119	1.83934	2.20069	1.31778	0.05645	0.99975	no	7.32382	3.79186	10.8558	2.86292	1.51749	0.0431175	0.526896	no
ASU_Acar_T.14337.9	ASU_Acar_G.14337	2_13177	GL343259.1:221202-266018	0.503869	2.27032	2.17178	0.280504	0.59665	0.99975	no	7.32382	3.79186	10.8558	2.86292	1.51749	0.0431175	0.526896	no
ASU_Acar_T.14337.9	ASU_Acar_G.14337	AAWZ02039082_194	GL343259.1:221202-266018	0.503869	2.27032	2.17178	0.280504	0.59665	0.99975	no	7.32382	3.79186	10.8558	2.86292	1.51749	0.0431175	0.526896	no
ASU_Acar_T.22372.2	ASU_Acar_G.22372	2_13177	GL344674.1:714-10897	0.734614	2.74706	1.90283	0.757919	0.11655	0.99975	no	7.32382	3.79186	10.8558	2.86292	1.51749	0.0431175	0.526896	no
ASU_Acar_T.22372.2	ASU_Acar_G.22372	AAWZ02039082_194	GL344674.1:714-10897	0.734614	2.74706	1.90283	0.757919	0.11655	0.99975	no	7.32382	3.79186	10.8558	2.86292	1.51749	0.0431175	0.526896	no
ASU_Acar_T.22859.1	ASU_Acar_G.22859	2_13177	LGf:961209-973320	0.930523	3.44285	1.88749	1.52395	0.00455	0.99975	no	7.32382	3.79186	10.8558	2.86292	1.51749	0.0431175	0.526896	no
ASU_Acar_T.22859.1	ASU_Acar_G.22859	AAWZ02039082_194	LGf:961209-973320	0.930523	3.44285	1.88749	1.52395	0.00455	0.99975	no	7.32382	3.79186	10.8558	2.86292	1.51749	0.0431175	0.526896	no
ASU_Acar_T.4036.3	ASU_Acar_G.4036	2_13177	2:47875452-47899799	1.97304	6.59948	1.74193	1.34905	0.0167	0.99975	no	7.32382	3.79186	10.8558	2.86292	1.51749	0.0431175	0.526896	no
ASU_Acar_T.4036.3	ASU_Acar_G.4036	AAWZ02039082_194	2:47875452-47899799	1.97304	6.59948	1.74193	1.34905	0.0167	0.99975	no	7.32382	3.79186	10.8558	2.86292	1.51749	0.0431175	0.526896	no
ASU_Acar_T.16875.1	ASU_Acar_G.16875	2_13177	GL343381.1:851194-859625	0.956845	3.1702	1.72822	0.404318	0.3938	0.99975	no	7.32382	3.79186	10.8558	2.86292	1.51749	0.0431175	0.526896	no
ASU_Acar_T.16875.1	ASU_Acar_G.16875	AAWZ02039082_194	GL343381.1:851194-859625	0.956845	3.1702	1.72822	0.404318	0.3938	0.99975	no	7.32382	3.79186	10.8558	2.86292	1.51749	0.0431175	0.526896	no
ASU_Acar_T.17154.2	ASU_Acar_G.17154	2_13177	GL343400.1:798157-874437	0.698344	2.16038	1.62928	1.15847	0.01195	0.99975	no	7.32382	3.79186	10.8558	2.86292	1.51749	0.0431175	0.526896	no
ASU_Acar_T.17154.2	ASU_Acar_G.17154	AAWZ02039082_194	GL343400.1:798157-874437	0.698344	2.16038	1.62928	1.15847	0.01195	0.99975	no	7.32382	3.79186	10.8558	2.86292	1.51749	0.0431175	0.526896	no
ASU_Acar_T.13001.5	ASU_Acar_G.13001	2_13177	GL343213.1:1464838-1688742	0.685929	2.0424	1.57414	0.492454	0.39875	0.99975	no	7.32382	3.79186	10.8558	2.86292	1.51749	0.0431175	0.526896	no
ASU_Acar_T.13001.5	ASU_Acar_G.13001	AAWZ02039082_194	GL343213.1:1464838-1688742	0.685929	2.0424	1.57414	0.492454	0.39875	0.99975	no	7.32382	3.79186	10.8558	2.86292	1.51749	0.0431175	0.526896	no
ASU_Acar_T.13262.4	ASU_Acar_G.13262	2_13177	GL343220.1:790365-837237	1.91915	5.68209	1.56596	0.765625	0.12495	0.99975	no	7.32382	3.79186	10.8558	2.86292	1.51749	0.0431175	0.526896	no
ASU_Acar_T.13262.4	ASU_Acar_G.13262	AAWZ02039082_194	GL343220.1:790365-837237	1.91915	5.68209	1.56596	0.765625	0.12495	0.99975	no	7.32382	3.79186	10.8558	2.86292	1.51749	0.0431175	0.526896	no
ASU_Acar_T.4314.8	ASU_Acar_G.4314	AAWZ02039082_194	2:108470000-108813052	0.905732	2.54468	1.49033	0.184016	0.7556	0.99975	no	7.32382	3.79186	10.8558	2.86292	1.51749	0.0431175	0.526896	no
ASU_Acar_T.17763.2	ASU_Acar_G.17763	2_13177	GL343445.1:607641-650890	0.539006	1.46803	1.44551	0.275485	0.62315	0.99975	no	7.32382	3.79186	10.8558	2.86292	1.51749	0.0431175	0.526896	no
ASU_Acar_T.17763.2	ASU_Acar_G.17763	AAWZ02039082_194	GL343445.1:607641-650890	0.539006	1.46803	1.44551	0.275485	0.62315	0.99975	no	7.32382	3.79186	10.8558	2.86292	1.51749	0.0431175	0.526896	no
ASU_Acar_T.12579.2.1	ASU_Acar_G.12579	2_13177	GL343202.1:1076209-1087356	0.625328	1.67123	1.41822	0.33823	0.5315	0.99975	no	7.32382	3.79186	10.8558	2.86292	1.51749	0.0431175	0.526896	no
ASU_Acar_T.12579.2.1	ASU_Acar_G.12579	AAWZ02039082_194	GL343202.1:1076209-1087356	0.625328	1.67123	1.41822	0.33823	0.5315	0.99975	no	7.32382	3.79186	10.8558	2.86292	1.51749	0.0431175	0.526896	no
ASU_Acar_T.3146.1	ASU_Acar_G.3146	AAWZ02039082_194	2:163043100-163093733	0.845691	2.19239	1.3743	0.367267	0.46505	0.99975	no	7.32382	3.79186	10.8558	2.86292	1.51749	0.0431175	0.526896	no
ASU_Acar_T.18969.5	ASU_Acar_G.18969	2_13177	GL343545.1:385854-397495	0.687316	1.71068	1.31553	0.0627447	0.7669	0.99975	no	7.32382	3.79186	10.8558	2.86292	1.51749	0.0431175	0.526896	no
ASU_Acar_T.18969.5	ASU_Acar_G.18969	AAWZ02039082_194	GL343545.1:385854-397495	0.687316	1.71068	1.31553	0.0627447	0.7669	0.99975	no	7.32382	3.79186	10.8558	2.86292	1.51749	0.0431175	0.526896	no
ASU_Acar_T.17681.1	ASU_Acar_G.17681	AAWZ02039082_194	GL343437.1:415401-742136	1.68961	4.10231	1.27974	0.919728	0.06095	0.99975	no	7.32382	3.79186	10.8558	2.86292	1.51749	0.0431175	0.526896	no
ASU_Acar_T.3159.14	ASU_Acar_G.3159	2_13177	2:164488927-164642927	0.869709	2.0823	1.25957	0.222811	0.64565	0.99975	no	7.32382	3.79186	10.8558	2.86292	1.51749	0.0431175	0.526896	no
ASU_Acar_T.3159.14	ASU_Acar_G.3159	AAWZ02039082_194	2:164488927-164642927	0.869709	2.0823	1.25957	0.222811	0.64565	0.99975	no	7.32382	3.79186	10.8558	2.86292	1.51749	0.0431175	0.526896	no
ASU_Acar_T.4059.2	ASU_Acar_G.4059	AAWZ02039082_194	2:49608855-49705244	1.46069	3.48389	1.25405	0.186631	0.7405	0.99975	no	7.32382	3.79186	10.8558	2.86292	1.51749	0.0431175	0.526896	no
ASU_Acar_T.16420.6.1	ASU_Acar_G.16420	2_13177	GL343349.1:620404-670333	0.868691	1.95452	1.1699	0.267663	0.59085	0.99975	no	7.32382	3.79186	10.8558	2.86292	1.51749	0.0431175	0.526896	no
ASU_Acar_T.16420.6.1	ASU_Acar_G.16420	AAWZ02039082_194	GL343349.1:620404-670333	0.868691	1.95452	1.1699	0.267663	0.59085	0.99975	no	7.32382	3.79186	10.8558	2.86292	1.51749	0.0431175	0.526896	no
ASU_Acar_T.4059.6	ASU_Acar_G.4059	AAWZ02039082_194	2:49608855-49705244	0.931416	2.04959	1.13784	0.16376	0.7479	0.99975	no	7.32382	3.79186	10.8558	2.86292	1.51749	0.0431175	0.526896	no
ASU_Acar_T.15943.5.1	ASU_Acar_G.15943	2_13177	GL343326.1:424121-514028	0.481705	1.04482	1.11702	0	1	1	no	7.32382	3.79186	10.8558	2.86292	1.51749	0.0431175	0.526896	no
ASU_Acar_T.15943.5.1	ASU_Acar_G.15943	AAWZ02039082_194	GL343326.1:424121-514028	0.481705	1.04482	1.11702	0	1	1	no	7.32382	3.79186	10.8558	2.86292	1.51749	0.0431175	0.526896	no
ASU_Acar_T.17196.1	ASU_Acar_G.17196	AAWZ02039082_194	GL343401.1:657459-712087	1.63781	3.33554	1.02615	0.528181	0.23075	0.99975	no	7.32382	3.79186	10.8558	2.86292	1.51749	0.0431175	0.526896	no
ASU_Acar_T.15943.2	ASU_Acar_G.15943	2_13177	GL343326.1:424121-514028	1.43682	0.717809	-1.00121	-0.208415	0.66605	0.99975	no	7.32382	3.79186	10.8558	2.86292	1.51749	0.0431175	0.526896	no
ASU_Acar_T.15943.2	ASU_Acar_G.15943	AAWZ02039082_194	GL343326.1:424121-514028	1.43682	0.717809	-1.00121	-0.208415	0.66605	0.99975	no	7.32382	3.79186	10.8558	2.86292	1.51749	0.0431175	0.526896	no
ASU_Acar_T.20960.1	ASU_Acar_G.20960	2_13177	GL343861.1:4793-10323	3.4037	1.67374	-1.02402	-0.898031	0.0613	0.99975	no	7.32382	3.79186	10.8558	2.86292	1.51749	0.0431175	0.526896	no
ASU_Acar_T.20960.1	ASU_Acar_G.20960	AAWZ02039082_194	GL343861.1:4793-10323	3.4037	1.67374	-1.02402	-0.898031	0.0613	0.99975	no	7.32382	3.79186	10.8558	2.86292	1.51749	0.0431175	0.526896	no
ASU_Acar_T.3819.5	ASU_Acar_G.3819	2_13177	2:95056176-95081839	4.84547	2.34902	-1.04458	-0.588576	0.22205	0.99975	no	7.32382	3.79186	10.8558	2.86292	1.51749	0.0431175	0.526896	no
ASU_Acar_T.3819.5	ASU_Acar_G.3819	AAWZ02039082_194	2:95056176-95081839	4.84547	2.34902	-1.04458	-0.588576	0.22205	0.99975	no	7.32382	3.79186	10.8558	2.86292	1.51749	0.0431175	0.526896	no
ASU_Acar_T.1246.7	ASU_Acar_G.1246	AAWZ02039082_194	1:95948236-95979815	4.56927	2.18433	-1.06477	-0.700241	0.09665	0.99975	no	7.32382	3.79186	10.8558	2.86292	1.51749	0.0431175	0.526896	no
ASU_Acar_T.1575.8	ASU_Acar_G.1575	2_13177	1:30354109-30425982	1.1336	0.484612	-1.22601	-0.168442	0.7026	0.99975	no	7.32382	3.79186	10.8558	2.86292	1.51749	0.0431175	0.526896	no
ASU_Acar_T.1575.8	ASU_Acar_G.1575	AAWZ02039082_194	1:30354109-30425982	1.1336	0.484612	-1.22601	-0.168442	0.7026	0.99975	no	7.32382	3.79186	10.8558	2.86292	1.51749	0.0431175	0.526896	no
ASU_Acar_T.20766.1	ASU_Acar_G.20766	2_13177	GL343819.1:71480-89741	1.21868	0.489264	-1.31663	-0.697716	0.1878	0.99975	no	7.32382	3.79186	10.8558	2.86292	1.51749	0.0431175	0.526896	no
ASU_Acar_T.20766.1	ASU_Acar_G.20766	AAWZ02039082_194	GL343819.1:71480-89741	1.21868	0.489264	-1.31663	-0.697716	0.1878	0.99975	no	7.32382	3.79186	10.8558	2.86292	1.51749	0.0431175	0.526896	no
ASU_Acar_T.15393.1	ASU_Acar_G.15393	2_13177	GL343298.1:701191-711997	3.8044	1.45061	-1.39101	-0.336563	0.54915	0.99975	no	7.32382	3.79186	10.8558	2.86292	1.51749	0.0431175	0.526896	no
ASU_Acar_T.15393.1	ASU_Acar_G.15393	AAWZ02039082_194	GL343298.1:701191-711997	3.8044	1.45061	-1.39101	-0.336563	0.54915	0.99975	no	7.32382	3.79186	10.8558	2.86292	1.51749	0.0431175	0.526896	no
ASU_Acar_T.18969.8	ASU_Acar_G.18969	2_13177	GL343545.1:385854-397495	2.17767	0.81659	-1.41511	-0.098825	0.79005	0.99975	no	7.32382	3.79186	10.8558	2.86292	1.51749	0.0431175	0.526896	no
ASU_Acar_T.18969.8	ASU_Acar_G.18969	AAWZ02039082_194	GL343545.1:385854-397495	2.17767	0.81659	-1.41511	-0.098825	0.79005	0.99975	no	7.32382	3.79186	10.8558	2.86292	1.51749	0.0431175	0.526896	no
ASU_Acar_T.13262.8	ASU_Acar_G.13262	2_13177	GL343220.1:790365-837237	1.33353	0.497651	-1.42205	-0.378243	0.40275	0.99975	no	7.32382	3.79186	10.8558	2.86292	1.51749	0.0431175	0.526896	no
ASU_Acar_T.13262.8	ASU_Acar_G.13262	AAWZ02039082_194	GL343220.1:790365-837237	1.33353	0.497651	-1.42205	-0.378243	0.40275	0.99975	no	7.32382	3.79186	10.8558	2.86292	1.51749	0.0431175	0.526896	no
ASU_Acar_T.19720.1	ASU_Acar_G.19720	2_13177	GL343642.1:113350-129228	11.1912	3.85276	-1.5384	-0.770808	0.115	0.99975	no	7.32382	3.79186	10.8558	2.86292	1.51749	0.0431175	0.526896	no
ASU_Acar_T.19720.1	ASU_Acar_G.19720	AAWZ02039082_194	GL343642.1:113350-129228	11.1912	3.85276	-1.5384	-0.770808	0.115	0.99975	no	7.32382	3.79186	10.8558	2.86292	1.51749	0.0431175	0.526896	no
ASU_Acar_T.17098.3	ASU_Acar_G.17098	2_13177	GL343395.1:657694-763096	2.10264	0.711333	-1.5636	-0.0545013	0.29795	0.99975	no	7.32382	3.79186	10.8558	2.86292	1.51749	0.0431175	0.526896	no
ASU_Acar_T.17098.3	ASU_Acar_G.17098	AAWZ02039082_194	GL343395.1:657694-763096	2.10264	0.711333	-1.5636	-0.0545013	0.29795	0.99975	no	7.32382	3.79186	10.8558	2.86292	1.51749	0.0431175	0.526896	no
ASU_Acar_T.16488.1	ASU_Acar_G.16488	2_13177	GL343355.1:719424-741730	5.62133	1.80742	-1.63698	-0.401697	0.3981	0.99975	no	7.32382	3.79186	10.8558	2.86292	1.51749	0.0431175	0.526896	no
ASU_Acar_T.16488.1	ASU_Acar_G.16488	AAWZ02039082_194	GL343355.1:719424-741730	5.62133	1.80742	-1.63698	-0.401697	0.3981	0.99975	no	7.32382	3.79186	10.8558	2.86292	1.51749	0.0431175	0.526896	no
ASU_Acar_T.10448.1	ASU_Acar_G.10448	2_13177	6:80016047-80075248	1.3486	0.432851	-1.63952	-0.328902	0.6697	0.99975	no	7.32382	3.79186	10.8558	2.86292	1.51749	0.0431175	0.526896	no
ASU_Acar_T.10448.1	ASU_Acar_G.10448	AAWZ02039082_194	6:80016047-80075248	1.3486	0.432851	-1.63952	-0.328902	0.6697	0.99975	no	7.32382	3.79186	10.8558	2.86292	1.51749	0.0431175	0.526896	no
ASU_Acar_T.7319.5	ASU_Acar_G.7319	AAWZ02039082_194	4:119764499-119830596	1.82429	0.500522	-1.86583	-0.4606	0.41045	0.99975	no	7.32382	3.79186	10.8558	2.86292	1.51749	0.0431175	0.526896	no
ASU_Acar_T.18591.1	ASU_Acar_G.18591	AAWZ02039082_194	GL343511.1:503195-543396	1.01887	0.218495	-2.2213	0	1	1	no	7.32382	3.79186	10.8558	2.86292	1.51749	0.0431175	0.526896	no
ASU_Acar_T.16488.3	ASU_Acar_G.16488	2_13177	GL343355.1:719424-741730	42.6728	7.964	-2.42175	-1.76334	0.0015	0.59516	no	7.32382	3.79186	10.8558	2.86292	1.51749	0.0431175	0.526896	no
ASU_Acar_T.16488.3	ASU_Acar_G.16488	AAWZ02039082_194	GL343355.1:719424-741730	42.6728	7.964	-2.42175	-1.76334	0.0015	0.59516	no	7.32382	3.79186	10.8558	2.86292	1.51749	0.0431175	0.526896	no
ASU_Acar_T.4993.6	ASU_Acar_G.4993	2_13177	3:170644024-170779113	1.84998	0.299324	-2.62773	-0.42109	0.4458	0.99975	no	7.32382	3.79186	10.8558	2.86292	1.51749	0.0431175	0.526896	no
ASU_Acar_T.4993.6	ASU_Acar_G.4993	AAWZ02039082_194	3:170644024-170779113	1.84998	0.299324	-2.62773	-0.42109	0.4458	0.99975	no	7.32382	3.79186	10.8558	2.86292	1.51749	0.0431175	0.526896	no
ASU_Acar_T.2315.1	ASU_Acar_G.2315	AAWZ02039082_194	1:124569779-124659146	3.05769	0.456849	-2.74265	-0.533276	0.3198	0.99975	no	7.32382	3.79186	10.8558	2.86292	1.51749	0.0431175	0.526896	no
ASU_Acar_T.1.1	ASU_Acar_G.1	AAWZ02039082_194	1:232744799-232806777	4.15149	0.597235	-2.79726	-1.19625	0.23225	0.99975	no	7.32382	3.79186	10.8558	2.86292	1.51749	0.0431175	0.526896	no
ASU_Acar_T.18969.3	ASU_Acar_G.18969	2_13177	GL343545.1:385854-397495	9.91295	0.460959	-4.4266	-0.385715	0.5507	0.99975	no	7.32382	3.79186	10.8558	2.86292	1.51749	0.0431175	0.526896	no
ASU_Acar_T.18969.3	ASU_Acar_G.18969	AAWZ02039082_194	GL343545.1:385854-397495	9.91295	0.460959	-4.4266	-0.385715	0.5507	0.99975	no	7.32382	3.79186	10.8558	2.86292	1.51749	0.0431175	0.526896	no
ASU_Acar_T.19985.1	ASU_Acar_G.19985	4_11792	GL343679.1:5124-14750	11.1792	23.8908	1.09564	1.3913	0.00645	0.99975	no	1.66291	0.942495	2.38333	2.52875	1.33842	0.333979	0.928175	no
ASU_Acar_T.11246.1	ASU_Acar_G.11246	4_11792	AAWZ02038284:7-12110	1.00196	0.294566	-1.76617	0	1	1	no	1.66291	0.942495	2.38333	2.52875	1.33842	0.333979	0.928175	no
ASU_Acar_T.15598.1.1	ASU_Acar_G.15598	4_11792	GL343309.1:1230682-1308898	1.11784	0.28091	-1.99254	0	1	1	no	1.66291	0.942495	2.38333	2.52875	1.33842	0.333979	0.928175	no
ASU_Acar_T.1835.2.2	ASU_Acar_G.1835	4_11792	1:94528853-94604019	1.02867	0.120281	-3.0963	-1.16605	0.0938	0.99975	no	1.66291	0.942495	2.38333	2.52875	1.33842	0.333979	0.928175	no
ASU_Acar_T.4375.4	ASU_Acar_G.4375	GL343227.1_7195	2:624797-787718	0.603487	1.28924	1.09513	0.315141	0.6281	0.99975	no	2.72121	1.5913	3.85112	2.4201	1.27507	0.238863	0.850678	no
ASU_Acar_T.1366.17	ASU_Acar_G.1366	GL343227.1_7195	1:41028238-41090116	1.23099	0.426638	-1.52873	-0.280751	0.5832	0.99975	no	2.72121	1.5913	3.85112	2.4201	1.27507	0.238863	0.850678	no
ASU_Acar_T.17732.1	ASU_Acar_G.17732	2_14171	GL343442.1:881058-890579	1.97441	0.49838	-1.9861	-1.40231	0.0082	0.99975	no	859.225	508.687	1209.76	2.37821	1.24987	0.0538471	0.54206	no
ASU_Acar_T.10429.1	ASU_Acar_G.10429	2_13632	6:27554646-27575981	2.9885	15.9372	2.41491	2.32757	5e-05	0.0475885	yes	3.2693	1.97755	4.56106	2.30642	1.20565	0.145838	0.734051	no
ASU_Acar_T.9559.15	ASU_Acar_G.9559	2_13632	5:28216467-28302562	0.6838	2.14307	1.64803	0.254507	0.61715	0.99975	no	3.2693	1.97755	4.56106	2.30642	1.20565	0.145838	0.734051	no
ASU_Acar_T.12248.5.1	ASU_Acar_G.12248	2_13632	GL343196.1:1375392-1521836	1.56161	3.43029	1.13529	0.323324	0.5062	0.99975	no	3.2693	1.97755	4.56106	2.30642	1.20565	0.145838	0.734051	no
ASU_Acar_T.2588.2	ASU_Acar_G.2588	2_13632	2:73135858-73151773	0.689669	1.41219	1.03395	0.187552	0.46825	0.99975	no	3.2693	1.97755	4.56106	2.30642	1.20565	0.145838	0.734051	no
ASU_Acar_T.5658.2.1	ASU_Acar_G.5658	2_13632	3:70553773-70575942	2.61269	1.27912	-1.03038	-0.359968	0.44915	0.99975	no	3.2693	1.97755	4.56106	2.30642	1.20565	0.145838	0.734051	no
ASU_Acar_T.16354.3	ASU_Acar_G.16354	2_13632	GL343344.1:566235-742136	1.74551	0.83812	-1.05842	-0.288987	0.49235	0.99975	no	3.2693	1.97755	4.56106	2.30642	1.20565	0.145838	0.734051	no
ASU_Acar_T.16354.3.1	ASU_Acar_G.16354	2_13632	GL343344.1:566235-742136	1.74551	0.83812	-1.05842	-0.287076	0.4889	0.99975	no	3.2693	1.97755	4.56106	2.30642	1.20565	0.145838	0.734051	no
ASU_Acar_T.12533.1	ASU_Acar_G.12533	2_13632	GL343202.1:3956750-4100320	1.29192	0.532511	-1.27863	-0.248104	0.66535	0.99975	no	3.2693	1.97755	4.56106	2.30642	1.20565	0.145838	0.734051	no
ASU_Acar_T.20024.1	ASU_Acar_G.20024	2_13632	GL343686.1:93774-121104	1.53654	0.59292	-1.37377	-0.495266	0.30335	0.99975	no	3.2693	1.97755	4.56106	2.30642	1.20565	0.145838	0.734051	no
ASU_Acar_T.20024.2	ASU_Acar_G.20024	2_13632	GL343686.1:93774-121104	4.65507	1.66486	-1.4834	-1.07373	0.04145	0.99975	no	3.2693	1.97755	4.56106	2.30642	1.20565	0.145838	0.734051	no
ASU_Acar_T.7172.2	ASU_Acar_G.7172	2_13632	4:118742968-118768470	4.68972	0.888518	-2.40003	-0.409429	0.25665	0.99975	no	3.2693	1.97755	4.56106	2.30642	1.20565	0.145838	0.734051	no
ASU_Acar_T.7172.1	ASU_Acar_G.7172	2_13632	4:118742968-118768470	71.9023	4.67863	-3.94188	-3.27277	5e-05	0.0475885	yes	3.2693	1.97755	4.56106	2.30642	1.20565	0.145838	0.734051	no
ASU_Acar_T.22896.2	ASU_Acar_G.22896	6_9312	LGf:3302955-3325555	0.226666	3.20889	3.82344	0.691328	0.32725	0.99975	no	5.05793	3.07405	7.04181	2.29073	1.19581	0.103799	0.632846	no
ASU_Acar_T.8331.1	ASU_Acar_G.8331	6_9312	5:97781150-97897145	0.441747	5.58756	3.66093	0.237938	0.54855	0.99975	no	5.05793	3.07405	7.04181	2.29073	1.19581	0.103799	0.632846	no
ASU_Acar_T.19834.11	ASU_Acar_G.19834	6_9312	GL343659.1:194509-288941	0.167932	1.44565	3.10576	0.256676	0.51725	0.99975	no	5.05793	3.07405	7.04181	2.29073	1.19581	0.103799	0.632846	no
ASU_Acar_T.18599.1	ASU_Acar_G.18599	6_9312	GL343511.1:356962-494009	0.318623	1.12798	1.82382	0.177861	0.6307	0.99975	no	5.05793	3.07405	7.04181	2.29073	1.19581	0.103799	0.632846	no
ASU_Acar_T.2355.1.1.1	ASU_Acar_G.2355	6_9312	1:167031416-167114258	1.19807	2.86173	1.25617	0.505692	0.21465	0.99975	no	5.05793	3.07405	7.04181	2.29073	1.19581	0.103799	0.632846	no
ASU_Acar_T.610.1	ASU_Acar_G.610	6_9312	1:221813467-221830384	1.80542	0.790792	-1.19097	-1.1189	0.0211	0.99975	no	5.05793	3.07405	7.04181	2.29073	1.19581	0.103799	0.632846	no
ASU_Acar_T.14026.2	ASU_Acar_G.14026	6_9312	GL343248.1:2006499-2066402	1.80307	0.736182	-1.29232	-0.39178	0.4457	0.99975	no	5.05793	3.07405	7.04181	2.29073	1.19581	0.103799	0.632846	no
ASU_Acar_T.14705.2	ASU_Acar_G.14705	6_9312	GL343275.1:1423078-1471324	2.93217	1.17483	-1.31951	-0.55577	0.38165	0.99975	no	5.05793	3.07405	7.04181	2.29073	1.19581	0.103799	0.632846	no
ASU_Acar_T.1724.2	ASU_Acar_G.1724	6_9312	1:150143904-150168578	4.5607	1.4127	-1.6908	-0.823473	0.14545	0.99975	no	5.05793	3.07405	7.04181	2.29073	1.19581	0.103799	0.632846	no
ASU_Acar_T.1632.3	ASU_Acar_G.1632	6_9312	1:70503532-70547118	9.02775	0.207695	-5.44182	-1.0034	0.02095	0.99975	no	5.05793	3.07405	7.04181	2.29073	1.19581	0.103799	0.632846	no
ASU_Acar_T.666.1.1	ASU_Acar_G.666	LGf_7670	1:35099893-35163187	1.44974	0.414445	-1.80654	-0.404602	0.30775	0.99975	no	2.83395	1.7495	3.9184	2.23972	1.16332	0.17022	0.763175	no
ASU_Acar_T.13709.6	ASU_Acar_G.13709	6_9051	GL343237.1:1707416-1832743	1.20908	0	inf	nan	0.10145	0.99975	no	31.8137	19.8732	43.7542	2.20167	1.1386	0.0933552	0.632846	no
ASU_Acar_T.13709.3	ASU_Acar_G.13709	6_9051	GL343237.1:1707416-1832743	0.440981	1.39334	1.65975	0.133461	0.7331	0.99975	no	31.8137	19.8732	43.7542	2.20167	1.1386	0.0933552	0.632846	no
ASU_Acar_T.14262.4.1	ASU_Acar_G.14262	6_9051	GL343256.1:1379500-1410878	0.788852	1.9173	1.28125	0.335829	0.52535	0.99975	no	31.8137	19.8732	43.7542	2.20167	1.1386	0.0933552	0.632846	no
ASU_Acar_T.14262.5.2	ASU_Acar_G.14262	6_9051	GL343256.1:1379500-1410878	1.14171	0.205718	-2.47245	-0.323719	0.49935	0.99975	no	31.8137	19.8732	43.7542	2.20167	1.1386	0.0933552	0.632846	no
ASU_Acar_T.6676.2	ASU_Acar_G.6676	1_16155	4:76361993-76489135	0	2.39968	inf	nan	0.15385	0.99975	no	19.8419	12.6791	27.0046	2.12986	1.09076	0.0661549	0.554966	no
ASU_Acar_T.6676.2	ASU_Acar_G.6676	2_12739	4:76361993-76489135	0	2.39968	inf	nan	0.15385	0.99975	no	19.8419	12.6791	27.0046	2.12986	1.09076	0.0661549	0.554966	no
ASU_Acar_T.7184.23	ASU_Acar_G.7184	1_16155	4:79398810-79462554	0	1.06516	inf	nan	0.1893	0.99975	no	19.8419	12.6791	27.0046	2.12986	1.09076	0.0661549	0.554966	no
ASU_Acar_T.7184.23	ASU_Acar_G.7184	2_12739	4:79398810-79462554	0	1.06516	inf	nan	0.1893	0.99975	no	19.8419	12.6791	27.0046	2.12986	1.09076	0.0661549	0.554966	no
ASU_Acar_T.8731.5	ASU_Acar_G.8731	1_16155	5:565508-648752	9.90839e-05	1.4302	13.8172	0.0370934	0.3592	0.99975	no	19.8419	12.6791	27.0046	2.12986	1.09076	0.0661549	0.554966	no
ASU_Acar_T.8731.5	ASU_Acar_G.8731	2_12739	5:565508-648752	9.90839e-05	1.4302	13.8172	0.0370934	0.3592	0.99975	no	19.8419	12.6791	27.0046	2.12986	1.09076	0.0661549	0.554966	no
ASU_Acar_T.13118.5	ASU_Acar_G.13118	1_16155	GL343218.1:233015-256590	0.00229179	1.21649	9.05203	0.0956288	0.2536	0.99975	no	19.8419	12.6791	27.0046	2.12986	1.09076	0.0661549	0.554966	no
ASU_Acar_T.13118.5	ASU_Acar_G.13118	2_12739	GL343218.1:233015-256590	0.00229179	1.21649	9.05203	0.0956288	0.2536	0.99975	no	19.8419	12.6791	27.0046	2.12986	1.09076	0.0661549	0.554966	no
ASU_Acar_T.2879.1	ASU_Acar_G.2879	1_16155	2:117889039-117931608	0.0131224	1.61057	6.9394	0.213864	0.35905	0.99975	no	19.8419	12.6791	27.0046	2.12986	1.09076	0.0661549	0.554966	no
ASU_Acar_T.2879.1	ASU_Acar_G.2879	2_12739	2:117889039-117931608	0.0131224	1.61057	6.9394	0.213864	0.35905	0.99975	no	19.8419	12.6791	27.0046	2.12986	1.09076	0.0661549	0.554966	no
ASU_Acar_T.9647.17	ASU_Acar_G.9647	1_16155	5:80258291-80309392	0.03182	1.1637	5.19265	0.254422	0.27315	0.99975	no	19.8419	12.6791	27.0046	2.12986	1.09076	0.0661549	0.554966	no
ASU_Acar_T.9647.17	ASU_Acar_G.9647	2_12739	5:80258291-80309392	0.03182	1.1637	5.19265	0.254422	0.27315	0.99975	no	19.8419	12.6791	27.0046	2.12986	1.09076	0.0661549	0.554966	no
ASU_Acar_T.19816.1	ASU_Acar_G.19816	1_16155	GL343656.1:207131-220807	0.294704	6.07395	4.3653	2.13837	0.00325	0.993498	no	19.8419	12.6791	27.0046	2.12986	1.09076	0.0661549	0.554966	no
ASU_Acar_T.19816.1	ASU_Acar_G.19816	2_12739	GL343656.1:207131-220807	0.294704	6.07395	4.3653	2.13837	0.00325	0.993498	no	19.8419	12.6791	27.0046	2.12986	1.09076	0.0661549	0.554966	no
ASU_Acar_T.3359.1	ASU_Acar_G.3359	1_16155	2:26633999-26689249	0.159768	2.36342	3.88683	0.880592	0.2328	0.99975	no	19.8419	12.6791	27.0046	2.12986	1.09076	0.0661549	0.554966	no
ASU_Acar_T.3359.1	ASU_Acar_G.3359	2_12739	2:26633999-26689249	0.159768	2.36342	3.88683	0.880592	0.2328	0.99975	no	19.8419	12.6791	27.0046	2.12986	1.09076	0.0661549	0.554966	no
ASU_Acar_T.19814.1.1	ASU_Acar_G.19814	2_12739	GL343656.1:192648-204354	0.142723	1.49003	3.38405	0.680475	0.3942	0.99975	no	19.8419	12.6791	27.0046	2.12986	1.09076	0.0661549	0.554966	no
ASU_Acar_T.6020.2	ASU_Acar_G.6020	1_16155	3:33690471-33743691	0.169887	1.74393	3.3597	1.05663	0.23485	0.99975	no	19.8419	12.6791	27.0046	2.12986	1.09076	0.0661549	0.554966	no
ASU_Acar_T.6020.2	ASU_Acar_G.6020	2_12739	3:33690471-33743691	0.169887	1.74393	3.3597	1.05663	0.23485	0.99975	no	19.8419	12.6791	27.0046	2.12986	1.09076	0.0661549	0.554966	no
ASU_Acar_T.7914.1	ASU_Acar_G.7914	1_16155	4:34095010-34119115	0.18373	1.23299	2.7465	0.707941	0.262	0.99975	no	19.8419	12.6791	27.0046	2.12986	1.09076	0.0661549	0.554966	no
ASU_Acar_T.7914.1	ASU_Acar_G.7914	2_12739	4:34095010-34119115	0.18373	1.23299	2.7465	0.707941	0.262	0.99975	no	19.8419	12.6791	27.0046	2.12986	1.09076	0.0661549	0.554966	no
ASU_Acar_T.13649.11	ASU_Acar_G.13649	1_16155	GL343235.1:1670085-1797139	0.191982	1.27558	2.73211	0.451882	0.33045	0.99975	no	19.8419	12.6791	27.0046	2.12986	1.09076	0.0661549	0.554966	no
ASU_Acar_T.13649.11	ASU_Acar_G.13649	2_12739	GL343235.1:1670085-1797139	0.191982	1.27558	2.73211	0.451882	0.33045	0.99975	no	19.8419	12.6791	27.0046	2.12986	1.09076	0.0661549	0.554966	no
ASU_Acar_T.10312.2	ASU_Acar_G.10312	1_16155	6:74254186-74333714	0.397703	2.42023	2.60538	0.827746	0.14595	0.99975	no	19.8419	12.6791	27.0046	2.12986	1.09076	0.0661549	0.554966	no
ASU_Acar_T.10312.2	ASU_Acar_G.10312	2_12739	6:74254186-74333714	0.397703	2.42023	2.60538	0.827746	0.14595	0.99975	no	19.8419	12.6791	27.0046	2.12986	1.09076	0.0661549	0.554966	no
ASU_Acar_T.20335.4	ASU_Acar_G.20335	1_16155	GL343735.1:36449-220800	0.225111	1.30605	2.5365	0.932717	0.1865	0.99975	no	19.8419	12.6791	27.0046	2.12986	1.09076	0.0661549	0.554966	no
ASU_Acar_T.20335.4	ASU_Acar_G.20335	2_12739	GL343735.1:36449-220800	0.225111	1.30605	2.5365	0.932717	0.1865	0.99975	no	19.8419	12.6791	27.0046	2.12986	1.09076	0.0661549	0.554966	no
ASU_Acar_T.14863.23	ASU_Acar_G.14863	1_16155	GL343279.1:1557110-1587071	0.453469	2.12013	2.22508	0.174393	0.4556	0.99975	no	19.8419	12.6791	27.0046	2.12986	1.09076	0.0661549	0.554966	no
ASU_Acar_T.14863.23	ASU_Acar_G.14863	2_12739	GL343279.1:1557110-1587071	0.453469	2.12013	2.22508	0.174393	0.4556	0.99975	no	19.8419	12.6791	27.0046	2.12986	1.09076	0.0661549	0.554966	no
ASU_Acar_T.16246.4	ASU_Acar_G.16246	1_16155	GL343338.1:1111-71640	0.256782	1.15401	2.16804	0.359131	0.5455	0.99975	no	19.8419	12.6791	27.0046	2.12986	1.09076	0.0661549	0.554966	no
ASU_Acar_T.16246.4	ASU_Acar_G.16246	2_12739	GL343338.1:1111-71640	0.256782	1.15401	2.16804	0.359131	0.5455	0.99975	no	19.8419	12.6791	27.0046	2.12986	1.09076	0.0661549	0.554966	no
ASU_Acar_T.141.1	ASU_Acar_G.141	1_16155	1:42610965-42621353	149.582	837.976	2.06461	1.79821	0.02255	0.99975	no	19.8419	12.6791	27.0046	2.12986	1.09076	0.0661549	0.554966	no
ASU_Acar_T.141.1	ASU_Acar_G.141	2_12739	1:42610965-42621353	149.582	837.976	2.06461	1.79821	0.02255	0.99975	no	19.8419	12.6791	27.0046	2.12986	1.09076	0.0661549	0.554966	no
ASU_Acar_T.8731.11	ASU_Acar_G.8731	1_16155	5:565508-648752	0.673535	2.59533	1.94609	0.614757	0.2247	0.99975	no	19.8419	12.6791	27.0046	2.12986	1.09076	0.0661549	0.554966	no
ASU_Acar_T.8731.11	ASU_Acar_G.8731	2_12739	5:565508-648752	0.673535	2.59533	1.94609	0.614757	0.2247	0.99975	no	19.8419	12.6791	27.0046	2.12986	1.09076	0.0661549	0.554966	no
ASU_Acar_T.22372.2	ASU_Acar_G.22372	1_16155	GL344674.1:714-10897	0.734614	2.74706	1.90283	0.757919	0.11655	0.99975	no	19.8419	12.6791	27.0046	2.12986	1.09076	0.0661549	0.554966	no
ASU_Acar_T.22372.2	ASU_Acar_G.22372	2_12739	GL344674.1:714-10897	0.734614	2.74706	1.90283	0.757919	0.11655	0.99975	no	19.8419	12.6791	27.0046	2.12986	1.09076	0.0661549	0.554966	no
ASU_Acar_T.5269.2	ASU_Acar_G.5269	1_16155	3:38491870-38520912	0.370167	1.24248	1.74698	1.08717	0.02275	0.99975	no	19.8419	12.6791	27.0046	2.12986	1.09076	0.0661549	0.554966	no
ASU_Acar_T.5269.2	ASU_Acar_G.5269	2_12739	3:38491870-38520912	0.370167	1.24248	1.74698	1.08717	0.02275	0.99975	no	19.8419	12.6791	27.0046	2.12986	1.09076	0.0661549	0.554966	no
ASU_Acar_T.16875.1	ASU_Acar_G.16875	1_16155	GL343381.1:851194-859625	0.956845	3.1702	1.72822	0.404318	0.3938	0.99975	no	19.8419	12.6791	27.0046	2.12986	1.09076	0.0661549	0.554966	no
ASU_Acar_T.16875.1	ASU_Acar_G.16875	2_12739	GL343381.1:851194-859625	0.956845	3.1702	1.72822	0.404318	0.3938	0.99975	no	19.8419	12.6791	27.0046	2.12986	1.09076	0.0661549	0.554966	no
ASU_Acar_T.3654.2	ASU_Acar_G.3654	2_12739	2:121763876-122004825	0.483609	1.55494	1.68495	0.456892	0.11175	0.99975	no	19.8419	12.6791	27.0046	2.12986	1.09076	0.0661549	0.554966	no
ASU_Acar_T.8731.7	ASU_Acar_G.8731	1_16155	5:565508-648752	0.778135	2.47995	1.67222	0.604399	0.39375	0.99975	no	19.8419	12.6791	27.0046	2.12986	1.09076	0.0661549	0.554966	no
ASU_Acar_T.8731.7	ASU_Acar_G.8731	2_12739	5:565508-648752	0.778135	2.47995	1.67222	0.604399	0.39375	0.99975	no	19.8419	12.6791	27.0046	2.12986	1.09076	0.0661549	0.554966	no
ASU_Acar_T.16900.9	ASU_Acar_G.16900	1_16155	GL343382.1:891539-923808	3.07266	9.48362	1.62595	0.268303	0.6365	0.99975	no	19.8419	12.6791	27.0046	2.12986	1.09076	0.0661549	0.554966	no
ASU_Acar_T.16900.9	ASU_Acar_G.16900	2_12739	GL343382.1:891539-923808	3.07266	9.48362	1.62595	0.268303	0.6365	0.99975	no	19.8419	12.6791	27.0046	2.12986	1.09076	0.0661549	0.554966	no
ASU_Acar_T.13262.4	ASU_Acar_G.13262	1_16155	GL343220.1:790365-837237	1.91915	5.68209	1.56596	0.765625	0.12495	0.99975	no	19.8419	12.6791	27.0046	2.12986	1.09076	0.0661549	0.554966	no
ASU_Acar_T.13262.4	ASU_Acar_G.13262	2_12739	GL343220.1:790365-837237	1.91915	5.68209	1.56596	0.765625	0.12495	0.99975	no	19.8419	12.6791	27.0046	2.12986	1.09076	0.0661549	0.554966	no
ASU_Acar_T.6944.2	ASU_Acar_G.6944	2_12739	4:24812470-24885585	0.890007	2.60991	1.55211	0.720438	0.09685	0.99975	no	19.8419	12.6791	27.0046	2.12986	1.09076	0.0661549	0.554966	no
ASU_Acar_T.10752.2	ASU_Acar_G.10752	1_16155	6:14469347-14491993	0.844461	2.32453	1.46083	0.170959	0.73185	0.99975	no	19.8419	12.6791	27.0046	2.12986	1.09076	0.0661549	0.554966	no
ASU_Acar_T.10752.2	ASU_Acar_G.10752	2_12739	6:14469347-14491993	0.844461	2.32453	1.46083	0.170959	0.73185	0.99975	no	19.8419	12.6791	27.0046	2.12986	1.09076	0.0661549	0.554966	no
ASU_Acar_T.10510.1	ASU_Acar_G.10510	1_16155	6:79902213-79960661	0.65468	1.77126	1.43592	0.452826	0.45725	0.99975	no	19.8419	12.6791	27.0046	2.12986	1.09076	0.0661549	0.554966	no
ASU_Acar_T.10510.1	ASU_Acar_G.10510	2_12739	6:79902213-79960661	0.65468	1.77126	1.43592	0.452826	0.45725	0.99975	no	19.8419	12.6791	27.0046	2.12986	1.09076	0.0661549	0.554966	no
ASU_Acar_T.688.3.1	ASU_Acar_G.688	1_16155	1:93292094-93316615	0.721568	1.93804	1.42539	0.331202	0.54865	0.99975	no	19.8419	12.6791	27.0046	2.12986	1.09076	0.0661549	0.554966	no
ASU_Acar_T.688.3.1	ASU_Acar_G.688	2_12739	1:93292094-93316615	0.721568	1.93804	1.42539	0.331202	0.54865	0.99975	no	19.8419	12.6791	27.0046	2.12986	1.09076	0.0661549	0.554966	no
ASU_Acar_T.3359.2	ASU_Acar_G.3359	1_16155	2:26633999-26689249	2.34872	6.2844	1.4199	0.936051	0.13095	0.99975	no	19.8419	12.6791	27.0046	2.12986	1.09076	0.0661549	0.554966	no
ASU_Acar_T.3359.2	ASU_Acar_G.3359	2_12739	2:26633999-26689249	2.34872	6.2844	1.4199	0.936051	0.13095	0.99975	no	19.8419	12.6791	27.0046	2.12986	1.09076	0.0661549	0.554966	no
ASU_Acar_T.688.3.2	ASU_Acar_G.688	1_16155	1:93292094-93316615	0.801893	2.1271	1.40741	0.368216	0.43595	0.99975	no	19.8419	12.6791	27.0046	2.12986	1.09076	0.0661549	0.554966	no
ASU_Acar_T.688.3.2	ASU_Acar_G.688	2_12739	1:93292094-93316615	0.801893	2.1271	1.40741	0.368216	0.43595	0.99975	no	19.8419	12.6791	27.0046	2.12986	1.09076	0.0661549	0.554966	no
ASU_Acar_T.1688.5	ASU_Acar_G.1688	1_16155	1:189055687-189168486	9.17991	24.3047	1.40469	0.915033	0.0606	0.99975	no	19.8419	12.6791	27.0046	2.12986	1.09076	0.0661549	0.554966	no
ASU_Acar_T.1688.5	ASU_Acar_G.1688	2_12739	1:189055687-189168486	9.17991	24.3047	1.40469	0.915033	0.0606	0.99975	no	19.8419	12.6791	27.0046	2.12986	1.09076	0.0661549	0.554966	no
ASU_Acar_T.6944.1	ASU_Acar_G.6944	2_12739	4:24812470-24885585	1.7719	4.57763	1.3693	0.713229	0.07115	0.99975	no	19.8419	12.6791	27.0046	2.12986	1.09076	0.0661549	0.554966	no
ASU_Acar_T.4404.3	ASU_Acar_G.4404	2_12739	2:67408044-67450316	0.408581	1.05465	1.36806	0	1	1	no	19.8419	12.6791	27.0046	2.12986	1.09076	0.0661549	0.554966	no
ASU_Acar_T.14734.3	ASU_Acar_G.14734	2_12739	GL343276.1:1688861-1762721	0.5028	1.2668	1.33313	0.257551	0.6557	0.99975	no	19.8419	12.6791	27.0046	2.12986	1.09076	0.0661549	0.554966	no
ASU_Acar_T.13888.2.1	ASU_Acar_G.13888	1_16155	GL343244.1:157037-209075	1.75138	4.25596	1.28099	0.883316	0.1368	0.99975	no	19.8419	12.6791	27.0046	2.12986	1.09076	0.0661549	0.554966	no
ASU_Acar_T.13888.2.1	ASU_Acar_G.13888	2_12739	GL343244.1:157037-209075	1.75138	4.25596	1.28099	0.883316	0.1368	0.99975	no	19.8419	12.6791	27.0046	2.12986	1.09076	0.0661549	0.554966	no
ASU_Acar_T.3159.14	ASU_Acar_G.3159	1_16155	2:164488927-164642927	0.869709	2.0823	1.25957	0.222811	0.64565	0.99975	no	19.8419	12.6791	27.0046	2.12986	1.09076	0.0661549	0.554966	no
ASU_Acar_T.3159.14	ASU_Acar_G.3159	2_12739	2:164488927-164642927	0.869709	2.0823	1.25957	0.222811	0.64565	0.99975	no	19.8419	12.6791	27.0046	2.12986	1.09076	0.0661549	0.554966	no
ASU_Acar_T.8731.2	ASU_Acar_G.8731	1_16155	5:565508-648752	0.726363	1.66684	1.19836	0.4483	0.4203	0.99975	no	19.8419	12.6791	27.0046	2.12986	1.09076	0.0661549	0.554966	no
ASU_Acar_T.8731.2	ASU_Acar_G.8731	2_12739	5:565508-648752	0.726363	1.66684	1.19836	0.4483	0.4203	0.99975	no	19.8419	12.6791	27.0046	2.12986	1.09076	0.0661549	0.554966	no
ASU_Acar_T.14109.2.2	ASU_Acar_G.14109	1_16155	GL343252.1:1498847-1770416	0.552879	1.23452	1.15891	0.250994	0.5777	0.99975	no	19.8419	12.6791	27.0046	2.12986	1.09076	0.0661549	0.554966	no
ASU_Acar_T.14109.2.2	ASU_Acar_G.14109	2_12739	GL343252.1:1498847-1770416	0.552879	1.23452	1.15891	0.250994	0.5777	0.99975	no	19.8419	12.6791	27.0046	2.12986	1.09076	0.0661549	0.554966	no
ASU_Acar_T.6286.2.2	ASU_Acar_G.6286	1_16155	3:22223305-22274086	1.57684	3.51931	1.15826	0.498545	0.2539	0.99975	no	19.8419	12.6791	27.0046	2.12986	1.09076	0.0661549	0.554966	no
ASU_Acar_T.6286.2.2	ASU_Acar_G.6286	2_12739	3:22223305-22274086	1.57684	3.51931	1.15826	0.498545	0.2539	0.99975	no	19.8419	12.6791	27.0046	2.12986	1.09076	0.0661549	0.554966	no
ASU_Acar_T.8512.1	ASU_Acar_G.8512	1_16155	5:146258020-146379059	8.77457	19.4384	1.14751	0.437957	0.36575	0.99975	no	19.8419	12.6791	27.0046	2.12986	1.09076	0.0661549	0.554966	no
ASU_Acar_T.8512.1	ASU_Acar_G.8512	2_12739	5:146258020-146379059	8.77457	19.4384	1.14751	0.437957	0.36575	0.99975	no	19.8419	12.6791	27.0046	2.12986	1.09076	0.0661549	0.554966	no
ASU_Acar_T.3526.3.1	ASU_Acar_G.3526	2_12739	2:146563622-146630964	1.2222	2.60018	1.08913	0.454307	0.35325	0.99975	no	19.8419	12.6791	27.0046	2.12986	1.09076	0.0661549	0.554966	no
ASU_Acar_T.9647.1	ASU_Acar_G.9647	1_16155	5:80258291-80309392	0.646042	1.3521	1.0655	0.156281	0.7653	0.99975	no	19.8419	12.6791	27.0046	2.12986	1.09076	0.0661549	0.554966	no
ASU_Acar_T.9647.1	ASU_Acar_G.9647	2_12739	5:80258291-80309392	0.646042	1.3521	1.0655	0.156281	0.7653	0.99975	no	19.8419	12.6791	27.0046	2.12986	1.09076	0.0661549	0.554966	no
ASU_Acar_T.8668.1	ASU_Acar_G.8668	2_12739	5:144665448-145026620	1.1456	0.556256	-1.04228	-0.61989	0.2253	0.99975	no	19.8419	12.6791	27.0046	2.12986	1.09076	0.0661549	0.554966	no
ASU_Acar_T.21497.3	ASU_Acar_G.21497	2_12739	GL344031.1:38531-55676	5.68925	2.74891	-1.04938	-0.658247	0.1646	0.99975	no	19.8419	12.6791	27.0046	2.12986	1.09076	0.0661549	0.554966	no
ASU_Acar_T.17199.4	ASU_Acar_G.17199	2_12739	GL343401.1:657459-712087	1.12521	0.523836	-1.10301	-0.390698	0.39825	0.99975	no	19.8419	12.6791	27.0046	2.12986	1.09076	0.0661549	0.554966	no
ASU_Acar_T.6339.34	ASU_Acar_G.6339	1_16155	3:17432736-17654459	3.3882	1.37845	-1.29747	-0.471638	0.29915	0.99975	no	19.8419	12.6791	27.0046	2.12986	1.09076	0.0661549	0.554966	no
ASU_Acar_T.6339.34	ASU_Acar_G.6339	2_12739	3:17432736-17654459	3.3882	1.37845	-1.29747	-0.471638	0.29915	0.99975	no	19.8419	12.6791	27.0046	2.12986	1.09076	0.0661549	0.554966	no
ASU_Acar_T.7914.2	ASU_Acar_G.7914	1_16155	4:34095010-34119115	2.63467	1.06961	-1.30053	-0.92535	0.05485	0.99975	no	19.8419	12.6791	27.0046	2.12986	1.09076	0.0661549	0.554966	no
ASU_Acar_T.7914.2	ASU_Acar_G.7914	2_12739	4:34095010-34119115	2.63467	1.06961	-1.30053	-0.92535	0.05485	0.99975	no	19.8419	12.6791	27.0046	2.12986	1.09076	0.0661549	0.554966	no
ASU_Acar_T.20766.1	ASU_Acar_G.20766	1_16155	GL343819.1:71480-89741	1.21868	0.489264	-1.31663	-0.697716	0.1878	0.99975	no	19.8419	12.6791	27.0046	2.12986	1.09076	0.0661549	0.554966	no
ASU_Acar_T.20766.1	ASU_Acar_G.20766	2_12739	GL343819.1:71480-89741	1.21868	0.489264	-1.31663	-0.697716	0.1878	0.99975	no	19.8419	12.6791	27.0046	2.12986	1.09076	0.0661549	0.554966	no
ASU_Acar_T.15393.1	ASU_Acar_G.15393	1_16155	GL343298.1:701191-711997	3.8044	1.45061	-1.39101	-0.336563	0.54915	0.99975	no	19.8419	12.6791	27.0046	2.12986	1.09076	0.0661549	0.554966	no
ASU_Acar_T.15393.1	ASU_Acar_G.15393	2_12739	GL343298.1:701191-711997	3.8044	1.45061	-1.39101	-0.336563	0.54915	0.99975	no	19.8419	12.6791	27.0046	2.12986	1.09076	0.0661549	0.554966	no
ASU_Acar_T.13262.8	ASU_Acar_G.13262	1_16155	GL343220.1:790365-837237	1.33353	0.497651	-1.42205	-0.378243	0.40275	0.99975	no	19.8419	12.6791	27.0046	2.12986	1.09076	0.0661549	0.554966	no
ASU_Acar_T.13262.8	ASU_Acar_G.13262	2_12739	GL343220.1:790365-837237	1.33353	0.497651	-1.42205	-0.378243	0.40275	0.99975	no	19.8419	12.6791	27.0046	2.12986	1.09076	0.0661549	0.554966	no
ASU_Acar_T.15203.18	ASU_Acar_G.15203	1_16155	GL343287.1:402007-425555	1.25792	0.463457	-1.44053	-0.252386	0.6684	0.99975	no	19.8419	12.6791	27.0046	2.12986	1.09076	0.0661549	0.554966	no
ASU_Acar_T.15203.18	ASU_Acar_G.15203	2_12739	GL343287.1:402007-425555	1.25792	0.463457	-1.44053	-0.252386	0.6684	0.99975	no	19.8419	12.6791	27.0046	2.12986	1.09076	0.0661549	0.554966	no
ASU_Acar_T.6020.1	ASU_Acar_G.6020	1_16155	3:33690471-33743691	1.10724	0.407373	-1.44255	-0.394985	0.22885	0.99975	no	19.8419	12.6791	27.0046	2.12986	1.09076	0.0661549	0.554966	no
ASU_Acar_T.6020.1	ASU_Acar_G.6020	2_12739	3:33690471-33743691	1.10724	0.407373	-1.44255	-0.394985	0.22885	0.99975	no	19.8419	12.6791	27.0046	2.12986	1.09076	0.0661549	0.554966	no
ASU_Acar_T.12957.1.3	ASU_Acar_G.12957	1_16155	GL343212.1:2568917-2675240	5.68371	2.06375	-1.46157	-0.569147	0.31525	0.99975	no	19.8419	12.6791	27.0046	2.12986	1.09076	0.0661549	0.554966	no
ASU_Acar_T.12957.1.3	ASU_Acar_G.12957	2_12739	GL343212.1:2568917-2675240	5.68371	2.06375	-1.46157	-0.569147	0.31525	0.99975	no	19.8419	12.6791	27.0046	2.12986	1.09076	0.0661549	0.554966	no
ASU_Acar_T.10752.1	ASU_Acar_G.10752	1_16155	6:14469347-14491993	1.63506	0.575003	-1.5077	-0.176851	0.68605	0.99975	no	19.8419	12.6791	27.0046	2.12986	1.09076	0.0661549	0.554966	no
ASU_Acar_T.10752.1	ASU_Acar_G.10752	2_12739	6:14469347-14491993	1.63506	0.575003	-1.5077	-0.176851	0.68605	0.99975	no	19.8419	12.6791	27.0046	2.12986	1.09076	0.0661549	0.554966	no
ASU_Acar_T.13990.1	ASU_Acar_G.13990	2_12739	GL343246.1:275933-601133	10.8813	3.80294	-1.51666	-0.538498	0.28445	0.99975	no	19.8419	12.6791	27.0046	2.12986	1.09076	0.0661549	0.554966	no
ASU_Acar_T.19720.1	ASU_Acar_G.19720	1_16155	GL343642.1:113350-129228	11.1912	3.85276	-1.5384	-0.770808	0.115	0.99975	no	19.8419	12.6791	27.0046	2.12986	1.09076	0.0661549	0.554966	no
ASU_Acar_T.19720.1	ASU_Acar_G.19720	2_12739	GL343642.1:113350-129228	11.1912	3.85276	-1.5384	-0.770808	0.115	0.99975	no	19.8419	12.6791	27.0046	2.12986	1.09076	0.0661549	0.554966	no
ASU_Acar_T.4931.2	ASU_Acar_G.4931	1_16155	3:10250774-10311955	2.99797	0.989959	-1.59854	-0.634762	0.3175	0.99975	no	19.8419	12.6791	27.0046	2.12986	1.09076	0.0661549	0.554966	no
ASU_Acar_T.4931.2	ASU_Acar_G.4931	2_12739	3:10250774-10311955	2.99797	0.989959	-1.59854	-0.634762	0.3175	0.99975	no	19.8419	12.6791	27.0046	2.12986	1.09076	0.0661549	0.554966	no
ASU_Acar_T.21318.1	ASU_Acar_G.21318	2_12739	GL343962.1:78629-105175	3.93986	1.2806	-1.62132	-1.07194	0.05765	0.99975	no	19.8419	12.6791	27.0046	2.12986	1.09076	0.0661549	0.554966	no
ASU_Acar_T.10448.1	ASU_Acar_G.10448	1_16155	6:80016047-80075248	1.3486	0.432851	-1.63952	-0.328902	0.6697	0.99975	no	19.8419	12.6791	27.0046	2.12986	1.09076	0.0661549	0.554966	no
ASU_Acar_T.10448.1	ASU_Acar_G.10448	2_12739	6:80016047-80075248	1.3486	0.432851	-1.63952	-0.328902	0.6697	0.99975	no	19.8419	12.6791	27.0046	2.12986	1.09076	0.0661549	0.554966	no
ASU_Acar_T.7184.32	ASU_Acar_G.7184	1_16155	4:79398810-79462554	1.5579	0.478878	-1.70187	-0.225868	0.72145	0.99975	no	19.8419	12.6791	27.0046	2.12986	1.09076	0.0661549	0.554966	no
ASU_Acar_T.7184.32	ASU_Acar_G.7184	2_12739	4:79398810-79462554	1.5579	0.478878	-1.70187	-0.225868	0.72145	0.99975	no	19.8419	12.6791	27.0046	2.12986	1.09076	0.0661549	0.554966	no
ASU_Acar_T.16475.1	ASU_Acar_G.16475	1_16155	GL343354.1:31452-156009	4.80479	1.46726	-1.71135	-1.56226	0.0024	0.805043	no	19.8419	12.6791	27.0046	2.12986	1.09076	0.0661549	0.554966	no
ASU_Acar_T.16475.1	ASU_Acar_G.16475	2_12739	GL343354.1:31452-156009	4.80479	1.46726	-1.71135	-1.56226	0.0024	0.805043	no	19.8419	12.6791	27.0046	2.12986	1.09076	0.0661549	0.554966	no
ASU_Acar_T.4280.2	ASU_Acar_G.4280	1_16155	2:101807080-101871447	2.9361	0.797393	-1.88054	-0.459609	0.30085	0.99975	no	19.8419	12.6791	27.0046	2.12986	1.09076	0.0661549	0.554966	no
ASU_Acar_T.4280.2	ASU_Acar_G.4280	2_12739	2:101807080-101871447	2.9361	0.797393	-1.88054	-0.459609	0.30085	0.99975	no	19.8419	12.6791	27.0046	2.12986	1.09076	0.0661549	0.554966	no
ASU_Acar_T.20957.1	ASU_Acar_G.20957	1_16155	GL343859.1:117441-165113	1.94654	0.387042	-2.33035	-0.646084	0.4005	0.99975	no	19.8419	12.6791	27.0046	2.12986	1.09076	0.0661549	0.554966	no
ASU_Acar_T.20957.1	ASU_Acar_G.20957	2_12739	GL343859.1:117441-165113	1.94654	0.387042	-2.33035	-0.646084	0.4005	0.99975	no	19.8419	12.6791	27.0046	2.12986	1.09076	0.0661549	0.554966	no
ASU_Acar_T.8372.1	ASU_Acar_G.8372	1_16155	5:112492780-112730281	7.31579	1.18744	-2.62316	-2.67811	5e-05	0.0475885	yes	19.8419	12.6791	27.0046	2.12986	1.09076	0.0661549	0.554966	no
ASU_Acar_T.8372.1	ASU_Acar_G.8372	2_12739	5:112492780-112730281	7.31579	1.18744	-2.62316	-2.67811	5e-05	0.0475885	yes	19.8419	12.6791	27.0046	2.12986	1.09076	0.0661549	0.554966	no
ASU_Acar_T.4993.6	ASU_Acar_G.4993	1_16155	3:170644024-170779113	1.84998	0.299324	-2.62773	-0.42109	0.4458	0.99975	no	19.8419	12.6791	27.0046	2.12986	1.09076	0.0661549	0.554966	no
ASU_Acar_T.4993.6	ASU_Acar_G.4993	2_12739	3:170644024-170779113	1.84998	0.299324	-2.62773	-0.42109	0.4458	0.99975	no	19.8419	12.6791	27.0046	2.12986	1.09076	0.0661549	0.554966	no
ASU_Acar_T.14162.2.1	ASU_Acar_G.14162	2_12739	GL343253.1:1237752-1261833	1.75796	0.210617	-3.06121	-1.3576	0.01445	0.99975	no	19.8419	12.6791	27.0046	2.12986	1.09076	0.0661549	0.554966	no
ASU_Acar_T.13990.1.1.1	ASU_Acar_G.13990	2_12739	GL343246.1:275933-601133	7.48682	0.789522	-3.2453	-0.518208	0.60125	0.99975	no	19.8419	12.6791	27.0046	2.12986	1.09076	0.0661549	0.554966	no
ASU_Acar_T.15385.1	ASU_Acar_G.15385	1_16155	GL343297.1:783923-833114	3.91971	0.381268	-3.36187	-2.62677	5e-05	0.0475885	yes	19.8419	12.6791	27.0046	2.12986	1.09076	0.0661549	0.554966	no
ASU_Acar_T.15385.1	ASU_Acar_G.15385	2_12739	GL343297.1:783923-833114	3.91971	0.381268	-3.36187	-2.62677	5e-05	0.0475885	yes	19.8419	12.6791	27.0046	2.12986	1.09076	0.0661549	0.554966	no
ASU_Acar_T.8581.1	ASU_Acar_G.8581	1_16155	5:27689923-27698663	16.6222	1.5601	-3.41341	-2.77479	5e-05	0.0475885	yes	19.8419	12.6791	27.0046	2.12986	1.09076	0.0661549	0.554966	no
ASU_Acar_T.8581.1	ASU_Acar_G.8581	2_12739	5:27689923-27698663	16.6222	1.5601	-3.41341	-2.77479	5e-05	0.0475885	yes	19.8419	12.6791	27.0046	2.12986	1.09076	0.0661549	0.554966	no
ASU_Acar_T.6073.2	ASU_Acar_G.6073	1_16155	3:70812157-70851759	31.9861	2.55418	-3.64651	-3.31991	5e-05	0.0475885	yes	19.8419	12.6791	27.0046	2.12986	1.09076	0.0661549	0.554966	no
ASU_Acar_T.6073.2	ASU_Acar_G.6073	2_12739	3:70812157-70851759	31.9861	2.55418	-3.64651	-3.31991	5e-05	0.0475885	yes	19.8419	12.6791	27.0046	2.12986	1.09076	0.0661549	0.554966	no
ASU_Acar_T.19739.1	ASU_Acar_G.19739	1_16155	GL343643.1:21286-46210	1.08804	0.000823727	-10.3673	-0.121284	0.0521	0.99975	no	19.8419	12.6791	27.0046	2.12986	1.09076	0.0661549	0.554966	no
ASU_Acar_T.19739.1	ASU_Acar_G.19739	2_12739	GL343643.1:21286-46210	1.08804	0.000823727	-10.3673	-0.121284	0.0521	0.99975	no	19.8419	12.6791	27.0046	2.12986	1.09076	0.0661549	0.554966	no
ASU_Acar_T.1414.3.1	ASU_Acar_G.1414	1_16338	1:249547408-249568092	4.20759	8.72927	1.05287	0.562255	0.2653	0.99975	no	2.58802	1.67209	3.50395	2.09556	1.06733	0.482668	0.990268	no
ASU_Acar_T.5626.1	ASU_Acar_G.5626	1_16338	3:101019234-101040916	4.98763	10.3222	1.04932	0.913838	0.04725	0.99975	no	2.58802	1.67209	3.50395	2.09556	1.06733	0.482668	0.990268	no
ASU_Acar_T.6883.3	ASU_Acar_G.6883	1_16338	4:38316094-38372067	1.41629	0.499932	-1.50231	-0.391663	0.5556	0.99975	no	2.58802	1.67209	3.50395	2.09556	1.06733	0.482668	0.990268	no
ASU_Acar_T.1414.2	ASU_Acar_G.1414	1_16338	1:249547408-249568092	1.93352	0.61042	-1.66335	-0.470113	0.36745	0.99975	no	2.58802	1.67209	3.50395	2.09556	1.06733	0.482668	0.990268	no
ASU_Acar_T.8732.2	ASU_Acar_G.8732	1_16338	5:756931-770467	1.16311	0.334064	-1.79979	-0.476253	0.36895	0.99975	no	2.58802	1.67209	3.50395	2.09556	1.06733	0.482668	0.990268	no
ASU_Acar_T.5619.3	ASU_Acar_G.5619	GL343252.1_6386	3:108597149-108697505	0.218295	2.31917	3.40926	0.279925	0.51845	0.99975	no	2.21826	1.44067	2.99585	2.07949	1.05623	0.329521	0.921438	no
ASU_Acar_T.17154.2	ASU_Acar_G.17154	GL343252.1_6386	GL343400.1:798157-874437	0.698344	2.16038	1.62928	1.15847	0.01195	0.99975	no	2.21826	1.44067	2.99585	2.07949	1.05623	0.329521	0.921438	no
ASU_Acar_T.6097.5	ASU_Acar_G.6097	GL343252.1_6386	3:235145-327978	0.591057	1.56857	1.40808	0.191472	0.70885	0.99975	no	2.21826	1.44067	2.99585	2.07949	1.05623	0.329521	0.921438	no
ASU_Acar_T.19507.2	ASU_Acar_G.19507	GL343252.1_6386	GL343611.1:320984-372744	32.709	4.18313	-2.96703	-1.78271	0.00015	0.113794	no	2.21826	1.44067	2.99585	2.07949	1.05623	0.329521	0.921438	no
ASU_Acar_T.1632.1	ASU_Acar_G.1632	4_11015	1:70503532-70547118	1.05731	0	inf	nan	0.16425	0.99975	no	2.23337	1.45582	3.01092	2.0682	1.04838	0.350964	0.94635	no
ASU_Acar_T.1632.4	ASU_Acar_G.1632	4_11015	1:70503532-70547118	11.7021	0	inf	nan	0.1521	0.99975	no	2.23337	1.45582	3.01092	2.0682	1.04838	0.350964	0.94635	no
ASU_Acar_T.1632.5	ASU_Acar_G.1632	4_11015	1:70503532-70547118	3.47541	0	inf	nan	0.1561	0.99975	no	2.23337	1.45582	3.01092	2.0682	1.04838	0.350964	0.94635	no
ASU_Acar_T.9206.2	ASU_Acar_G.9206	4_11015	5:146473293-146751410	0.0114387	1.37316	6.90744	0.503238	0.3908	0.99975	no	2.23337	1.45582	3.01092	2.0682	1.04838	0.350964	0.94635	no
ASU_Acar_T.21860.1	ASU_Acar_G.21860	4_11015	GL344211.1:28924-32722	0.616555	7.92726	3.68452	2.44311	0.0083	0.99975	no	2.23337	1.45582	3.01092	2.0682	1.04838	0.350964	0.94635	no
ASU_Acar_T.19834.11	ASU_Acar_G.19834	4_11015	GL343659.1:194509-288941	0.167932	1.44565	3.10576	0.256676	0.51725	0.99975	no	2.23337	1.45582	3.01092	2.0682	1.04838	0.350964	0.94635	no
ASU_Acar_T.9193.1	ASU_Acar_G.9193	4_11015	5:43258057-43268301	10.9013	60.2771	2.46711	2.4558	0.0009	0.42119	no	2.23337	1.45582	3.01092	2.0682	1.04838	0.350964	0.94635	no
ASU_Acar_T.830.2.1	ASU_Acar_G.830	4_11015	1:13985340-14026595	0.750917	2.42239	1.68971	0.554337	0.3651	0.99975	no	2.23337	1.45582	3.01092	2.0682	1.04838	0.350964	0.94635	no
ASU_Acar_T.5051.8	ASU_Acar_G.5051	4_11015	3:10545669-10620865	1.0972	3.46747	1.66005	0.997721	0.0359	0.99975	no	2.23337	1.45582	3.01092	2.0682	1.04838	0.350964	0.94635	no
ASU_Acar_T.830.1	ASU_Acar_G.830	4_11015	1:13985340-14026595	0.903836	2.84698	1.6553	0.709042	0.18565	0.99975	no	2.23337	1.45582	3.01092	2.0682	1.04838	0.350964	0.94635	no
ASU_Acar_T.6143.2	ASU_Acar_G.6143	4_11015	3:177523195-177605750	0.338325	1.0167	1.58741	0	1	1	no	2.23337	1.45582	3.01092	2.0682	1.04838	0.350964	0.94635	no
ASU_Acar_T.10510.1	ASU_Acar_G.10510	4_11015	6:79902213-79960661	0.65468	1.77126	1.43592	0.452826	0.45725	0.99975	no	2.23337	1.45582	3.01092	2.0682	1.04838	0.350964	0.94635	no
ASU_Acar_T.20676.3	ASU_Acar_G.20676	4_11015	GL343797.1:164173-199876	0.718584	1.93737	1.43087	0.487769	0.4334	0.99975	no	2.23337	1.45582	3.01092	2.0682	1.04838	0.350964	0.94635	no
ASU_Acar_T.830.2.1.1	ASU_Acar_G.830	4_11015	1:13985340-14026595	3.1968	8.29432	1.37549	0.927771	0.08495	0.99975	no	2.23337	1.45582	3.01092	2.0682	1.04838	0.350964	0.94635	no
ASU_Acar_T.3052.10	ASU_Acar_G.3052	4_11015	2:70622642-70884283	0.673964	1.72331	1.35444	0.38078	0.40755	0.99975	no	2.23337	1.45582	3.01092	2.0682	1.04838	0.350964	0.94635	no
ASU_Acar_T.18679.3	ASU_Acar_G.18679	4_11015	GL343519.1:470750-495457	0.469997	1.19202	1.34268	0.244068	0.5925	0.99975	no	2.23337	1.45582	3.01092	2.0682	1.04838	0.350964	0.94635	no
ASU_Acar_T.13718.1	ASU_Acar_G.13718	4_11015	GL343237.1:1853721-1930407	7.10324	17.3749	1.29045	0.98752	0.03565	0.99975	no	2.23337	1.45582	3.01092	2.0682	1.04838	0.350964	0.94635	no
ASU_Acar_T.6764.1.1	ASU_Acar_G.6764	4_11015	4:115058068-115297349	3.01558	7.11327	1.23808	0.691523	0.1061	0.99975	no	2.23337	1.45582	3.01092	2.0682	1.04838	0.350964	0.94635	no
ASU_Acar_T.9117.4	ASU_Acar_G.9117	4_11015	5:21435501-21467436	0.853159	1.91971	1.17	0.178016	0.7145	0.99975	no	2.23337	1.45582	3.01092	2.0682	1.04838	0.350964	0.94635	no
ASU_Acar_T.6890.1	ASU_Acar_G.6890	4_11015	4:58428118-58471645	1.33106	2.93454	1.14056	0.793228	0.1081	0.99975	no	2.23337	1.45582	3.01092	2.0682	1.04838	0.350964	0.94635	no
ASU_Acar_T.22734.5.2	ASU_Acar_G.22734	4_11015	LGb:1342810-1373659	1.75378	3.75314	1.09763	0.22097	0.73445	0.99975	no	2.23337	1.45582	3.01092	2.0682	1.04838	0.350964	0.94635	no
ASU_Acar_T.9139.2	ASU_Acar_G.9139	4_11015	5:23627815-23659377	0.703341	1.5035	1.09603	0.38673	0.4453	0.99975	no	2.23337	1.45582	3.01092	2.0682	1.04838	0.350964	0.94635	no
ASU_Acar_T.14659.1	ASU_Acar_G.14659	4_11015	GL343274.1:1174984-1205018	1.36727	0.64904	-1.07492	-0.655125	0.1685	0.99975	no	2.23337	1.45582	3.01092	2.0682	1.04838	0.350964	0.94635	no
ASU_Acar_T.21633.5	ASU_Acar_G.21633	4_11015	GL344088.1:52112-73602	4.20773	1.93188	-1.12304	-0.979932	0.0387	0.99975	no	2.23337	1.45582	3.01092	2.0682	1.04838	0.350964	0.94635	no
ASU_Acar_T.21152.1	ASU_Acar_G.21152	4_11015	GL343907.1:24766-41715	1.27746	0.573532	-1.15533	-0.607228	0.2771	0.99975	no	2.23337	1.45582	3.01092	2.0682	1.04838	0.350964	0.94635	no
ASU_Acar_T.15180.1	ASU_Acar_G.15180	4_11015	GL343287.1:437844-454897	3.26714	1.40193	-1.22062	-0.430384	0.3831	0.99975	no	2.23337	1.45582	3.01092	2.0682	1.04838	0.350964	0.94635	no
ASU_Acar_T.12163.1	ASU_Acar_G.12163	4_11015	GL343194.1:3241842-3245575	2.77872	1.0045	-1.46795	-1.32444	0.01345	0.99975	no	2.23337	1.45582	3.01092	2.0682	1.04838	0.350964	0.94635	no
ASU_Acar_T.22734.4.1	ASU_Acar_G.22734	4_11015	LGb:1342810-1373659	2.48088	0.856611	-1.53414	-0.240484	0.61635	0.99975	no	2.23337	1.45582	3.01092	2.0682	1.04838	0.350964	0.94635	no
ASU_Acar_T.6674.1	ASU_Acar_G.6674	4_11015	4:100016748-100082516	1.28211	0.408086	-1.65157	-0.267875	0.4477	0.99975	no	2.23337	1.45582	3.01092	2.0682	1.04838	0.350964	0.94635	no
ASU_Acar_T.18325.1	ASU_Acar_G.18325	4_11015	GL343489.1:546475-564315	2.25734	0.58112	-1.95772	-1.29935	0.0131	0.99975	no	2.23337	1.45582	3.01092	2.0682	1.04838	0.350964	0.94635	no
ASU_Acar_T.1247.3	ASU_Acar_G.1247	4_11015	1:39375379-39414819	2.5193	0.633466	-1.99168	-0.401353	0.50035	0.99975	no	2.23337	1.45582	3.01092	2.0682	1.04838	0.350964	0.94635	no
ASU_Acar_T.17850.2	ASU_Acar_G.17850	4_11015	GL343454.1:20452-429109	1.6672	0.408921	-2.02753	-0.508791	0.353	0.99975	no	2.23337	1.45582	3.01092	2.0682	1.04838	0.350964	0.94635	no
ASU_Acar_T.17974.3	ASU_Acar_G.17974	4_11015	GL343464.1:178316-189337	4.81151	1.05896	-2.18385	-0.612078	0.3215	0.99975	no	2.23337	1.45582	3.01092	2.0682	1.04838	0.350964	0.94635	no
ASU_Acar_T.3052.7	ASU_Acar_G.3052	4_11015	2:70622642-70884283	2.69352	0.579456	-2.21672	-0.642192	0.32185	0.99975	no	2.23337	1.45582	3.01092	2.0682	1.04838	0.350964	0.94635	no
ASU_Acar_T.18642.2	ASU_Acar_G.18642	4_11015	GL343516.1:156529-180336	1.0026	0.177757	-2.49576	0	1	1	no	2.23337	1.45582	3.01092	2.0682	1.04838	0.350964	0.94635	no
ASU_Acar_T.22145.1	ASU_Acar_G.22145	4_11015	GL344430.1:10183-35400	4.454	0.288418	-3.94887	-2.31965	0.00125	0.524826	no	2.23337	1.45582	3.01092	2.0682	1.04838	0.350964	0.94635	no
ASU_Acar_T.1632.6	ASU_Acar_G.1632	4_11015	1:70503532-70547118	9.39799	0.158673	-5.88823	-0.59333	0.20525	0.99975	no	2.23337	1.45582	3.01092	2.0682	1.04838	0.350964	0.94635	no
ASU_Acar_T.1632.10.1	ASU_Acar_G.1632	4_11015	1:70503532-70547118	13.2094	0.0828446	-7.31694	-0.827291	0.3103	0.99975	no	2.23337	1.45582	3.01092	2.0682	1.04838	0.350964	0.94635	no
ASU_Acar_T.1632.15	ASU_Acar_G.1632	4_11015	1:70503532-70547118	47.9795	0.200418	-7.90327	-1.32748	0.227	0.99975	no	2.23337	1.45582	3.01092	2.0682	1.04838	0.350964	0.94635	no
ASU_Acar_T.1632.9	ASU_Acar_G.1632	4_11015	1:70503532-70547118	64.2625	0.260833	-7.9447	-1.66909	0.21805	0.99975	no	2.23337	1.45582	3.01092	2.0682	1.04838	0.350964	0.94635	no
ASU_Acar_T.6733.27	ASU_Acar_G.6733	4_11015	4:77923150-78043227	1.30559	0.00472485	-8.11022	-0.0821668	0.271	0.99975	no	2.23337	1.45582	3.01092	2.0682	1.04838	0.350964	0.94635	no
ASU_Acar_T.1632.2	ASU_Acar_G.1632	4_11015	1:70503532-70547118	3.71376	0.0106878	-8.44077	-0.271358	0.38625	0.99975	no	2.23337	1.45582	3.01092	2.0682	1.04838	0.350964	0.94635	no
ASU_Acar_T.1632.14	ASU_Acar_G.1632	4_11015	1:70503532-70547118	2.28133	0.0051412	-8.79355	-0.215003	0.39455	0.99975	no	2.23337	1.45582	3.01092	2.0682	1.04838	0.350964	0.94635	no
ASU_Acar_T.1632.10	ASU_Acar_G.1632	4_11015	1:70503532-70547118	2.30369	0.0003153	-12.8349	-0.0412241	0.3886	0.99975	no	2.23337	1.45582	3.01092	2.0682	1.04838	0.350964	0.94635	no
ASU_Acar_T.14504.4	ASU_Acar_G.14504	1_17788	GL343264.1:656836-706914	0.167324	1.5356	3.19809	0.633157	0.27775	0.99975	no	2.26749	1.47938	3.0556	2.06546	1.04646	0.223491	0.847565	no
ASU_Acar_T.6370.5	ASU_Acar_G.6370	1_17788	3:50332499-50402990	3.41776	12.2528	1.84198	0.706849	0.1932	0.99975	no	2.26749	1.47938	3.0556	2.06546	1.04646	0.223491	0.847565	no
ASU_Acar_T.6370.4	ASU_Acar_G.6370	1_17788	3:50332499-50402990	0.718638	1.9819	1.46355	0.248807	0.66325	0.99975	no	2.26749	1.47938	3.0556	2.06546	1.04646	0.223491	0.847565	no
ASU_Acar_T.13536.6	ASU_Acar_G.13536	1_17788	GL343232.1:161766-288169	0.494219	1.19552	1.27442	0.131767	0.77765	0.99975	no	2.26749	1.47938	3.0556	2.06546	1.04646	0.223491	0.847565	no
ASU_Acar_T.16035.3	ASU_Acar_G.16035	1_17788	GL343329.1:657495-741957	0.886419	2.02316	1.19055	0.415357	0.562	0.99975	no	2.26749	1.47938	3.0556	2.06546	1.04646	0.223491	0.847565	no
ASU_Acar_T.4155.4	ASU_Acar_G.4155	1_17788	2:68593589-68656618	1.4146	0.597725	-1.24284	-0.333092	0.5325	0.99975	no	2.26749	1.47938	3.0556	2.06546	1.04646	0.223491	0.847565	no
ASU_Acar_T.16523.5.1	ASU_Acar_G.16523	1_17788	GL343356.1:733537-814139	1.76964	0.683855	-1.37169	-0.275246	0.63555	0.99975	no	2.26749	1.47938	3.0556	2.06546	1.04646	0.223491	0.847565	no
ASU_Acar_T.18294.12	ASU_Acar_G.18294	1_17788	GL343487.1:264634-410944	1.45849	0.268333	-2.44238	-0.205549	0.56855	0.99975	no	2.26749	1.47938	3.0556	2.06546	1.04646	0.223491	0.847565	no
ASU_Acar_T.4134.1	ASU_Acar_G.4134	1_17788	2:118654547-118658325	4.53951	0.124156	-5.19231	-2.86156	0.0041	0.99975	no	2.26749	1.47938	3.0556	2.06546	1.04646	0.223491	0.847565	no
ASU_Acar_T.5240.4	ASU_Acar_G.5240	GL344004.1_1267	3:58422181-58480032	0.448931	1.5949	1.8289	1.03615	0.1185	0.99975	no	6.37237	4.19747	8.54727	2.03629	1.02594	0.163889	0.756393	no
ASU_Acar_T.15086.3	ASU_Acar_G.15086	GL344004.1_1267	GL343285.1:195808-659632	0.334733	1.08947	1.70255	0.11581	0.7187	0.99975	no	6.37237	4.19747	8.54727	2.03629	1.02594	0.163889	0.756393	no
ASU_Acar_T.19753.3	ASU_Acar_G.19753	GL344004.1_1267	GL343645.1:51342-137689	1.16212	3.13877	1.43344	0.216055	0.6635	0.99975	no	6.37237	4.19747	8.54727	2.03629	1.02594	0.163889	0.756393	no
ASU_Acar_T.10033.3	ASU_Acar_G.10033	GL344004.1_1267	6:16471163-16560216	2.07437	0.631584	-1.71563	-0.405157	0.58205	0.99975	no	6.37237	4.19747	8.54727	2.03629	1.02594	0.163889	0.756393	no
ASU_Acar_T.4363.1.2	ASU_Acar_G.4363	GL344004.1_1267	2:95440021-95459195	7.57509	2.14029	-1.82346	-0.082478	0.60195	0.99975	no	6.37237	4.19747	8.54727	2.03629	1.02594	0.163889	0.756393	no
ASU_Acar_T.21842.2	ASU_Acar_G.21842	GL344004.1_1267	GL344200.1:10154-62377	1.89204	0.398382	-2.24772	-0.661768	0.21025	0.99975	no	6.37237	4.19747	8.54727	2.03629	1.02594	0.163889	0.756393	no
ASU_Acar_T.2621.1.1	ASU_Acar_G.2621	GL344004.1_1267	2:146311839-146359437	2.80016	0.336026	-3.05886	-0.368318	0.3713	0.99975	no	6.37237	4.19747	8.54727	2.03629	1.02594	0.163889	0.756393	no
ASU_Acar_T.19739.1	ASU_Acar_G.19739	GL344004.1_1267	GL343643.1:21286-46210	1.08804	0.000823727	-10.3673	-0.121284	0.0521	0.99975	no	6.37237	4.19747	8.54727	2.03629	1.02594	0.163889	0.756393	no
ASU_Acar_T.1559.7	ASU_Acar_G.1559	GL343528.1_2927	1:244424423-244471657	1.12014	3.74253	1.74034	0.283723	0.49385	0.99975	no	18.5136	24.7338	12.2934	0.49703	-1.00859	0.101331	0.632846	no
ASU_Acar_T.20263.1	ASU_Acar_G.20263	GL343528.1_2927	GL343723.1:60231-118827	1.07926	0.437991	-1.30106	0	1	1	no	18.5136	24.7338	12.2934	0.49703	-1.00859	0.101331	0.632846	no
ASU_Acar_T.20474.3	ASU_Acar_G.20474	GL343528.1_2927	GL343761.1:160755-166252	1.04408	0.352313	-1.56731	0	1	1	no	18.5136	24.7338	12.2934	0.49703	-1.00859	0.101331	0.632846	no
ASU_Acar_T.15366.3	ASU_Acar_G.15366	GL343528.1_2927	GL343297.1:4558-37136	1.64886	0.0101026	-7.3506	-0.22948	0.1623	0.99975	no	18.5136	24.7338	12.2934	0.49703	-1.00859	0.101331	0.632846	no
ASU_Acar_T.13497.1	ASU_Acar_G.13497	GL344067.1_1162	GL343230.1:106909-681657	1.01508	2.66045	1.39007	0.407244	0.37695	0.99975	no	2.3617	3.1582	1.5652	0.495601	-1.01275	0.547567	0.990268	no
ASU_Acar_T.13497.1	ASU_Acar_G.13497	LGb_7501	GL343230.1:106909-681657	1.01508	2.66045	1.39007	0.407244	0.37695	0.99975	no	2.3617	3.1582	1.5652	0.495601	-1.01275	0.547567	0.990268	no
ASU_Acar_T.21273.1	ASU_Acar_G.21273	GL344067.1_1162	GL343949.1:97768-104223	14.0597	28.9477	1.04188	1.11029	0.0311	0.99975	no	2.3617	3.1582	1.5652	0.495601	-1.01275	0.547567	0.990268	no
ASU_Acar_T.21273.1	ASU_Acar_G.21273	LGb_7501	GL343949.1:97768-104223	14.0597	28.9477	1.04188	1.11029	0.0311	0.99975	no	2.3617	3.1582	1.5652	0.495601	-1.01275	0.547567	0.990268	no
ASU_Acar_T.17245.5	ASU_Acar_G.17245	GL344067.1_1162	GL343404.1:625532-713784	4.15209	2.02856	-1.03338	-0.739108	0.1086	0.99975	no	2.3617	3.1582	1.5652	0.495601	-1.01275	0.547567	0.990268	no
ASU_Acar_T.17245.5	ASU_Acar_G.17245	LGb_7501	GL343404.1:625532-713784	4.15209	2.02856	-1.03338	-0.739108	0.1086	0.99975	no	2.3617	3.1582	1.5652	0.495601	-1.01275	0.547567	0.990268	no
ASU_Acar_T.20113.6	ASU_Acar_G.20113	GL344067.1_1162	GL343699.1:58396-198344	1.089	0.383724	-1.50486	-0.360817	0.431	0.99975	no	2.3617	3.1582	1.5652	0.495601	-1.01275	0.547567	0.990268	no
ASU_Acar_T.20113.6	ASU_Acar_G.20113	LGb_7501	GL343699.1:58396-198344	1.089	0.383724	-1.50486	-0.360817	0.431	0.99975	no	2.3617	3.1582	1.5652	0.495601	-1.01275	0.547567	0.990268	no
ASU_Acar_T.17245.6	ASU_Acar_G.17245	GL344067.1_1162	GL343404.1:625532-713784	1.7353	0.549687	-1.6585	-0.427956	0.4713	0.99975	no	2.3617	3.1582	1.5652	0.495601	-1.01275	0.547567	0.990268	no
ASU_Acar_T.17245.6	ASU_Acar_G.17245	LGb_7501	GL343404.1:625532-713784	1.7353	0.549687	-1.6585	-0.427956	0.4713	0.99975	no	2.3617	3.1582	1.5652	0.495601	-1.01275	0.547567	0.990268	no
ASU_Acar_T.9712.1	ASU_Acar_G.9712	GL344067.1_1162	6:19770404-20069391	1.36823	0.364351	-1.90891	-0.497387	0.25425	0.99975	no	2.3617	3.1582	1.5652	0.495601	-1.01275	0.547567	0.990268	no
ASU_Acar_T.9712.1	ASU_Acar_G.9712	LGb_7501	6:19770404-20069391	1.36823	0.364351	-1.90891	-0.497387	0.25425	0.99975	no	2.3617	3.1582	1.5652	0.495601	-1.01275	0.547567	0.990268	no
ASU_Acar_T.22949.1	ASU_Acar_G.22949	GL344067.1_1162	LGf:2921389-2936749	5.13339	0.878852	-2.54622	-0.801805	0.01145	0.99975	no	2.3617	3.1582	1.5652	0.495601	-1.01275	0.547567	0.990268	no
ASU_Acar_T.22949.1	ASU_Acar_G.22949	LGb_7501	LGf:2921389-2936749	5.13339	0.878852	-2.54622	-0.801805	0.01145	0.99975	no	2.3617	3.1582	1.5652	0.495601	-1.01275	0.547567	0.990268	no
ASU_Acar_T.22949.2	ASU_Acar_G.22949	GL344067.1_1162	LGf:2921389-2936749	10.3192	0.2155	-5.5815	-1.54114	0.17365	0.99975	no	2.3617	3.1582	1.5652	0.495601	-1.01275	0.547567	0.990268	no
ASU_Acar_T.22949.2	ASU_Acar_G.22949	LGb_7501	LGf:2921389-2936749	10.3192	0.2155	-5.5815	-1.54114	0.17365	0.99975	no	2.3617	3.1582	1.5652	0.495601	-1.01275	0.547567	0.990268	no
ASU_Acar_T.21481.1	ASU_Acar_G.21481	GL344067.1_1162	GL344023.1:59212-82617	21.8658	0.23165	-6.56058	-4.05991	0.00035	0.210052	no	2.3617	3.1582	1.5652	0.495601	-1.01275	0.547567	0.990268	no
ASU_Acar_T.21481.1	ASU_Acar_G.21481	LGb_7501	GL344023.1:59212-82617	21.8658	0.23165	-6.56058	-4.05991	0.00035	0.210052	no	2.3617	3.1582	1.5652	0.495601	-1.01275	0.547567	0.990268	no
ASU_Acar_T.8702.4.5	ASU_Acar_G.8702	1_16925	5:44927966-45062071	0.0732331	1.53298	4.3877	0.239288	0.34	0.99975	no	7.54518	10.152	4.93836	0.486442	-1.03966	0.261884	0.872304	no
ASU_Acar_T.20151.6	ASU_Acar_G.20151	1_16925	GL343706.1:217067-229219	0.338773	1.78403	2.39674	0.419356	0.5155	0.99975	no	7.54518	10.152	4.93836	0.486442	-1.03966	0.261884	0.872304	no
ASU_Acar_T.18648.2.1	ASU_Acar_G.18648	1_16925	GL343516.1:95507-104355	1.71968	5.95812	1.79272	0.935003	0.0828	0.99975	no	7.54518	10.152	4.93836	0.486442	-1.03966	0.261884	0.872304	no
ASU_Acar_T.8155.3	ASU_Acar_G.8155	1_16925	4:145284510-145587787	1.35551	3.56381	1.39458	0.263516	0.54675	0.99975	no	7.54518	10.152	4.93836	0.486442	-1.03966	0.261884	0.872304	no
ASU_Acar_T.16116.4	ASU_Acar_G.16116	1_16925	GL343333.1:869283-1088538	1.29034	3.10449	1.26661	0.324742	0.40875	0.99975	no	7.54518	10.152	4.93836	0.486442	-1.03966	0.261884	0.872304	no
ASU_Acar_T.3109.3	ASU_Acar_G.3109	1_16925	2:12317011-12389886	2.00568	4.64998	1.21314	0.197654	0.7233	0.99975	no	7.54518	10.152	4.93836	0.486442	-1.03966	0.261884	0.872304	no
ASU_Acar_T.5087.3.1	ASU_Acar_G.5087	1_16925	3:164045519-164146156	0.580512	1.24497	1.10071	0.231492	0.6405	0.99975	no	7.54518	10.152	4.93836	0.486442	-1.03966	0.261884	0.872304	no
ASU_Acar_T.14591.1	ASU_Acar_G.14591	1_16925	GL343270.1:987947-1060324	0.87337	1.79553	1.03974	0.253454	0.6344	0.99975	no	7.54518	10.152	4.93836	0.486442	-1.03966	0.261884	0.872304	no
ASU_Acar_T.21937.1.1	ASU_Acar_G.21937	1_16925	GL344261.1:2224-21239	3.76212	1.76166	-1.09461	-0.57442	0.21315	0.99975	no	7.54518	10.152	4.93836	0.486442	-1.03966	0.261884	0.872304	no
ASU_Acar_T.3109.2.1	ASU_Acar_G.3109	1_16925	2:12317011-12389886	3.32792	1.04206	-1.67519	-0.223031	0.69755	0.99975	no	7.54518	10.152	4.93836	0.486442	-1.03966	0.261884	0.872304	no
ASU_Acar_T.16245.2	ASU_Acar_G.16245	1_16925	GL343338.1:513908-527676	15.97	4.60424	-1.79433	-1.24634	0.0595	0.99975	no	7.54518	10.152	4.93836	0.486442	-1.03966	0.261884	0.872304	no
ASU_Acar_T.13097.1	ASU_Acar_G.13097	1_16925	GL343217.1:1967363-2019780	2.00007	0.547336	-1.86955	-1.52705	0.0019	0.69356	no	7.54518	10.152	4.93836	0.486442	-1.03966	0.261884	0.872304	no
ASU_Acar_T.1922.1	ASU_Acar_G.1922	1_16925	1:122846212-122861712	7.50201	1.03671	-2.85526	-2.32398	0.0001	0.0838586	no	7.54518	10.152	4.93836	0.486442	-1.03966	0.261884	0.872304	no
ASU_Acar_T.8050.3.2	ASU_Acar_G.8050	1_16925	4:142995585-143082060	5.32797	0.276625	-4.26758	-1.3009	0.0298	0.99975	no	7.54518	10.152	4.93836	0.486442	-1.03966	0.261884	0.872304	no
ASU_Acar_T.15160.3	ASU_Acar_G.15160	1_16925	GL343287.1:498999-542834	14.5269	0.351961	-5.36717	-1.85705	0.0188	0.99975	no	7.54518	10.152	4.93836	0.486442	-1.03966	0.261884	0.872304	no
ASU_Acar_T.15160.3.2	ASU_Acar_G.15160	1_16925	GL343287.1:498999-542834	19.0972	0.161728	-6.88365	-1.43883	0.09825	0.99975	no	7.54518	10.152	4.93836	0.486442	-1.03966	0.261884	0.872304	no
ASU_Acar_T.15160.3.1	ASU_Acar_G.15160	1_16925	GL343287.1:498999-542834	14.1491	0.0440213	-8.3283	-1.07171	0.19565	0.99975	no	7.54518	10.152	4.93836	0.486442	-1.03966	0.261884	0.872304	no
ASU_Acar_T.19816.1	ASU_Acar_G.19816	2_14000	GL343656.1:207131-220807	0.294704	6.07395	4.3653	2.13837	0.00325	0.993498	no	1.43446	1.93884	0.930081	0.479709	-1.05977	0.643551	1	no
ASU_Acar_T.3775.3	ASU_Acar_G.3775	2_14000	2:143968094-144090204	0.867596	6.46293	2.89709	0.584312	0.3774	0.99975	no	1.43446	1.93884	0.930081	0.479709	-1.05977	0.643551	1	no
ASU_Acar_T.3775.4.3	ASU_Acar_G.3775	2_14000	2:143968094-144090204	2.16875	14.3089	2.72198	0.744372	0.13585	0.99975	no	1.43446	1.93884	0.930081	0.479709	-1.05977	0.643551	1	no
ASU_Acar_T.3775.4.2	ASU_Acar_G.3775	2_14000	2:143968094-144090204	16.9436	66.8099	1.97932	1.3182	0.0278	0.99975	no	1.43446	1.93884	0.930081	0.479709	-1.05977	0.643551	1	no
ASU_Acar_T.3775.4	ASU_Acar_G.3775	2_14000	2:143968094-144090204	4.47401	16.7034	1.9005	0.689744	0.26655	0.99975	no	1.43446	1.93884	0.930081	0.479709	-1.05977	0.643551	1	no
ASU_Acar_T.16875.1	ASU_Acar_G.16875	2_14000	GL343381.1:851194-859625	0.956845	3.1702	1.72822	0.404318	0.3938	0.99975	no	1.43446	1.93884	0.930081	0.479709	-1.05977	0.643551	1	no
ASU_Acar_T.9147.1	ASU_Acar_G.9147	2_14000	5:70684433-70987523	0.511156	1.52656	1.57845	1.23022	0.0158	0.99975	no	1.43446	1.93884	0.930081	0.479709	-1.05977	0.643551	1	no
ASU_Acar_T.19596.2.2	ASU_Acar_G.19596	2_14000	GL343620.1:306547-417294	1.28977	2.9202	1.17895	0.109629	0.68355	0.99975	no	1.43446	1.93884	0.930081	0.479709	-1.05977	0.643551	1	no
ASU_Acar_T.14529.2	ASU_Acar_G.14529	2_14000	GL343267.1:1730737-1747464	1.04606	2.23082	1.09261	0.571547	0.2088	0.99975	no	1.43446	1.93884	0.930081	0.479709	-1.05977	0.643551	1	no
ASU_Acar_T.7675.8	ASU_Acar_G.7675	2_14000	4:88866359-88952005	0.93159	1.95654	1.07053	0.296559	0.54355	0.99975	no	1.43446	1.93884	0.930081	0.479709	-1.05977	0.643551	1	no
ASU_Acar_T.4498.26	ASU_Acar_G.4498	2_14000	2:34581976-34676156	1.16696	2.42181	1.05332	0.446056	0.3884	0.99975	no	1.43446	1.93884	0.930081	0.479709	-1.05977	0.643551	1	no
ASU_Acar_T.8126.1	ASU_Acar_G.8126	2_14000	4:30816510-30838127	0.864763	1.78565	1.04607	0.490286	0.3904	0.99975	no	1.43446	1.93884	0.930081	0.479709	-1.05977	0.643551	1	no
ASU_Acar_T.7675.7	ASU_Acar_G.7675	2_14000	4:88866359-88952005	1.29091	2.64309	1.03384	0.468459	0.2982	0.99975	no	1.43446	1.93884	0.930081	0.479709	-1.05977	0.643551	1	no
ASU_Acar_T.18078.9	ASU_Acar_G.18078	2_14000	GL343472.1:641954-661689	1.89205	0.780381	-1.2777	-0.459222	0.41285	0.99975	no	1.43446	1.93884	0.930081	0.479709	-1.05977	0.643551	1	no
ASU_Acar_T.4422.2	ASU_Acar_G.4422	2_14000	2:188388750-188463694	3.07899	1.21579	-1.34056	-0.860547	0.1397	0.99975	no	1.43446	1.93884	0.930081	0.479709	-1.05977	0.643551	1	no
ASU_Acar_T.4422.1	ASU_Acar_G.4422	2_14000	2:188388750-188463694	3.39931	1.31358	-1.37174	-0.780133	0.05535	0.99975	no	1.43446	1.93884	0.930081	0.479709	-1.05977	0.643551	1	no
ASU_Acar_T.4993.6	ASU_Acar_G.4993	2_14000	3:170644024-170779113	1.84998	0.299324	-2.62773	-0.42109	0.4458	0.99975	no	1.43446	1.93884	0.930081	0.479709	-1.05977	0.643551	1	no
ASU_Acar_T.13031.4.1	ASU_Acar_G.13031	2_14000	GL343215.1:1356369-1440581	1.62977	0.213207	-2.93434	-1.12868	0.13885	0.99975	no	1.43446	1.93884	0.930081	0.479709	-1.05977	0.643551	1	no
ASU_Acar_T.3890.2	ASU_Acar_G.3890	2_14000	2:68730799-68784614	3.36077	0.214832	-3.96751	-0.309087	0.4031	0.99975	no	1.43446	1.93884	0.930081	0.479709	-1.05977	0.643551	1	no
ASU_Acar_T.13031.5	ASU_Acar_G.13031	2_14000	GL343215.1:1356369-1440581	1.86686	0.119021	-3.97133	-1.00741	0.31035	0.99975	no	1.43446	1.93884	0.930081	0.479709	-1.05977	0.643551	1	no
ASU_Acar_T.2060.17	ASU_Acar_G.2060	2_14000	1:83566838-83684291	1.31595	0.0705263	-4.2218	-0.63726	0.3005	0.99975	no	1.43446	1.93884	0.930081	0.479709	-1.05977	0.643551	1	no
ASU_Acar_T.13031.1	ASU_Acar_G.13031	2_14000	GL343215.1:1356369-1440581	1.4408	0.0479417	-4.90944	-0.817892	0.1824	0.99975	no	1.43446	1.93884	0.930081	0.479709	-1.05977	0.643551	1	no
ASU_Acar_T.2815.2	ASU_Acar_G.2815	2_14000	2:154547059-154557916	2.00488	0.0303011	-6.048	-0.401563	0.0562	0.99975	no	1.43446	1.93884	0.930081	0.479709	-1.05977	0.643551	1	no
ASU_Acar_T.2815.3	ASU_Acar_G.2815	2_14000	2:154547059-154557916	28.0691	0.366598	-6.25864	-2.39487	0.00815	0.99975	no	1.43446	1.93884	0.930081	0.479709	-1.05977	0.643551	1	no
ASU_Acar_T.13031.2	ASU_Acar_G.13031	2_14000	GL343215.1:1356369-1440581	2.58417	0.00218288	-10.2093	-0.297432	0.2391	0.99975	no	1.43446	1.93884	0.930081	0.479709	-1.05977	0.643551	1	no
ASU_Acar_T.4017.4	ASU_Acar_G.4017	GL343234.1_6794	2:138447347-138484041	8.43935e-05	1.22138	13.821	0.00983551	0.26205	0.99975	no	2.48326	3.38625	1.58027	0.466674	-1.09951	0.444673	0.970939	no
ASU_Acar_T.17922.1	ASU_Acar_G.17922	GL343234.1_6794	GL343462.1:410473-523066	0.000219578	1.10875	12.3019	0	1	1	no	2.48326	3.38625	1.58027	0.466674	-1.09951	0.444673	0.970939	no
ASU_Acar_T.5153.6.4	ASU_Acar_G.5153	GL343234.1_6794	3:30018398-30095550	0.245419	3.13649	3.67583	0.473091	0.42425	0.99975	no	2.48326	3.38625	1.58027	0.466674	-1.09951	0.444673	0.970939	no
ASU_Acar_T.15166.3	ASU_Acar_G.15166	GL343234.1_6794	GL343287.1:575155-591927	0.311313	2.01323	2.69307	0.329618	0.41225	0.99975	no	2.48326	3.38625	1.58027	0.466674	-1.09951	0.444673	0.970939	no
ASU_Acar_T.3901.6	ASU_Acar_G.3901	GL343234.1_6794	2:79163233-79193003	0.251841	1.00446	1.99583	0	1	1	no	2.48326	3.38625	1.58027	0.466674	-1.09951	0.444673	0.970939	no
ASU_Acar_T.1398.1	ASU_Acar_G.1398	GL343234.1_6794	1:255180998-255298794	0.803096	3.09336	1.94553	0.31523	0.61535	0.99975	no	2.48326	3.38625	1.58027	0.466674	-1.09951	0.444673	0.970939	no
ASU_Acar_T.571.1.2	ASU_Acar_G.571	GL343234.1_6794	1:43574458-43599327	1.07949	2.52579	1.22638	0.375617	0.3963	0.99975	no	2.48326	3.38625	1.58027	0.466674	-1.09951	0.444673	0.970939	no
ASU_Acar_T.13514.5	ASU_Acar_G.13514	GL343234.1_6794	GL343231.1:1756143-1791081	1.9916	4.13767	1.05489	0.484364	0.30265	0.99975	no	2.48326	3.38625	1.58027	0.466674	-1.09951	0.444673	0.970939	no
ASU_Acar_T.1398.3	ASU_Acar_G.1398	GL343234.1_6794	1:255180998-255298794	1.01687	2.04343	1.00687	0.152999	0.7994	0.99975	no	2.48326	3.38625	1.58027	0.466674	-1.09951	0.444673	0.970939	no
ASU_Acar_T.2379.1	ASU_Acar_G.2379	GL343234.1_6794	1:41099389-41182072	2.71087	1.2769	-1.08611	-0.276324	0.4276	0.99975	no	2.48326	3.38625	1.58027	0.466674	-1.09951	0.444673	0.970939	no
ASU_Acar_T.7437.3	ASU_Acar_G.7437	GL343234.1_6794	4:74833476-74988483	1.79566	0.840058	-1.09596	-0.168215	0.59555	0.99975	no	2.48326	3.38625	1.58027	0.466674	-1.09951	0.444673	0.970939	no
ASU_Acar_T.3901.5	ASU_Acar_G.3901	GL343234.1_6794	2:79163233-79193003	1.39704	0.651886	-1.09968	-0.478307	0.40135	0.99975	no	2.48326	3.38625	1.58027	0.466674	-1.09951	0.444673	0.970939	no
ASU_Acar_T.20023.4	ASU_Acar_G.20023	GL343234.1_6794	GL343686.1:246318-253250	1.87649	0.784381	-1.25841	-0.471154	0.41315	0.99975	no	2.48326	3.38625	1.58027	0.466674	-1.09951	0.444673	0.970939	no
ASU_Acar_T.7833.2.2	ASU_Acar_G.7833	GL343234.1_6794	4:150973316-151043066	2.8196	1.10909	-1.34611	-0.338511	0.41645	0.99975	no	2.48326	3.38625	1.58027	0.466674	-1.09951	0.444673	0.970939	no
ASU_Acar_T.6348.1	ASU_Acar_G.6348	GL343234.1_6794	3:40043312-40142560	2.07931	0.770087	-1.43301	-0.288959	0.5273	0.99975	no	2.48326	3.38625	1.58027	0.466674	-1.09951	0.444673	0.970939	no
ASU_Acar_T.12455.3	ASU_Acar_G.12455	GL343234.1_6794	GL343200.1:1571871-1662758	1.09822	0.322361	-1.76841	-0.418917	0.39685	0.99975	no	2.48326	3.38625	1.58027	0.466674	-1.09951	0.444673	0.970939	no
ASU_Acar_T.17734.1.1	ASU_Acar_G.17734	GL343234.1_6794	GL343443.1:40553-68811	2.58187	0.747262	-1.78873	-0.316273	0.53975	0.99975	no	2.48326	3.38625	1.58027	0.466674	-1.09951	0.444673	0.970939	no
ASU_Acar_T.13514.5.1	ASU_Acar_G.13514	GL343234.1_6794	GL343231.1:1756143-1791081	1.5143	0.19245	-2.9761	-0.558558	0.3707	0.99975	no	2.48326	3.38625	1.58027	0.466674	-1.09951	0.444673	0.970939	no
ASU_Acar_T.9798.7	ASU_Acar_G.9798	GL343234.1_6794	6:36766608-37025547	5.77366	0.152746	-5.24028	-0.790722	0.2107	0.99975	no	2.48326	3.38625	1.58027	0.466674	-1.09951	0.444673	0.970939	no
ASU_Acar_T.5819.1	ASU_Acar_G.5819	GL343234.1_6794	3:123912714-123928836	1.78968	0.0026439	-9.40282	-0.0990296	0.20195	0.99975	no	2.48326	3.38625	1.58027	0.466674	-1.09951	0.444673	0.970939	no
ASU_Acar_T.20023.2	ASU_Acar_G.20023	GL343234.1_6794	GL343686.1:246318-253250	1.45078	0.00110596	-10.3573	-0.0813269	0.1159	0.99975	no	2.48326	3.38625	1.58027	0.466674	-1.09951	0.444673	0.970939	no
ASU_Acar_T.15288.1	ASU_Acar_G.15288	3_15570	GL343295.1:42243-93928	0.000239533	1.09247	12.1551	0	1	1	no	8.15125	11.1736	5.1289	0.45902	-1.12337	0.142117	0.734051	no
ASU_Acar_T.9923.1.2	ASU_Acar_G.9923	3_15570	6:59670117-59711855	0.374217	2.0597	2.46048	0.476955	0.3409	0.99975	no	8.15125	11.1736	5.1289	0.45902	-1.12337	0.142117	0.734051	no
ASU_Acar_T.9964.2	ASU_Acar_G.9964	3_15570	6:54396359-54485254	0.890203	4.73912	2.41241	1.73634	0.0069	0.99975	no	8.15125	11.1736	5.1289	0.45902	-1.12337	0.142117	0.734051	no
ASU_Acar_T.8221.6.4.1	ASU_Acar_G.8221	3_15570	5:9016482-9267618	0.611995	1.73939	1.50699	0.349786	0.44575	0.99975	no	8.15125	11.1736	5.1289	0.45902	-1.12337	0.142117	0.734051	no
ASU_Acar_T.10725.9.2	ASU_Acar_G.10725	3_15570	6:16561171-16709312	1.12421	3.0693	1.449	0.577426	0.21605	0.99975	no	8.15125	11.1736	5.1289	0.45902	-1.12337	0.142117	0.734051	no
ASU_Acar_T.20598.1	ASU_Acar_G.20598	3_15570	GL343779.1:861-80516	1.68711	4.25003	1.33292	0.386015	0.2686	0.99975	no	8.15125	11.1736	5.1289	0.45902	-1.12337	0.142117	0.734051	no
ASU_Acar_T.13821.4	ASU_Acar_G.13821	3_15570	GL343241.1:1521091-1562759	0.563283	1.19681	1.08726	0.268874	0.6256	0.99975	no	8.15125	11.1736	5.1289	0.45902	-1.12337	0.142117	0.734051	no
ASU_Acar_T.11511.1	ASU_Acar_G.11511	3_15570	AAWZ02039278:3646-8981	2.23909	0.989605	-1.17799	-0.812351	0.1523	0.99975	no	8.15125	11.1736	5.1289	0.45902	-1.12337	0.142117	0.734051	no
ASU_Acar_T.17021.2	ASU_Acar_G.17021	3_15570	GL343391.1:445-66783	2.8625	1.24864	-1.19691	-0.578753	0.1982	0.99975	no	8.15125	11.1736	5.1289	0.45902	-1.12337	0.142117	0.734051	no
ASU_Acar_T.17021.2.1	ASU_Acar_G.17021	3_15570	GL343391.1:445-66783	3.62059	1.32943	-1.44541	-0.70067	0.15505	0.99975	no	8.15125	11.1736	5.1289	0.45902	-1.12337	0.142117	0.734051	no
ASU_Acar_T.18959.1	ASU_Acar_G.18959	3_15570	GL343544.1:273-101984	1.30834	0.241991	-2.43471	-0.307578	0.5162	0.99975	no	8.15125	11.1736	5.1289	0.45902	-1.12337	0.142117	0.734051	no
ASU_Acar_T.18642.2	ASU_Acar_G.18642	3_15570	GL343516.1:156529-180336	1.0026	0.177757	-2.49576	0	1	1	no	8.15125	11.1736	5.1289	0.45902	-1.12337	0.142117	0.734051	no
ASU_Acar_T.15473.10	ASU_Acar_G.15473	3_15570	GL343302.1:1361643-1567326	3.21326	0.069608	-5.52864	-0.27875	0.47365	0.99975	no	8.15125	11.1736	5.1289	0.45902	-1.12337	0.142117	0.734051	no
ASU_Acar_T.15473.4	ASU_Acar_G.15473	3_15570	GL343302.1:1361643-1567326	4.30339	0.0476455	-6.49699	-0.503023	0.38145	0.99975	no	8.15125	11.1736	5.1289	0.45902	-1.12337	0.142117	0.734051	no
ASU_Acar_T.15473.11	ASU_Acar_G.15473	3_15570	GL343302.1:1361643-1567326	17.4748	0.190795	-6.51711	-1.09411	0.19225	0.99975	no	8.15125	11.1736	5.1289	0.45902	-1.12337	0.142117	0.734051	no
ASU_Acar_T.15473.8	ASU_Acar_G.15473	3_15570	GL343302.1:1361643-1567326	25.6687	0.270533	-6.56806	-1.24795	0.02385	0.99975	no	8.15125	11.1736	5.1289	0.45902	-1.12337	0.142117	0.734051	no
ASU_Acar_T.682.5	ASU_Acar_G.682	GL343198.1_8111	1:117198569-117249938	1.23514	0.292944	-2.07598	-0.304287	0.52005	0.99975	no	1.40836	1.93884	0.877872	0.452781	-1.14311	0.389406	0.965716	no
ASU_Acar_T.13494.3.1	ASU_Acar_G.13494	5_10513	GL343230.1:106909-681657	0.678656	1.4469	1.09221	0.274035	0.61365	0.99975	no	12.2445	17.007	7.48209	0.439942	-1.18461	0.0750192	0.606852	no
ASU_Acar_T.17559.4.2	ASU_Acar_G.17559	5_10513	GL343428.1:774974-838674	1.02648	2.12583	1.05033	0.48888	0.26365	0.99975	no	12.2445	17.007	7.48209	0.439942	-1.18461	0.0750192	0.606852	no
ASU_Acar_T.5588.13	ASU_Acar_G.5588	5_10513	3:187127978-187236822	1.11467	0.527806	-1.07854	-0.176876	0.73575	0.99975	no	12.2445	17.007	7.48209	0.439942	-1.18461	0.0750192	0.606852	no
ASU_Acar_T.6804.1	ASU_Acar_G.6804	5_10513	4:108893695-108916554	23.7461	8.38687	-1.50149	-0.87624	0.13785	0.99975	no	12.2445	17.007	7.48209	0.439942	-1.18461	0.0750192	0.606852	no
ASU_Acar_T.14710.1	ASU_Acar_G.14710	5_10513	GL343275.1:194110-231833	2.08228	0.000521511	-11.9632	-0.0738754	0.09675	0.99975	no	12.2445	17.007	7.48209	0.439942	-1.18461	0.0750192	0.606852	no
ASU_Acar_T.4936.1	ASU_Acar_G.4936	aca-let-7b	3:19128802-19163058	1.75603	0	inf	nan	0.08435	0.99975	no	2624.64	3668.79	1580.49	0.430793	-1.21493	0.026446	0.399335	no
ASU_Acar_T.9673.2	ASU_Acar_G.9673	aca-let-7b	5:29343006-29365837	0.163185	1.66205	3.34838	0.299908	0.41905	0.99975	no	2624.64	3668.79	1580.49	0.430793	-1.21493	0.026446	0.399335	no
ASU_Acar_T.13018.1.1	ASU_Acar_G.13018	aca-let-7b	GL343215.1:1462594-1595611	0.231955	1.4372	2.63135	0.191133	0.58575	0.99975	no	2624.64	3668.79	1580.49	0.430793	-1.21493	0.026446	0.399335	no
ASU_Acar_T.10449.8	ASU_Acar_G.10449	aca-let-7b	6:7330981-7361031	0.306468	1.12043	1.87024	0.280437	0.51145	0.99975	no	2624.64	3668.79	1580.49	0.430793	-1.21493	0.026446	0.399335	no
ASU_Acar_T.10355.1	ASU_Acar_G.10355	aca-let-7b	6:66630552-66657492	0.730389	1.48009	1.01895	0.43031	0.2847	0.99975	no	2624.64	3668.79	1580.49	0.430793	-1.21493	0.026446	0.399335	no
ASU_Acar_T.4936.4	ASU_Acar_G.4936	aca-let-7b	3:19128802-19163058	1.17793	0.449577	-1.38962	-0.305456	0.5386	0.99975	no	2624.64	3668.79	1580.49	0.430793	-1.21493	0.026446	0.399335	no
ASU_Acar_T.4936.3.1	ASU_Acar_G.4936	aca-let-7b	3:19128802-19163058	3.10536	0.460492	-2.75352	-0.695512	0.28155	0.99975	no	2624.64	3668.79	1580.49	0.430793	-1.21493	0.026446	0.399335	no
ASU_Acar_T.22659.1	ASU_Acar_G.22659	aca-let-7b	LGa:1389117-1393938	1.18562	0.167722	-2.8215	0	1	1	no	2624.64	3668.79	1580.49	0.430793	-1.21493	0.026446	0.399335	no
ASU_Acar_T.6097.17	ASU_Acar_G.6097	3_15039	3:235145-327978	1.99882	6.24673	1.64395	0.551219	0.24005	0.99975	no	28.5339	40.0114	17.0563	0.426287	-1.2301	0.064468	0.554966	no
ASU_Acar_T.11834.1	ASU_Acar_G.11834	3_15039	AAWZ02040813:1112-6014	2.98152	1.27291	-1.22792	-1.12361	0.2083	0.99975	no	28.5339	40.0114	17.0563	0.426287	-1.2301	0.064468	0.554966	no
ASU_Acar_T.1114.6	ASU_Acar_G.1114	3_15039	1:45206758-45426379	1.60515	0.666143	-1.2688	-0.119568	0.7381	0.99975	no	28.5339	40.0114	17.0563	0.426287	-1.2301	0.064468	0.554966	no
ASU_Acar_T.17314.4	ASU_Acar_G.17314	3_15039	GL343411.1:493723-555108	6.8187	2.73739	-1.3167	-0.15696	0.79185	0.99975	no	28.5339	40.0114	17.0563	0.426287	-1.2301	0.064468	0.554966	no
ASU_Acar_T.19373.1	ASU_Acar_G.19373	3_15039	GL343591.1:162637-225796	1.08219	0.298584	-1.85775	-0.528065	0.3631	0.99975	no	28.5339	40.0114	17.0563	0.426287	-1.2301	0.064468	0.554966	no
ASU_Acar_T.11972.1	ASU_Acar_G.11972	3_15039	AAWZ02041850:1468-2214	56.3458	0.905503	-5.95944	-4.80761	0.0178	0.99975	no	28.5339	40.0114	17.0563	0.426287	-1.2301	0.064468	0.554966	no
ASU_Acar_T.3530.5	ASU_Acar_G.3530	3_15338	2:159296861-159532442	1.51393	4.7409	1.64687	0.362049	0.47825	0.99975	no	9.83078	13.89	5.77156	0.415519	-1.26701	0.0847792	0.632846	no
ASU_Acar_T.13646.1	ASU_Acar_G.13646	3_15338	GL343235.1:2061845-2127021	9.22035	22.1139	1.26206	0.916784	0.07935	0.99975	no	9.83078	13.89	5.77156	0.415519	-1.26701	0.0847792	0.632846	no
ASU_Acar_T.1114.6	ASU_Acar_G.1114	3_15338	1:45206758-45426379	1.60515	0.666143	-1.2688	-0.119568	0.7381	0.99975	no	9.83078	13.89	5.77156	0.415519	-1.26701	0.0847792	0.632846	no
ASU_Acar_T.17314.4	ASU_Acar_G.17314	3_15338	GL343411.1:493723-555108	6.8187	2.73739	-1.3167	-0.15696	0.79185	0.99975	no	9.83078	13.89	5.77156	0.415519	-1.26701	0.0847792	0.632846	no
ASU_Acar_T.19373.1	ASU_Acar_G.19373	3_15338	GL343591.1:162637-225796	1.08219	0.298584	-1.85775	-0.528065	0.3631	0.99975	no	9.83078	13.89	5.77156	0.415519	-1.26701	0.0847792	0.632846	no
ASU_Acar_T.9206.2	ASU_Acar_G.9206	6_9208	5:146473293-146751410	0.0114387	1.37316	6.90744	0.503238	0.3908	0.99975	no	2.72481	3.88442	1.5652	0.402944	-1.31135	0.306031	0.900672	no
ASU_Acar_T.20168.2	ASU_Acar_G.20168	6_9208	GL343708.1:158137-195006	0.675751	4.80621	2.83034	0.556748	0.21955	0.99975	no	2.72481	3.88442	1.5652	0.402944	-1.31135	0.306031	0.900672	no
ASU_Acar_T.15823.1	ASU_Acar_G.15823	6_9208	GL343321.1:1033702-1156159	0.370841	1.70447	2.20045	0.478674	0.2428	0.99975	no	2.72481	3.88442	1.5652	0.402944	-1.31135	0.306031	0.900672	no
ASU_Acar_T.20336.1	ASU_Acar_G.20336	6_9208	GL343735.1:2413-24735	0.325242	1.15307	1.82589	0.268433	0.53795	0.99975	no	2.72481	3.88442	1.5652	0.402944	-1.31135	0.306031	0.900672	no
ASU_Acar_T.14825.5	ASU_Acar_G.14825	6_9208	GL343279.1:719699-753521	1.21098	2.44594	1.01421	0.211555	0.67625	0.99975	no	2.72481	3.88442	1.5652	0.402944	-1.31135	0.306031	0.900672	no
ASU_Acar_T.21093.3	ASU_Acar_G.21093	6_9208	GL343889.1:36245-55350	1.07718	0.416429	-1.37111	-0.270084	0.36395	0.99975	no	2.72481	3.88442	1.5652	0.402944	-1.31135	0.306031	0.900672	no
ASU_Acar_T.15823.5	ASU_Acar_G.15823	6_9208	GL343321.1:1033702-1156159	3.0017	1.06607	-1.49348	-0.654859	0.1604	0.99975	no	2.72481	3.88442	1.5652	0.402944	-1.31135	0.306031	0.900672	no
ASU_Acar_T.20168.4	ASU_Acar_G.20168	6_9208	GL343708.1:158137-195006	4.74442	0.70819	-2.74402	-0.791916	0.135	0.99975	no	2.72481	3.88442	1.5652	0.402944	-1.31135	0.306031	0.900672	no
ASU_Acar_T.20168.1	ASU_Acar_G.20168	6_9208	GL343708.1:158137-195006	1.36511	0.188504	-2.85635	-0.44506	0.276	0.99975	no	2.72481	3.88442	1.5652	0.402944	-1.31135	0.306031	0.900672	no
ASU_Acar_T.18467.1	ASU_Acar_G.18467	6_9208	GL343498.1:1942-34109	10.8987	0.609196	-4.16111	-3.61417	5e-05	0.0475885	yes	2.72481	3.88442	1.5652	0.402944	-1.31135	0.306031	0.900672	no
ASU_Acar_T.17232.3	ASU_Acar_G.17232	1_17614	GL343403.1:677017-721892	0.0176865	1.03065	5.86476	0	1	1	no	20.6081	29.4008	11.8155	0.401877	-1.31518	0.0478761	0.526896	no
ASU_Acar_T.11720.2	ASU_Acar_G.11720	1_17614	AAWZ02040256:582-6718	987.444	463.029	-1.0926	-0.538906	0.20485	0.99975	no	20.6081	29.4008	11.8155	0.401877	-1.31518	0.0478761	0.526896	no
ASU_Acar_T.1247.3	ASU_Acar_G.1247	1_17614	1:39375379-39414819	2.5193	0.633466	-1.99168	-0.401353	0.50035	0.99975	no	20.6081	29.4008	11.8155	0.401877	-1.31518	0.0478761	0.526896	no
ASU_Acar_T.9302.1	ASU_Acar_G.9302	1_17614	5:140093187-140129144	6.19246	0.309324	-4.32332	-2.99578	5e-05	0.0475885	yes	20.6081	29.4008	11.8155	0.401877	-1.31518	0.0478761	0.526896	no
ASU_Acar_T.12988.2	ASU_Acar_G.12988	6_8586	GL343213.1:2141621-2170382	0.359265	1.59928	2.1543	0.386188	0.4218	0.99975	no	2.75134	4.00476	1.49793	0.374036	-1.41875	0.16528	0.756393	no
ASU_Acar_T.16930.4.1	ASU_Acar_G.16930	6_8586	GL343383.1:731654-781752	0.363173	1.24578	1.77833	0.143159	0.67565	0.99975	no	2.75134	4.00476	1.49793	0.374036	-1.41875	0.16528	0.756393	no
ASU_Acar_T.12668.4	ASU_Acar_G.12668	6_8586	GL343204.1:2220136-2296500	1.20186	3.62344	1.59209	0.492095	0.34295	0.99975	no	2.75134	4.00476	1.49793	0.374036	-1.41875	0.16528	0.756393	no
ASU_Acar_T.8277.2	ASU_Acar_G.8277	6_8586	5:3833938-3866717	0.438888	1.22564	1.48161	0.556712	0.36465	0.99975	no	2.75134	4.00476	1.49793	0.374036	-1.41875	0.16528	0.756393	no
ASU_Acar_T.8816.2	ASU_Acar_G.8816	6_8586	5:183006-234422	3.12484	8.52568	1.44803	0.32519	0.4969	0.99975	no	2.75134	4.00476	1.49793	0.374036	-1.41875	0.16528	0.756393	no
ASU_Acar_T.4695.2	ASU_Acar_G.4695	6_8586	2:146011855-146037627	2.14538	5.7036	1.41064	1.05794	0.02245	0.99975	no	2.75134	4.00476	1.49793	0.374036	-1.41875	0.16528	0.756393	no
ASU_Acar_T.5189.1	ASU_Acar_G.5189	6_8586	3:166348109-166396750	3.99258	9.95124	1.31756	0.768963	0.17975	0.99975	no	2.75134	4.00476	1.49793	0.374036	-1.41875	0.16528	0.756393	no
ASU_Acar_T.6251.1.2	ASU_Acar_G.6251	6_8586	3:85018247-85175555	0.519226	1.22727	1.24102	0.135008	0.7758	0.99975	no	2.75134	4.00476	1.49793	0.374036	-1.41875	0.16528	0.756393	no
ASU_Acar_T.12017.2	ASU_Acar_G.12017	6_8586	GL343193.1:6641206-6790846	2.12514	0.994852	-1.09501	-0.346013	0.5494	0.99975	no	2.75134	4.00476	1.49793	0.374036	-1.41875	0.16528	0.756393	no
ASU_Acar_T.834.5	ASU_Acar_G.834	6_8586	1:43682828-43713023	1.9189	0.745829	-1.36336	-0.529613	0.2234	0.99975	no	2.75134	4.00476	1.49793	0.374036	-1.41875	0.16528	0.756393	no
ASU_Acar_T.19720.1	ASU_Acar_G.19720	6_8586	GL343642.1:113350-129228	11.1912	3.85276	-1.5384	-0.770808	0.115	0.99975	no	2.75134	4.00476	1.49793	0.374036	-1.41875	0.16528	0.756393	no
ASU_Acar_T.20251.1	ASU_Acar_G.20251	6_8586	GL343722.1:28488-41514	1.07667	0.266776	-2.01287	-0.413126	0.43775	0.99975	no	2.75134	4.00476	1.49793	0.374036	-1.41875	0.16528	0.756393	no
ASU_Acar_T.15264.8	ASU_Acar_G.15264	6_8586	GL343293.1:763865-807881	2.32909	0.718864	-2.13286	-0.11116	0.6567	0.99975	no	2.75134	4.00476	1.49793	0.374036	-1.41875	0.16528	0.756393	no
ASU_Acar_T.8816.4	ASU_Acar_G.8816	6_8586	5:183006-234422	2.43586	0.489036	-2.31642	-0.280852	0.5939	0.99975	no	2.75134	4.00476	1.49793	0.374036	-1.41875	0.16528	0.756393	no
ASU_Acar_T.12668.3	ASU_Acar_G.12668	6_8586	GL343204.1:2220136-2296500	1.90118	0.281028	-2.75811	-0.397155	0.41555	0.99975	no	2.75134	4.00476	1.49793	0.374036	-1.41875	0.16528	0.756393	no
ASU_Acar_T.8816.5	ASU_Acar_G.8816	6_8586	5:183006-234422	3.42641	0.474447	-2.85238	-0.269116	0.5983	0.99975	no	2.75134	4.00476	1.49793	0.374036	-1.41875	0.16528	0.756393	no
ASU_Acar_T.10065.3	ASU_Acar_G.10065	1_16840	6:75997855-76101193	0.797253	2.2167	1.4753	0.889881	0.1439	0.99975	no	6.38012	9.38707	3.37316	0.359341	-1.47658	0.087161	0.632846	no
ASU_Acar_T.5656.1.1	ASU_Acar_G.5656	1_16840	3:6244869-6264968	2.68384	1.24299	-1.11049	-0.221353	0.64155	0.99975	no	6.38012	9.38707	3.37316	0.359341	-1.47658	0.087161	0.632846	no
ASU_Acar_T.7823.4	ASU_Acar_G.7823	1_16840	4:53474084-53649638	2.30722	0.892003	-1.37103	-0.321313	0.44875	0.99975	no	6.38012	9.38707	3.37316	0.359341	-1.47658	0.087161	0.632846	no
ASU_Acar_T.3786.2	ASU_Acar_G.3786	1_16840	2:68528079-68538844	1.76563	0.653366	-1.43422	-0.526292	0.25945	0.99975	no	6.38012	9.38707	3.37316	0.359341	-1.47658	0.087161	0.632846	no
ASU_Acar_T.1689.5	ASU_Acar_G.1689	GL343269.1_6197	1:257326507-257439872	0.00205234	1.6681	9.66672	0.0796375	0.2602	0.99975	no	3.70327	5.53885	1.8677	0.3372	-1.56833	0.133654	0.712296	no
ASU_Acar_T.9384.7	ASU_Acar_G.9384	GL343269.1_6197	5:11288909-11383310	0.275384	1.36155	2.30573	0.561774	0.25745	0.99975	no	3.70327	5.53885	1.8677	0.3372	-1.56833	0.133654	0.712296	no
ASU_Acar_T.7417.8	ASU_Acar_G.7417	GL343269.1_6197	4:32600357-32759904	0.454665	2.14473	2.23792	0.596638	0.29025	0.99975	no	3.70327	5.53885	1.8677	0.3372	-1.56833	0.133654	0.712296	no
ASU_Acar_T.13416.5	ASU_Acar_G.13416	GL343269.1_6197	GL343226.1:1367474-1393560	0.333324	1.53612	2.2043	0.351231	0.3853	0.99975	no	3.70327	5.53885	1.8677	0.3372	-1.56833	0.133654	0.712296	no
ASU_Acar_T.22993.1	ASU_Acar_G.22993	GL343269.1_6197	6:70733396-70743420	10.4098	32.0696	1.62327	1.14593	0.0181	0.99975	no	3.70327	5.53885	1.8677	0.3372	-1.56833	0.133654	0.712296	no
ASU_Acar_T.10609.4	ASU_Acar_G.10609	GL343269.1_6197	6:20395461-20407375	0.657352	2.02149	1.62068	0.38722	0.4872	0.99975	no	3.70327	5.53885	1.8677	0.3372	-1.56833	0.133654	0.712296	no
ASU_Acar_T.8816.2	ASU_Acar_G.8816	GL343269.1_6197	5:183006-234422	3.12484	8.52568	1.44803	0.32519	0.4969	0.99975	no	3.70327	5.53885	1.8677	0.3372	-1.56833	0.133654	0.712296	no
ASU_Acar_T.21014.5	ASU_Acar_G.21014	GL343269.1_6197	GL343872.1:34690-77165	0.592273	1.46596	1.30751	0.215138	0.68395	0.99975	no	3.70327	5.53885	1.8677	0.3372	-1.56833	0.133654	0.712296	no
ASU_Acar_T.13970.3	ASU_Acar_G.13970	GL343269.1_6197	GL343245.1:1650235-1684970	0.607388	1.48428	1.28908	0.293203	0.5597	0.99975	no	3.70327	5.53885	1.8677	0.3372	-1.56833	0.133654	0.712296	no
ASU_Acar_T.1846.2	ASU_Acar_G.1846	GL343269.1_6197	1:255369070-255443363	1.33257	2.94759	1.14533	0.366703	0.43355	0.99975	no	3.70327	5.53885	1.8677	0.3372	-1.56833	0.133654	0.712296	no
ASU_Acar_T.2382.1	ASU_Acar_G.2382	GL343269.1_6197	1:90367491-90485829	0.604494	1.32246	1.12942	0.0715017	0.71425	0.99975	no	3.70327	5.53885	1.8677	0.3372	-1.56833	0.133654	0.712296	no
ASU_Acar_T.4543.1	ASU_Acar_G.4543	GL343269.1_6197	2:103610818-103678773	8.86154	18.1587	1.03503	0.409901	0.54795	0.99975	no	3.70327	5.53885	1.8677	0.3372	-1.56833	0.133654	0.712296	no
ASU_Acar_T.1234.7	ASU_Acar_G.1234	GL343269.1_6197	1:47791271-47836392	0.611619	1.24408	1.02438	0.373657	0.4716	0.99975	no	3.70327	5.53885	1.8677	0.3372	-1.56833	0.133654	0.712296	no
ASU_Acar_T.1689.1	ASU_Acar_G.1689	GL343269.1_6197	1:257326507-257439872	1.11585	0.536343	-1.05692	-0.227399	0.647	0.99975	no	3.70327	5.53885	1.8677	0.3372	-1.56833	0.133654	0.712296	no
ASU_Acar_T.1846.3	ASU_Acar_G.1846	GL343269.1_6197	1:255369070-255443363	16.1539	7.74804	-1.05998	-0.754444	0.12095	0.99975	no	3.70327	5.53885	1.8677	0.3372	-1.56833	0.133654	0.712296	no
ASU_Acar_T.3567.5	ASU_Acar_G.3567	GL343269.1_6197	2:44573522-44744960	2.14788	1.0253	-1.06686	-0.36061	0.47355	0.99975	no	3.70327	5.53885	1.8677	0.3372	-1.56833	0.133654	0.712296	no
ASU_Acar_T.13806.6.2	ASU_Acar_G.13806	GL343269.1_6197	GL343239.1:1793924-1870258	2.90963	1.37251	-1.08402	-0.345728	0.50555	0.99975	no	3.70327	5.53885	1.8677	0.3372	-1.56833	0.133654	0.712296	no
ASU_Acar_T.13335.2.1	ASU_Acar_G.13335	GL343269.1_6197	GL343223.1:1598607-1615937	3.58836	1.6723	-1.10149	-0.427134	0.4391	0.99975	no	3.70327	5.53885	1.8677	0.3372	-1.56833	0.133654	0.712296	no
ASU_Acar_T.9285.1	ASU_Acar_G.9285	GL343269.1_6197	5:45460752-45481271	2.24164	0.908677	-1.30272	-0.89833	0.06155	0.99975	no	3.70327	5.53885	1.8677	0.3372	-1.56833	0.133654	0.712296	no
ASU_Acar_T.9058.1	ASU_Acar_G.9058	GL343269.1_6197	5:45702506-45725391	1.17145	0.374344	-1.64586	-0.178991	0.71175	0.99975	no	3.70327	5.53885	1.8677	0.3372	-1.56833	0.133654	0.712296	no
ASU_Acar_T.9384.2	ASU_Acar_G.9384	GL343269.1_6197	5:11288909-11383310	1.56082	0.479833	-1.7017	-0.552138	0.3	0.99975	no	3.70327	5.53885	1.8677	0.3372	-1.56833	0.133654	0.712296	no
ASU_Acar_T.4121.18.1	ASU_Acar_G.4121	GL343269.1_6197	2:10888836-11001152	2.67801	0.678968	-1.97975	-0.304421	0.4799	0.99975	no	3.70327	5.53885	1.8677	0.3372	-1.56833	0.133654	0.712296	no
ASU_Acar_T.1191.1.1	ASU_Acar_G.1191	GL343269.1_6197	1:96091541-96257769	2.37713	0.485034	-2.29306	-0.576956	0.3687	0.99975	no	3.70327	5.53885	1.8677	0.3372	-1.56833	0.133654	0.712296	no
ASU_Acar_T.8816.4	ASU_Acar_G.8816	GL343269.1_6197	5:183006-234422	2.43586	0.489036	-2.31642	-0.280852	0.5939	0.99975	no	3.70327	5.53885	1.8677	0.3372	-1.56833	0.133654	0.712296	no
ASU_Acar_T.8816.5	ASU_Acar_G.8816	GL343269.1_6197	5:183006-234422	3.42641	0.474447	-2.85238	-0.269116	0.5983	0.99975	no	3.70327	5.53885	1.8677	0.3372	-1.56833	0.133654	0.712296	no
ASU_Acar_T.15160.2	ASU_Acar_G.15160	GL343269.1_6197	GL343287.1:498999-542834	2.74049	0.277003	-3.30646	-0.379506	0.44175	0.99975	no	3.70327	5.53885	1.8677	0.3372	-1.56833	0.133654	0.712296	no
ASU_Acar_T.15880.1	ASU_Acar_G.15880	GL343269.1_6197	GL343323.1:1131960-1152178	7.66574	0.319023	-4.58669	-3.88727	5e-05	0.0475885	yes	3.70327	5.53885	1.8677	0.3372	-1.56833	0.133654	0.712296	no
ASU_Acar_T.15160.3	ASU_Acar_G.15160	GL343269.1_6197	GL343287.1:498999-542834	14.5269	0.351961	-5.36717	-1.85705	0.0188	0.99975	no	3.70327	5.53885	1.8677	0.3372	-1.56833	0.133654	0.712296	no
ASU_Acar_T.15160.3.2	ASU_Acar_G.15160	GL343269.1_6197	GL343287.1:498999-542834	19.0972	0.161728	-6.88365	-1.43883	0.09825	0.99975	no	3.70327	5.53885	1.8677	0.3372	-1.56833	0.133654	0.712296	no
ASU_Acar_T.15160.4	ASU_Acar_G.15160	GL343269.1_6197	GL343287.1:498999-542834	29.6653	0.218785	-7.08312	-1.76802	0.04035	0.99975	no	3.70327	5.53885	1.8677	0.3372	-1.56833	0.133654	0.712296	no
ASU_Acar_T.15160.3.1	ASU_Acar_G.15160	GL343269.1_6197	GL343287.1:498999-542834	14.1491	0.0440213	-8.3283	-1.07171	0.19565	0.99975	no	3.70327	5.53885	1.8677	0.3372	-1.56833	0.133654	0.712296	no
ASU_Acar_T.7249.5	ASU_Acar_G.7249	4_11885	4:38938036-38957820	0.914912	1.93996	1.08433	0.184129	0.6579	0.99975	no	3.03113	4.55679	1.50546	0.330377	-1.59781	0.10833	0.632846	no
ASU_Acar_T.7249.12	ASU_Acar_G.7249	4_11885	4:38938036-38957820	1.70406	0.613348	-1.4742	-0.270641	0.4898	0.99975	no	3.03113	4.55679	1.50546	0.330377	-1.59781	0.10833	0.632846	no
ASU_Acar_T.9830.1	ASU_Acar_G.9830	4_11885	6:75564901-75568889	1.07791	0.324515	-1.73187	0	1	1	no	3.03113	4.55679	1.50546	0.330377	-1.59781	0.10833	0.632846	no
ASU_Acar_T.4228.1	ASU_Acar_G.4228	2_12839	2:158912145-158933968	0.381654	1.75686	2.20266	0.429473	0.48765	0.99975	no	1.35853	2.08948	0.627589	0.300357	-1.73525	0.274919	0.881953	no
ASU_Acar_T.3580.4	ASU_Acar_G.3580	2_12839	2:153395086-153484004	4.95205	2.13321	-1.215	-0.438547	0.364	0.99975	no	1.35853	2.08948	0.627589	0.300357	-1.73525	0.274919	0.881953	no
ASU_Acar_T.608.1	ASU_Acar_G.608	2_12839	1:44186970-44207727	2.8306	1.12305	-1.33369	-1.0389	0.02765	0.99975	no	1.35853	2.08948	0.627589	0.300357	-1.73525	0.274919	0.881953	no
ASU_Acar_T.10719.4	ASU_Acar_G.10719	AAWZ02035903_862	6:12048846-12209413	0.0886986	1.48072	4.06124	0.34945	0.3204	0.99975	no	1.40481	2.18204	0.627589	0.287616	-1.79779	0.28164	0.881953	no
ASU_Acar_T.10604.1	ASU_Acar_G.10604	AAWZ02035903_862	6:78743298-78758504	2.29959	12.5693	2.45046	1.93281	0.0009	0.421191	no	1.40481	2.18204	0.627589	0.287616	-1.79779	0.28164	0.881953	no
ASU_Acar_T.1178.3	ASU_Acar_G.1178	AAWZ02035903_862	1:215714548-215802213	0.203888	1.02673	2.3322	0	1	1	no	1.40481	2.18204	0.627589	0.287616	-1.79779	0.28164	0.881953	no
ASU_Acar_T.19684.1	ASU_Acar_G.19684	AAWZ02035903_862	GL343635.1:208835-348882	0.577208	2.31429	2.0034	0.56916	0.3473	0.99975	no	1.40481	2.18204	0.627589	0.287616	-1.79779	0.28164	0.881953	no
ASU_Acar_T.10719.5.1.1	ASU_Acar_G.10719	AAWZ02035903_862	6:12048846-12209413	1.32483	4.51403	1.76861	0.555597	0.29695	0.99975	no	1.40481	2.18204	0.627589	0.287616	-1.79779	0.28164	0.881953	no
ASU_Acar_T.18407.1	ASU_Acar_G.18407	AAWZ02035903_862	GL343493.1:435227-453870	5.15305	14.9223	1.53398	1.72136	0.00055	0.291713	no	1.40481	2.18204	0.627589	0.287616	-1.79779	0.28164	0.881953	no
ASU_Acar_T.10065.3	ASU_Acar_G.10065	AAWZ02035903_862	6:75997855-76101193	0.797253	2.2167	1.4753	0.889881	0.1439	0.99975	no	1.40481	2.18204	0.627589	0.287616	-1.79779	0.28164	0.881953	no
ASU_Acar_T.2866.4.3	ASU_Acar_G.2866	AAWZ02035903_862	2:198339697-198429864	0.658152	1.74999	1.41086	0.159359	0.7842	0.99975	no	1.40481	2.18204	0.627589	0.287616	-1.79779	0.28164	0.881953	no
ASU_Acar_T.9693.1	ASU_Acar_G.9693	AAWZ02035903_862	6:79245215-79290828	14.8374	37.9303	1.35412	1.59853	0.00075	0.371145	no	1.40481	2.18204	0.627589	0.287616	-1.79779	0.28164	0.881953	no
ASU_Acar_T.19030.2	ASU_Acar_G.19030	AAWZ02035903_862	GL343552.1:268495-279349	6.8661	17.0003	1.30799	1.3249	0.00605	0.99975	no	1.40481	2.18204	0.627589	0.287616	-1.79779	0.28164	0.881953	no
ASU_Acar_T.9831.1	ASU_Acar_G.9831	AAWZ02035903_862	6:38150013-38193114	0.448981	1.10172	1.29504	0	1	1	no	1.40481	2.18204	0.627589	0.287616	-1.79779	0.28164	0.881953	no
ASU_Acar_T.12360.1.1.1	ASU_Acar_G.12360	AAWZ02035903_862	GL343198.1:1909937-1934726	0.478862	1.16409	1.28152	0.209225	0.66725	0.99975	no	1.40481	2.18204	0.627589	0.287616	-1.79779	0.28164	0.881953	no
ASU_Acar_T.6570.1	ASU_Acar_G.6570	AAWZ02035903_862	4:6740710-6780141	2.04889	4.78645	1.22411	1.2774	0.007	0.99975	no	1.40481	2.18204	0.627589	0.287616	-1.79779	0.28164	0.881953	no
ASU_Acar_T.12773.2.2	ASU_Acar_G.12773	AAWZ02035903_862	GL343207.1:1583926-1671265	0.517735	1.20633	1.22034	0.354947	0.4663	0.99975	no	1.40481	2.18204	0.627589	0.287616	-1.79779	0.28164	0.881953	no
ASU_Acar_T.18035.1	ASU_Acar_G.18035	AAWZ02035903_862	GL343467.1:664237-687983	0.484499	1.10949	1.19533	0	1	1	no	1.40481	2.18204	0.627589	0.287616	-1.79779	0.28164	0.881953	no
ASU_Acar_T.1192.3	ASU_Acar_G.1192	AAWZ02035903_862	1:94169359-94243600	1.28408	2.84518	1.14779	0.461165	0.39905	0.99975	no	1.40481	2.18204	0.627589	0.287616	-1.79779	0.28164	0.881953	no
ASU_Acar_T.497.1	ASU_Acar_G.497	AAWZ02035903_862	1:55921635-55964788	1.68351	3.70284	1.13716	0.730965	0.17155	0.99975	no	1.40481	2.18204	0.627589	0.287616	-1.79779	0.28164	0.881953	no
ASU_Acar_T.13652.3	ASU_Acar_G.13652	AAWZ02035903_862	GL343235.1:2028955-2061716	0.716688	1.52014	1.08478	0.187249	0.64965	0.99975	no	1.40481	2.18204	0.627589	0.287616	-1.79779	0.28164	0.881953	no
ASU_Acar_T.8624.2	ASU_Acar_G.8624	AAWZ02035903_862	5:80218471-80257604	2.53388	5.25596	1.0526	0.575526	0.21995	0.99975	no	1.40481	2.18204	0.627589	0.287616	-1.79779	0.28164	0.881953	no
ASU_Acar_T.3894.1	ASU_Acar_G.3894	AAWZ02035903_862	2:194557178-194631603	3.25106	6.7335	1.05045	0.968202	0.0424	0.99975	no	1.40481	2.18204	0.627589	0.287616	-1.79779	0.28164	0.881953	no
ASU_Acar_T.1234.7	ASU_Acar_G.1234	AAWZ02035903_862	1:47791271-47836392	0.611619	1.24408	1.02438	0.373657	0.4716	0.99975	no	1.40481	2.18204	0.627589	0.287616	-1.79779	0.28164	0.881953	no
ASU_Acar_T.5838.3	ASU_Acar_G.5838	AAWZ02035903_862	3:195295082-195352752	1.47421	2.97312	1.01203	0.832843	0.08685	0.99975	no	1.40481	2.18204	0.627589	0.287616	-1.79779	0.28164	0.881953	no
ASU_Acar_T.2460.2	ASU_Acar_G.2460	AAWZ02035903_862	2:99382464-99397825	1.84628	0.896917	-1.04158	-0.586571	0.15815	0.99975	no	1.40481	2.18204	0.627589	0.287616	-1.79779	0.28164	0.881953	no
ASU_Acar_T.21937.1.1	ASU_Acar_G.21937	AAWZ02035903_862	GL344261.1:2224-21239	3.76212	1.76166	-1.09461	-0.57442	0.21315	0.99975	no	1.40481	2.18204	0.627589	0.287616	-1.79779	0.28164	0.881953	no
ASU_Acar_T.4657.3	ASU_Acar_G.4657	AAWZ02035903_862	2:27685010-27692867	1.73888	0.809712	-1.10268	-0.545216	0.2825	0.99975	no	1.40481	2.18204	0.627589	0.287616	-1.79779	0.28164	0.881953	no
ASU_Acar_T.6296.1.1	ASU_Acar_G.6296	AAWZ02035903_862	3:112110951-112140093	1.85427	0.853138	-1.12	-0.237507	0.62045	0.99975	no	1.40481	2.18204	0.627589	0.287616	-1.79779	0.28164	0.881953	no
ASU_Acar_T.13347.1	ASU_Acar_G.13347	AAWZ02035903_862	GL343223.1:1465839-1534078	37.1557	16.931	-1.13392	-0.450776	0.4055	0.99975	no	1.40481	2.18204	0.627589	0.287616	-1.79779	0.28164	0.881953	no
ASU_Acar_T.10642.34	ASU_Acar_G.10642	AAWZ02035903_862	6:27925905-28369900	1.73661	0.767593	-1.17786	-0.217553	0.68695	0.99975	no	1.40481	2.18204	0.627589	0.287616	-1.79779	0.28164	0.881953	no
ASU_Acar_T.12957.1.3	ASU_Acar_G.12957	AAWZ02035903_862	GL343212.1:2568917-2675240	5.68371	2.06375	-1.46157	-0.569147	0.31525	0.99975	no	1.40481	2.18204	0.627589	0.287616	-1.79779	0.28164	0.881953	no
ASU_Acar_T.2994.3	ASU_Acar_G.2994	AAWZ02035903_862	2:189054679-189094312	24.6985	8.95562	-1.46356	-1.19768	0.14005	0.99975	no	1.40481	2.18204	0.627589	0.287616	-1.79779	0.28164	0.881953	no
ASU_Acar_T.6698.1.1	ASU_Acar_G.6698	AAWZ02035903_862	4:110651516-110715236	1.88115	0.649589	-1.53401	-0.435689	0.33675	0.99975	no	1.40481	2.18204	0.627589	0.287616	-1.79779	0.28164	0.881953	no
ASU_Acar_T.6698.1.2	ASU_Acar_G.6698	AAWZ02035903_862	4:110651516-110715236	2.8002	0.961878	-1.5416	-0.68689	0.1342	0.99975	no	1.40481	2.18204	0.627589	0.287616	-1.79779	0.28164	0.881953	no
ASU_Acar_T.11938.1	ASU_Acar_G.11938	AAWZ02035903_862	AAWZ02041564:828-4618	2.42735	0.832286	-1.54423	-1.15097	0.026	0.99975	no	1.40481	2.18204	0.627589	0.287616	-1.79779	0.28164	0.881953	no
ASU_Acar_T.17189.2	ASU_Acar_G.17189	AAWZ02035903_862	GL343400.1:207173-229099	1.29142	0.402695	-1.6812	-0.529392	0.28125	0.99975	no	1.40481	2.18204	0.627589	0.287616	-1.79779	0.28164	0.881953	no
ASU_Acar_T.13347.1.2.1	ASU_Acar_G.13347	AAWZ02035903_862	GL343223.1:1465839-1534078	9.63541	2.60232	-1.88855	-0.266734	0.57465	0.99975	no	1.40481	2.18204	0.627589	0.287616	-1.79779	0.28164	0.881953	no
ASU_Acar_T.6698.2	ASU_Acar_G.6698	AAWZ02035903_862	4:110651516-110715236	4.76543	1.00545	-2.24476	-1.11332	0.0358	0.99975	no	1.40481	2.18204	0.627589	0.287616	-1.79779	0.28164	0.881953	no
ASU_Acar_T.1088.1	ASU_Acar_G.1088	AAWZ02035903_862	1:253884517-253907343	2.25624	0.181625	-3.63489	-0.667096	0.34105	0.99975	no	1.40481	2.18204	0.627589	0.287616	-1.79779	0.28164	0.881953	no
ASU_Acar_T.22145.1	ASU_Acar_G.22145	AAWZ02035903_862	GL344430.1:10183-35400	4.454	0.288418	-3.94887	-2.31965	0.00125	0.524826	no	1.40481	2.18204	0.627589	0.287616	-1.79779	0.28164	0.881953	no
ASU_Acar_T.18467.1	ASU_Acar_G.18467	AAWZ02035903_862	GL343498.1:1942-34109	10.8987	0.609196	-4.16111	-3.61417	5e-05	0.0475885	yes	1.40481	2.18204	0.627589	0.287616	-1.79779	0.28164	0.881953	no
ASU_Acar_T.15880.1	ASU_Acar_G.15880	AAWZ02035903_862	GL343323.1:1131960-1152178	7.66574	0.319023	-4.58669	-3.88727	5e-05	0.0475885	yes	1.40481	2.18204	0.627589	0.287616	-1.79779	0.28164	0.881953	no
ASU_Acar_T.3693.1	ASU_Acar_G.3693	AAWZ02035903_862	2:18757921-18842734	18.3841	0.71004	-4.69442	-2.02547	0.00035	0.210052	no	1.40481	2.18204	0.627589	0.287616	-1.79779	0.28164	0.881953	no
ASU_Acar_T.9579.1	ASU_Acar_G.9579	AAWZ02035903_862	5:146455494-146464229	5.88685	0.202397	-4.86223	-3.22568	0.0001	0.0838586	no	1.40481	2.18204	0.627589	0.287616	-1.79779	0.28164	0.881953	no
ASU_Acar_T.17789.1	ASU_Acar_G.17789	AAWZ02035903_862	GL343449.1:195132-237772	7.44014	0.20937	-5.1512	-1.69894	0.0411	0.99975	no	1.40481	2.18204	0.627589	0.287616	-1.79779	0.28164	0.881953	no
ASU_Acar_T.4874.2	ASU_Acar_G.4874	AAWZ02035903_862	2:17544682-17690393	1.01849	0.022739	-5.48512	0	1	1	no	1.40481	2.18204	0.627589	0.287616	-1.79779	0.28164	0.881953	no
ASU_Acar_T.17789.2	ASU_Acar_G.17789	AAWZ02035903_862	GL343449.1:195132-237772	9.49562	0.0459411	-7.69133	-1.25544	0.1132	0.99975	no	1.40481	2.18204	0.627589	0.287616	-1.79779	0.28164	0.881953	no
ASU_Acar_T.16715.1	ASU_Acar_G.16715	GL343398.1_4033	GL343369.1:626897-629879	1.13751	17.2634	3.92377	3.49266	5e-05	0.0475885	yes	7.17088	11.1887	3.15301	0.281802	-1.82725	0.0400068	0.526896	no
ASU_Acar_T.14912.2	ASU_Acar_G.14912	GL343398.1_4033	GL343281.1:814614-845742	0.40199	2.77592	2.78773	0.682693	0.3781	0.99975	no	7.17088	11.1887	3.15301	0.281802	-1.82725	0.0400068	0.526896	no
ASU_Acar_T.10604.1	ASU_Acar_G.10604	GL343398.1_4033	6:78743298-78758504	2.29959	12.5693	2.45046	1.93281	0.0009	0.421191	no	7.17088	11.1887	3.15301	0.281802	-1.82725	0.0400068	0.526896	no
ASU_Acar_T.16976.6.2	ASU_Acar_G.16976	GL343398.1_4033	GL343385.1:652085-683516	0.608766	2.7601	2.18076	0.416138	0.4072	0.99975	no	7.17088	11.1887	3.15301	0.281802	-1.82725	0.0400068	0.526896	no
ASU_Acar_T.21276.1	ASU_Acar_G.21276	GL343398.1_4033	GL343950.1:72909-79539	0.404579	1.54295	1.9312	1.12584	0.0415	0.99975	no	7.17088	11.1887	3.15301	0.281802	-1.82725	0.0400068	0.526896	no
ASU_Acar_T.15939.2	ASU_Acar_G.15939	GL343398.1_4033	GL343325.1:474703-509689	0.739121	1.72839	1.22555	0.678558	0.23795	0.99975	no	7.17088	11.1887	3.15301	0.281802	-1.82725	0.0400068	0.526896	no
ASU_Acar_T.308.1	ASU_Acar_G.308	GL343398.1_4033	1:120889613-120892965	0.556053	1.30003	1.22525	0.699914	0.1818	0.99975	no	7.17088	11.1887	3.15301	0.281802	-1.82725	0.0400068	0.526896	no
ASU_Acar_T.5369.6	ASU_Acar_G.5369	GL343398.1_4033	3:202144309-202224373	0.668427	1.52833	1.19311	0.467525	0.37255	0.99975	no	7.17088	11.1887	3.15301	0.281802	-1.82725	0.0400068	0.526896	no
ASU_Acar_T.2652.16	ASU_Acar_G.2652	GL343398.1_4033	2:110241554-110899494	3.20428	1.57759	-1.02228	-0.435265	0.40435	0.99975	no	7.17088	11.1887	3.15301	0.281802	-1.82725	0.0400068	0.526896	no
ASU_Acar_T.16976.3	ASU_Acar_G.16976	GL343398.1_4033	GL343385.1:652085-683516	2.78479	1.21292	-1.19909	-0.302437	0.62965	0.99975	no	7.17088	11.1887	3.15301	0.281802	-1.82725	0.0400068	0.526896	no
ASU_Acar_T.18025.1	ASU_Acar_G.18025	GL343398.1_4033	GL343467.1:35646-50925	1.95466	0.719492	-1.44187	-0.949859	0.0524	0.99975	no	7.17088	11.1887	3.15301	0.281802	-1.82725	0.0400068	0.526896	no
ASU_Acar_T.5369.1	ASU_Acar_G.5369	GL343398.1_4033	3:202144309-202224373	1.06007	0.157892	-2.74716	0	1	1	no	7.17088	11.1887	3.15301	0.281802	-1.82725	0.0400068	0.526896	no
ASU_Acar_T.16976.2	ASU_Acar_G.16976	GL343398.1_4033	GL343385.1:652085-683516	1.48323	0.135595	-3.45136	-0.366955	0.5766	0.99975	no	7.17088	11.1887	3.15301	0.281802	-1.82725	0.0400068	0.526896	no
ASU_Acar_T.14591.1	ASU_Acar_G.14591	6_8731	GL343270.1:987947-1060324	0.87337	1.79553	1.03974	0.253454	0.6344	0.99975	no	7.38536	11.5321	3.2386	0.280833	-1.83221	0.00980421	0.246739	no
ASU_Acar_T.8970.1	ASU_Acar_G.8970	5_9840	5:112830512-112976974	1.03975	2.77682	1.41719	0.281776	0.56905	0.99975	no	1.74018	2.92005	0.56031	0.191884	-2.38169	0.0488513	0.526896	no
ASU_Acar_T.3622.3	ASU_Acar_G.3622	5_9840	2:87387951-87473038	5.19409	11.2903	1.12015	0.456204	0.1663	0.99975	no	1.74018	2.92005	0.56031	0.191884	-2.38169	0.0488513	0.526896	no
ASU_Acar_T.15326.2.1	ASU_Acar_G.15326	5_9840	GL343295.1:559239-606125	1.00292	2.14032	1.09362	0.372306	0.446	0.99975	no	1.74018	2.92005	0.56031	0.191884	-2.38169	0.0488513	0.526896	no
ASU_Acar_T.12225.16	ASU_Acar_G.12225	5_9840	GL343196.1:916864-1030429	0.616061	1.24809	1.01857	0.332717	0.4268	0.99975	no	1.74018	2.92005	0.56031	0.191884	-2.38169	0.0488513	0.526896	no
ASU_Acar_T.14234.1	ASU_Acar_G.14234	5_9840	GL343254.1:240517-280805	3.33029	6.66377	1.00069	0.583426	0.23595	0.99975	no	1.74018	2.92005	0.56031	0.191884	-2.38169	0.0488513	0.526896	no
ASU_Acar_T.20113.6	ASU_Acar_G.20113	5_9840	GL343699.1:58396-198344	1.089	0.383724	-1.50486	-0.360817	0.431	0.99975	no	1.74018	2.92005	0.56031	0.191884	-2.38169	0.0488513	0.526896	no
ASU_Acar_T.18871.5	ASU_Acar_G.18871	5_9840	GL343536.1:85493-105371	2.2053	0.729382	-1.59623	-0.46207	0.3286	0.99975	no	1.74018	2.92005	0.56031	0.191884	-2.38169	0.0488513	0.526896	no
ASU_Acar_T.3230.2	ASU_Acar_G.3230	5_9840	2:92781645-92820978	4.70413	1.18522	-1.98877	-1.26513	0.0113	0.99975	no	1.74018	2.92005	0.56031	0.191884	-2.38169	0.0488513	0.526896	no
ASU_Acar_T.3230.1	ASU_Acar_G.3230	5_9840	2:92781645-92820978	2.60987	0.456949	-2.51388	-1.1187	0.0467	0.99975	no	1.74018	2.92005	0.56031	0.191884	-2.38169	0.0488513	0.526896	no
ASU_Acar_T.3951.2	ASU_Acar_G.3951	GL343312.1_5257	2:68096240-68131898	0.277954	1.56763	2.49567	0.442482	0.40375	0.99975	no	2.7771	4.68387	0.870337	0.185816	-2.42805	0.0207628	0.363339	no
ASU_Acar_T.20151.6	ASU_Acar_G.20151	1_17246	GL343706.1:217067-229219	0.338773	1.78403	2.39674	0.419356	0.5155	0.99975	no	2.7771	4.68387	0.870337	0.185816	-2.42805	0.0207628	0.363339	no
ASU_Acar_T.20151.6	ASU_Acar_G.20151	GL343312.1_5257	GL343706.1:217067-229219	0.338773	1.78403	2.39674	0.419356	0.5155	0.99975	no	2.7771	4.68387	0.870337	0.185816	-2.42805	0.0207628	0.363339	no
ASU_Acar_T.7245.2	ASU_Acar_G.7245	1_17246	4:139238061-139279771	7.37853	23.0641	1.64425	1.73404	0.00155	0.610316	no	2.7771	4.68387	0.870337	0.185816	-2.42805	0.0207628	0.363339	no
ASU_Acar_T.7245.2	ASU_Acar_G.7245	GL343312.1_5257	4:139238061-139279771	7.37853	23.0641	1.64425	1.73404	0.00155	0.610316	no	2.7771	4.68387	0.870337	0.185816	-2.42805	0.0207628	0.363339	no
ASU_Acar_T.15310.5.2	ASU_Acar_G.15310	1_17246	GL343295.1:678175-758767	0.930313	2.64844	1.50935	0.317353	0.6175	0.99975	no	2.7771	4.68387	0.870337	0.185816	-2.42805	0.0207628	0.363339	no
ASU_Acar_T.15310.5.2	ASU_Acar_G.15310	GL343312.1_5257	GL343295.1:678175-758767	0.930313	2.64844	1.50935	0.317353	0.6175	0.99975	no	2.7771	4.68387	0.870337	0.185816	-2.42805	0.0207628	0.363339	no
ASU_Acar_T.14390.1	ASU_Acar_G.14390	GL343312.1_5257	GL343261.1:1323977-1520144	1.23486	3.30077	1.41846	0.954021	0.06795	0.99975	no	2.7771	4.68387	0.870337	0.185816	-2.42805	0.0207628	0.363339	no
ASU_Acar_T.4227.18.5	ASU_Acar_G.4227	1_17246	2:147134051-147294174	1.01611	2.41404	1.2484	0.293685	0.55825	0.99975	no	2.7771	4.68387	0.870337	0.185816	-2.42805	0.0207628	0.363339	no
ASU_Acar_T.4227.18.5	ASU_Acar_G.4227	GL343312.1_5257	2:147134051-147294174	1.01611	2.41404	1.2484	0.293685	0.55825	0.99975	no	2.7771	4.68387	0.870337	0.185816	-2.42805	0.0207628	0.363339	no
ASU_Acar_T.12317.2.1	ASU_Acar_G.12317	GL343312.1_5257	GL343198.1:3338374-3364822	11.0146	25.4975	1.21094	0.870235	0.0992	0.99975	no	2.7771	4.68387	0.870337	0.185816	-2.42805	0.0207628	0.363339	no
ASU_Acar_T.13754.3	ASU_Acar_G.13754	1_17246	GL343238.1:252551-340813	21.0209	43.7846	1.0586	0.505353	0.1366	0.99975	no	2.7771	4.68387	0.870337	0.185816	-2.42805	0.0207628	0.363339	no
ASU_Acar_T.13754.3	ASU_Acar_G.13754	GL343312.1_5257	GL343238.1:252551-340813	21.0209	43.7846	1.0586	0.505353	0.1366	0.99975	no	2.7771	4.68387	0.870337	0.185816	-2.42805	0.0207628	0.363339	no
ASU_Acar_T.21749.1.1	ASU_Acar_G.21749	1_17246	GL344146.1:1636-15443	1.85907	3.86697	1.05662	0.406073	0.4383	0.99975	no	2.7771	4.68387	0.870337	0.185816	-2.42805	0.0207628	0.363339	no
ASU_Acar_T.21749.1.1	ASU_Acar_G.21749	GL343312.1_5257	GL344146.1:1636-15443	1.85907	3.86697	1.05662	0.406073	0.4383	0.99975	no	2.7771	4.68387	0.870337	0.185816	-2.42805	0.0207628	0.363339	no
ASU_Acar_T.15234.1	ASU_Acar_G.15234	1_17246	GL343291.1:1076497-1175361	3.26952	1.60447	-1.02698	-0.916575	0.04215	0.99975	no	2.7771	4.68387	0.870337	0.185816	-2.42805	0.0207628	0.363339	no
ASU_Acar_T.15234.1	ASU_Acar_G.15234	GL343312.1_5257	GL343291.1:1076497-1175361	3.26952	1.60447	-1.02698	-0.916575	0.04215	0.99975	no	2.7771	4.68387	0.870337	0.185816	-2.42805	0.0207628	0.363339	no
ASU_Acar_T.2980.7	ASU_Acar_G.2980	1_17246	2:89805682-89824033	1.97827	0.953765	-1.05253	-0.188612	0.7329	0.99975	no	2.7771	4.68387	0.870337	0.185816	-2.42805	0.0207628	0.363339	no
ASU_Acar_T.2980.7	ASU_Acar_G.2980	GL343312.1_5257	2:89805682-89824033	1.97827	0.953765	-1.05253	-0.188612	0.7329	0.99975	no	2.7771	4.68387	0.870337	0.185816	-2.42805	0.0207628	0.363339	no
ASU_Acar_T.22834.1	ASU_Acar_G.22834	1_17246	LGf:749975-751758	2.31243	0.946583	-1.28861	-0.8881	0.10315	0.99975	no	2.7771	4.68387	0.870337	0.185816	-2.42805	0.0207628	0.363339	no
ASU_Acar_T.22834.1	ASU_Acar_G.22834	GL343312.1_5257	LGf:749975-751758	2.31243	0.946583	-1.28861	-0.8881	0.10315	0.99975	no	2.7771	4.68387	0.870337	0.185816	-2.42805	0.0207628	0.363339	no
ASU_Acar_T.10344.2	ASU_Acar_G.10344	1_17246	6:75952057-75982047	2.54258	1.0035	-1.34125	-0.380233	0.41785	0.99975	no	2.7771	4.68387	0.870337	0.185816	-2.42805	0.0207628	0.363339	no
ASU_Acar_T.10344.2	ASU_Acar_G.10344	GL343312.1_5257	6:75952057-75982047	2.54258	1.0035	-1.34125	-0.380233	0.41785	0.99975	no	2.7771	4.68387	0.870337	0.185816	-2.42805	0.0207628	0.363339	no
ASU_Acar_T.13754.2	ASU_Acar_G.13754	1_17246	GL343238.1:252551-340813	5.94183	2.27533	-1.38483	-0.203833	0.74445	0.99975	no	2.7771	4.68387	0.870337	0.185816	-2.42805	0.0207628	0.363339	no
ASU_Acar_T.13754.2	ASU_Acar_G.13754	GL343312.1_5257	GL343238.1:252551-340813	5.94183	2.27533	-1.38483	-0.203833	0.74445	0.99975	no	2.7771	4.68387	0.870337	0.185816	-2.42805	0.0207628	0.363339	no
ASU_Acar_T.13441.1	ASU_Acar_G.13441	5_10675	GL343227.1:864637-880769	7.48082	27.3433	1.86992	2.24443	5e-05	0.0475885	yes	151.758	257.575	45.9405	0.178358	-2.48715	0.000123211	0.00697682	yes
ASU_Acar_T.1189.1	ASU_Acar_G.1189	5_10675	1:78990582-79253406	12.941	36.16	1.48244	1.57599	0.00045	0.251123	no	151.758	257.575	45.9405	0.178358	-2.48715	0.000123211	0.00697682	yes
ASU_Acar_T.9053.1	ASU_Acar_G.9053	5_10675	5:1827062-2413273	3.48233	8.39606	1.26966	1.0975	0.0221	0.99975	no	151.758	257.575	45.9405	0.178358	-2.48715	0.000123211	0.00697682	yes
ASU_Acar_T.14084.1	ASU_Acar_G.14084	5_10675	GL343250.1:1885869-1901778	3.48832	7.62985	1.12912	1.05765	0.0298	0.99975	no	151.758	257.575	45.9405	0.178358	-2.48715	0.000123211	0.00697682	yes
ASU_Acar_T.14529.2	ASU_Acar_G.14529	5_10675	GL343267.1:1730737-1747464	1.04606	2.23082	1.09261	0.571547	0.2088	0.99975	no	151.758	257.575	45.9405	0.178358	-2.48715	0.000123211	0.00697682	yes
ASU_Acar_T.6638.30	ASU_Acar_G.6638	5_10675	4:126087375-126112434	1.30474	0.572376	-1.18873	-0.297164	0.39055	0.99975	no	151.758	257.575	45.9405	0.178358	-2.48715	0.000123211	0.00697682	yes
ASU_Acar_T.20143.1	ASU_Acar_G.20143	5_10675	GL343706.1:156086-172102	1.67714	0.366764	-2.19308	-0.620383	0.39165	0.99975	no	151.758	257.575	45.9405	0.178358	-2.48715	0.000123211	0.00697682	yes
ASU_Acar_T.1632.1	ASU_Acar_G.1632	GL343703.1_2182	1:70503532-70547118	1.05731	0	inf	nan	0.16425	0.99975	no	1.22456	2.13155	0.317562	0.148981	-2.7468	0.107496	0.632846	no
ASU_Acar_T.1632.4	ASU_Acar_G.1632	GL343703.1_2182	1:70503532-70547118	11.7021	0	inf	nan	0.1521	0.99975	no	1.22456	2.13155	0.317562	0.148981	-2.7468	0.107496	0.632846	no
ASU_Acar_T.1632.5	ASU_Acar_G.1632	GL343703.1_2182	1:70503532-70547118	3.47541	0	inf	nan	0.1561	0.99975	no	1.22456	2.13155	0.317562	0.148981	-2.7468	0.107496	0.632846	no
ASU_Acar_T.13460.2.1	ASU_Acar_G.13460	GL343703.1_2182	GL343228.1:1458646-1655026	0.765204	2.95454	1.94902	0.40972	0.42475	0.99975	no	1.22456	2.13155	0.317562	0.148981	-2.7468	0.107496	0.632846	no
ASU_Acar_T.18648.2.1	ASU_Acar_G.18648	GL343703.1_2182	GL343516.1:95507-104355	1.71968	5.95812	1.79272	0.935003	0.0828	0.99975	no	1.22456	2.13155	0.317562	0.148981	-2.7468	0.107496	0.632846	no
ASU_Acar_T.4606.1	ASU_Acar_G.4606	GL343703.1_2182	2:119584275-119599193	1.70249	5.85517	1.78206	0.50308	0.35505	0.99975	no	1.22456	2.13155	0.317562	0.148981	-2.7468	0.107496	0.632846	no
ASU_Acar_T.5269.2	ASU_Acar_G.5269	GL343703.1_2182	3:38491870-38520912	0.370167	1.24248	1.74698	1.08717	0.02275	0.99975	no	1.22456	2.13155	0.317562	0.148981	-2.7468	0.107496	0.632846	no
ASU_Acar_T.11518.1	ASU_Acar_G.11518	GL343703.1_2182	AAWZ02039301:2523-5332	1.85882	0.888457	-1.06502	-0.69202	0.1963	0.99975	no	1.22456	2.13155	0.317562	0.148981	-2.7468	0.107496	0.632846	no
ASU_Acar_T.1706.2	ASU_Acar_G.1706	GL343703.1_2182	1:59504347-59520247	6.11889	2.70356	-1.17841	-0.564063	0.23375	0.99975	no	1.22456	2.13155	0.317562	0.148981	-2.7468	0.107496	0.632846	no
ASU_Acar_T.13533.4	ASU_Acar_G.13533	GL343703.1_2182	GL343232.1:1942340-2001882	1.42363	0.521582	-1.44861	-0.150072	0.7485	0.99975	no	1.22456	2.13155	0.317562	0.148981	-2.7468	0.107496	0.632846	no
ASU_Acar_T.2314.1.1	ASU_Acar_G.2314	GL343703.1_2182	1:250945111-251023566	2.09954	0.340854	-2.62285	-0.682433	0.3592	0.99975	no	1.22456	2.13155	0.317562	0.148981	-2.7468	0.107496	0.632846	no
ASU_Acar_T.10230.6	ASU_Acar_G.10230	GL343703.1_2182	6:67323226-67395023	4.46832	0.149695	-4.89963	-2.02021	0.0189	0.99975	no	1.22456	2.13155	0.317562	0.148981	-2.7468	0.107496	0.632846	no
ASU_Acar_T.1632.6	ASU_Acar_G.1632	GL343703.1_2182	1:70503532-70547118	9.39799	0.158673	-5.88823	-0.59333	0.20525	0.99975	no	1.22456	2.13155	0.317562	0.148981	-2.7468	0.107496	0.632846	no
ASU_Acar_T.1632.10.1	ASU_Acar_G.1632	GL343703.1_2182	1:70503532-70547118	13.2094	0.0828446	-7.31694	-0.827291	0.3103	0.99975	no	1.22456	2.13155	0.317562	0.148981	-2.7468	0.107496	0.632846	no
ASU_Acar_T.1632.15	ASU_Acar_G.1632	GL343703.1_2182	1:70503532-70547118	47.9795	0.200418	-7.90327	-1.32748	0.227	0.99975	no	1.22456	2.13155	0.317562	0.148981	-2.7468	0.107496	0.632846	no
ASU_Acar_T.1632.9	ASU_Acar_G.1632	GL343703.1_2182	1:70503532-70547118	64.2625	0.260833	-7.9447	-1.66909	0.21805	0.99975	no	1.22456	2.13155	0.317562	0.148981	-2.7468	0.107496	0.632846	no
ASU_Acar_T.1632.2	ASU_Acar_G.1632	GL343703.1_2182	1:70503532-70547118	3.71376	0.0106878	-8.44077	-0.271358	0.38625	0.99975	no	1.22456	2.13155	0.317562	0.148981	-2.7468	0.107496	0.632846	no
ASU_Acar_T.1632.14	ASU_Acar_G.1632	GL343703.1_2182	1:70503532-70547118	2.28133	0.0051412	-8.79355	-0.215003	0.39455	0.99975	no	1.22456	2.13155	0.317562	0.148981	-2.7468	0.107496	0.632846	no
ASU_Acar_T.1632.10	ASU_Acar_G.1632	GL343703.1_2182	1:70503532-70547118	2.30369	0.0003153	-12.8349	-0.0412241	0.3886	0.99975	no	1.22456	2.13155	0.317562	0.148981	-2.7468	0.107496	0.632846	no
ASU_Acar_T.12602.3	ASU_Acar_G.12602	1_16347	GL343203.1:4206054-4313011	5.21078e-05	2.14216	15.3272	0.00371552	0.24485	0.99975	no	212.454	373.652	51.2551	0.137173	-2.86593	1.03e-05	0.000816321	yes
ASU_Acar_T.20533.3	ASU_Acar_G.20533	1_16347	GL343768.1:51819-96643	0.6002	1.48569	1.30761	0.283224	0.56415	0.99975	no	212.454	373.652	51.2551	0.137173	-2.86593	1.03e-05	0.000816321	yes
ASU_Acar_T.10361.2	ASU_Acar_G.10361	1_16347	6:66032798-66087307	1.93803	4.01044	1.04917	0.426342	0.39045	0.99975	no	212.454	373.652	51.2551	0.137173	-2.86593	1.03e-05	0.000816321	yes
ASU_Acar_T.20533.10	ASU_Acar_G.20533	1_16347	GL343768.1:51819-96643	1.4457	0.658321	-1.1349	-0.257661	0.62865	0.99975	no	212.454	373.652	51.2551	0.137173	-2.86593	1.03e-05	0.000816321	yes
ASU_Acar_T.195.1	ASU_Acar_G.195	1_16347	1:22610618-22729096	1.18889	0.338105	-1.81407	-0.248953	0.54545	0.99975	no	212.454	373.652	51.2551	0.137173	-2.86593	1.03e-05	0.000816321	yes
ASU_Acar_T.10361.11	ASU_Acar_G.10361	1_16347	6:66032798-66087307	1.79191	0.0215388	-6.37841	-0.447227	0.24915	0.99975	no	212.454	373.652	51.2551	0.137173	-2.86593	1.03e-05	0.000816321	yes
ASU_Acar_T.9737.2	ASU_Acar_G.9737	3_15640	6:69595882-69629033	0.00867593	2.87808	8.37387	0.281834	0.1179	0.99975	no	2.67847	4.79662	0.56031	0.116813	-3.09772	0.00520994	0.15734	no
ASU_Acar_T.16401.3	ASU_Acar_G.16401	3_15640	GL343346.1:61662-109526	0.0326805	1.68275	5.68624	0.341583	0.41825	0.99975	no	2.67847	4.79662	0.56031	0.116813	-3.09772	0.00520994	0.15734	no
ASU_Acar_T.19814.1	ASU_Acar_G.19814	3_15640	GL343656.1:192648-204354	0.457182	11.3691	4.63621	2.39636	0.23505	0.99975	no	2.67847	4.79662	0.56031	0.116813	-3.09772	0.00520994	0.15734	no
ASU_Acar_T.21860.1	ASU_Acar_G.21860	3_15640	GL344211.1:28924-32722	0.616555	7.92726	3.68452	2.44311	0.0083	0.99975	no	2.67847	4.79662	0.56031	0.116813	-3.09772	0.00520994	0.15734	no
ASU_Acar_T.1965.1	ASU_Acar_G.1965	3_15640	1:11807994-11869158	0.180988	2.1329	3.55886	0.558486	0.2501	0.99975	no	2.67847	4.79662	0.56031	0.116813	-3.09772	0.00520994	0.15734	no
ASU_Acar_T.17700.2.1	ASU_Acar_G.17700	3_15640	GL343438.1:23201-51017	0.294903	1.26905	2.10544	0.54574	0.37845	0.99975	no	2.67847	4.79662	0.56031	0.116813	-3.09772	0.00520994	0.15734	no
ASU_Acar_T.13961.19	ASU_Acar_G.13961	3_15640	GL343245.1:202348-293110	0.33998	1.36489	2.00526	0.302068	0.62275	0.99975	no	2.67847	4.79662	0.56031	0.116813	-3.09772	0.00520994	0.15734	no
ASU_Acar_T.22372.2	ASU_Acar_G.22372	3_15640	GL344674.1:714-10897	0.734614	2.74706	1.90283	0.757919	0.11655	0.99975	no	2.67847	4.79662	0.56031	0.116813	-3.09772	0.00520994	0.15734	no
ASU_Acar_T.9514.5	ASU_Acar_G.9514	3_15640	5:53629150-53727630	0.524842	1.83808	1.80824	0.382912	0.45155	0.99975	no	2.67847	4.79662	0.56031	0.116813	-3.09772	0.00520994	0.15734	no
ASU_Acar_T.11064.1	ASU_Acar_G.11064	3_15640	AAWZ02037426:13223-15493	1.14606	3.56975	1.63915	1.13945	0.1215	0.99975	no	2.67847	4.79662	0.56031	0.116813	-3.09772	0.00520994	0.15734	no
ASU_Acar_T.6143.2	ASU_Acar_G.6143	3_15640	3:177523195-177605750	0.338325	1.0167	1.58741	0	1	1	no	2.67847	4.79662	0.56031	0.116813	-3.09772	0.00520994	0.15734	no
ASU_Acar_T.4314.8	ASU_Acar_G.4314	3_15640	2:108470000-108813052	0.905732	2.54468	1.49033	0.184016	0.7556	0.99975	no	2.67847	4.79662	0.56031	0.116813	-3.09772	0.00520994	0.15734	no
ASU_Acar_T.3894.2	ASU_Acar_G.3894	3_15640	2:194557178-194631603	0.990494	2.34855	1.24555	0.415115	0.41365	0.99975	no	2.67847	4.79662	0.56031	0.116813	-3.09772	0.00520994	0.15734	no
ASU_Acar_T.6307.1	ASU_Acar_G.6307	3_15640	3:70247221-70254551	0.577511	1.27621	1.14395	0	1	1	no	2.67847	4.79662	0.56031	0.116813	-3.09772	0.00520994	0.15734	no
ASU_Acar_T.21014.4	ASU_Acar_G.21014	3_15640	GL343872.1:34690-77165	1.82359	3.96632	1.12102	0.32482	0.4952	0.99975	no	2.67847	4.79662	0.56031	0.116813	-3.09772	0.00520994	0.15734	no
ASU_Acar_T.9514.10	ASU_Acar_G.9514	3_15640	5:53629150-53727630	1.07731	2.3292	1.1124	0.302968	0.56535	0.99975	no	2.67847	4.79662	0.56031	0.116813	-3.09772	0.00520994	0.15734	no
ASU_Acar_T.4498.26	ASU_Acar_G.4498	3_15640	2:34581976-34676156	1.16696	2.42181	1.05332	0.446056	0.3884	0.99975	no	2.67847	4.79662	0.56031	0.116813	-3.09772	0.00520994	0.15734	no
ASU_Acar_T.13961.17	ASU_Acar_G.13961	3_15640	GL343245.1:202348-293110	1.01819	2.05399	1.01242	0.248622	0.6165	0.99975	no	2.67847	4.79662	0.56031	0.116813	-3.09772	0.00520994	0.15734	no
ASU_Acar_T.1231.5	ASU_Acar_G.1231	3_15640	1:205520149-205541303	1.70807	0.8393	-1.02511	-0.153713	0.7724	0.99975	no	2.67847	4.79662	0.56031	0.116813	-3.09772	0.00520994	0.15734	no
ASU_Acar_T.18042.1.1	ASU_Acar_G.18042	3_15640	GL343469.1:638574-672249	2.72572	1.25504	-1.1189	-0.654654	0.17915	0.99975	no	2.67847	4.79662	0.56031	0.116813	-3.09772	0.00520994	0.15734	no
ASU_Acar_T.17700.1	ASU_Acar_G.17700	3_15640	GL343438.1:23201-51017	1.7247	0.78386	-1.13768	-0.446964	0.22705	0.99975	no	2.67847	4.79662	0.56031	0.116813	-3.09772	0.00520994	0.15734	no
ASU_Acar_T.9514.7.1	ASU_Acar_G.9514	3_15640	5:53629150-53727630	2.13963	0.963974	-1.1503	-0.335726	0.46935	0.99975	no	2.67847	4.79662	0.56031	0.116813	-3.09772	0.00520994	0.15734	no
ASU_Acar_T.3878.2	ASU_Acar_G.3878	3_15640	2:145714876-145770030	1.12303	0.449451	-1.32116	-0.351697	0.56545	0.99975	no	2.67847	4.79662	0.56031	0.116813	-3.09772	0.00520994	0.15734	no
ASU_Acar_T.8519.6	ASU_Acar_G.8519	3_15640	5:36336856-36452682	5.67371	2.27054	-1.32125	-0.325482	0.50715	0.99975	no	2.67847	4.79662	0.56031	0.116813	-3.09772	0.00520994	0.15734	no
ASU_Acar_T.3967.1	ASU_Acar_G.3967	3_15640	2:197865331-198020324	7.33099	2.29972	-1.67255	-0.990761	0.02585	0.99975	no	2.67847	4.79662	0.56031	0.116813	-3.09772	0.00520994	0.15734	no
ASU_Acar_T.17502.2	ASU_Acar_G.17502	3_15640	GL343426.1:763978-788242	1.2945	0.396174	-1.70819	-0.27939	0.5885	0.99975	no	2.67847	4.79662	0.56031	0.116813	-3.09772	0.00520994	0.15734	no
ASU_Acar_T.21024.1	ASU_Acar_G.21024	3_15640	GL343875.1:101934-141085	2.011	0.593088	-1.76159	-0.607654	0.245	0.99975	no	2.67847	4.79662	0.56031	0.116813	-3.09772	0.00520994	0.15734	no
ASU_Acar_T.3967.3.1	ASU_Acar_G.3967	3_15640	2:197865331-198020324	6.39526	1.81977	-1.81325	-0.863736	0.04155	0.99975	no	2.67847	4.79662	0.56031	0.116813	-3.09772	0.00520994	0.15734	no
ASU_Acar_T.14958.4	ASU_Acar_G.14958	3_15640	GL343282.1:113884-152382	3.29268	0.635334	-2.37367	-0.891672	0.0838	0.99975	no	2.67847	4.79662	0.56031	0.116813	-3.09772	0.00520994	0.15734	no
ASU_Acar_T.13166.8	ASU_Acar_G.13166	3_15640	GL343219.1:1333431-1541844	1.08551	0.169532	-2.67875	-0.588676	0.21	0.99975	no	2.67847	4.79662	0.56031	0.116813	-3.09772	0.00520994	0.15734	no
ASU_Acar_T.10336.1.1.1	ASU_Acar_G.10336	3_15640	6:61629853-61696809	1.59048	0.230877	-2.78427	-0.438395	0.5131	0.99975	no	2.67847	4.79662	0.56031	0.116813	-3.09772	0.00520994	0.15734	no
ASU_Acar_T.3967.3.1.1	ASU_Acar_G.3967	3_15640	2:197865331-198020324	3.13202	0.317138	-3.30391	-0.915757	0.28595	0.99975	no	2.67847	4.79662	0.56031	0.116813	-3.09772	0.00520994	0.15734	no
ASU_Acar_T.3890.2	ASU_Acar_G.3890	3_15640	2:68730799-68784614	3.36077	0.214832	-3.96751	-0.309087	0.4031	0.99975	no	2.67847	4.79662	0.56031	0.116813	-3.09772	0.00520994	0.15734	no
ASU_Acar_T.4693.3.2	ASU_Acar_G.4693	3_15640	2:27905689-27925663	2.13026	0.11415	-4.22203	-0.265674	0.3736	0.99975	no	2.67847	4.79662	0.56031	0.116813	-3.09772	0.00520994	0.15734	no
ASU_Acar_T.3967.3.1.2	ASU_Acar_G.3967	3_15640	2:197865331-198020324	3.12887	0.132074	-4.56623	-0.821287	0.4758	0.99975	no	2.67847	4.79662	0.56031	0.116813	-3.09772	0.00520994	0.15734	no
ASU_Acar_T.4437.11.3	ASU_Acar_G.4437	3_15640	2:108862451-109333103	7.13091	0.15951	-5.48237	-0.12302	0.40385	0.99975	no	2.67847	4.79662	0.56031	0.116813	-3.09772	0.00520994	0.15734	no
ASU_Acar_T.4437.11.5	ASU_Acar_G.4437	3_15640	2:108862451-109333103	17.0194	0.320925	-5.7288	-0.188925	0.348	0.99975	no	2.67847	4.79662	0.56031	0.116813	-3.09772	0.00520994	0.15734	no

## Sheet: mRNAup.miRdown.tip
Supplemental Table S5. Expression summary of down- or up-regulated microRNAs and their mRNA targets.
Predicted Targeted Transcript	Predicted Targeted Gene	miRNA_id	Transcript Locus	mRNA_FPKM_S5	mRNA_FPKM_S1	log2(fold_change)	test_stat	p_value	q_value	mRNA_DE?	baseMean	miRNA_expr_S5	miRNA_expr_S1	foldChange	log2FoldChange	pval	padj	miRNA_DE?
ASU_Acar_T.12602.3	ASU_Acar_G.12602	1_16347	GL343203.1:4206054-4313011	5.21078e-05	2.14216	15.3272	0.00371552	0.24485	0.99975	no	212.454	373.652	51.2551	0.137173	-2.86593	1.03e-05	0.000816321	0.05
ASU_Acar_T.20533.3	ASU_Acar_G.20533	1_16347	GL343768.1:51819-96643	0.6002	1.48569	1.30761	0.283224	0.56415	0.99975	no	212.454	373.652	51.2551	0.137173	-2.86593	1.03e-05	0.000816321	0.05
ASU_Acar_T.10361.2	ASU_Acar_G.10361	1_16347	6:66032798-66087307	1.93803	4.01044	1.04917	0.426342	0.39045	0.99975	no	212.454	373.652	51.2551	0.137173	-2.86593	1.03e-05	0.000816321	0.05
ASU_Acar_T.10065.3	ASU_Acar_G.10065	1_16840	6:75997855-76101193	0.797253	2.2167	1.4753	0.889881	0.1439	0.99975	no	6.38012	9.38707	3.37316	0.359341	-1.47658	0.087161	0.632846	1
ASU_Acar_T.8702.4.5	ASU_Acar_G.8702	1_16925	5:44927966-45062071	0.0732331	1.53298	4.3877	0.239288	0.34	0.99975	no	7.54518	10.152	4.93836	0.486442	-1.03966	0.261884	0.872304	1
ASU_Acar_T.20151.6	ASU_Acar_G.20151	1_16925	GL343706.1:217067-229219	0.338773	1.78403	2.39674	0.419356	0.5155	0.99975	no	7.54518	10.152	4.93836	0.486442	-1.03966	0.261884	0.872304	1
ASU_Acar_T.18648.2.1	ASU_Acar_G.18648	1_16925	GL343516.1:95507-104355	1.71968	5.95812	1.79272	0.935003	0.0828	0.99975	no	7.54518	10.152	4.93836	0.486442	-1.03966	0.261884	0.872304	1
ASU_Acar_T.8155.3	ASU_Acar_G.8155	1_16925	4:145284510-145587787	1.35551	3.56381	1.39458	0.263516	0.54675	0.99975	no	7.54518	10.152	4.93836	0.486442	-1.03966	0.261884	0.872304	1
ASU_Acar_T.16116.4	ASU_Acar_G.16116	1_16925	GL343333.1:869283-1088538	1.29034	3.10449	1.26661	0.324742	0.40875	0.99975	no	7.54518	10.152	4.93836	0.486442	-1.03966	0.261884	0.872304	1
ASU_Acar_T.3109.3	ASU_Acar_G.3109	1_16925	2:12317011-12389886	2.00568	4.64998	1.21314	0.197654	0.7233	0.99975	no	7.54518	10.152	4.93836	0.486442	-1.03966	0.261884	0.872304	1
ASU_Acar_T.5087.3.1	ASU_Acar_G.5087	1_16925	3:164045519-164146156	0.580512	1.24497	1.10071	0.231492	0.6405	0.99975	no	7.54518	10.152	4.93836	0.486442	-1.03966	0.261884	0.872304	1
ASU_Acar_T.14591.1	ASU_Acar_G.14591	1_16925	GL343270.1:987947-1060324	0.87337	1.79553	1.03974	0.253454	0.6344	0.99975	no	7.54518	10.152	4.93836	0.486442	-1.03966	0.261884	0.872304	1
ASU_Acar_T.20151.6	ASU_Acar_G.20151	1_17246	GL343706.1:217067-229219	0.338773	1.78403	2.39674	0.419356	0.5155	0.99975	no	2.7771	4.68387	0.870337	0.185816	-2.42805	0.0207628	0.363339	1
ASU_Acar_T.7245.2	ASU_Acar_G.7245	1_17246	4:139238061-139279771	7.37853	23.0641	1.64425	1.73404	0.00155	0.610316	no	2.7771	4.68387	0.870337	0.185816	-2.42805	0.0207628	0.363339	1
ASU_Acar_T.15310.5.2	ASU_Acar_G.15310	1_17246	GL343295.1:678175-758767	0.930313	2.64844	1.50935	0.317353	0.6175	0.99975	no	2.7771	4.68387	0.870337	0.185816	-2.42805	0.0207628	0.363339	1
ASU_Acar_T.4227.18.5	ASU_Acar_G.4227	1_17246	2:147134051-147294174	1.01611	2.41404	1.2484	0.293685	0.55825	0.99975	no	2.7771	4.68387	0.870337	0.185816	-2.42805	0.0207628	0.363339	1
ASU_Acar_T.13754.3	ASU_Acar_G.13754	1_17246	GL343238.1:252551-340813	21.0209	43.7846	1.0586	0.505353	0.1366	0.99975	no	2.7771	4.68387	0.870337	0.185816	-2.42805	0.0207628	0.363339	1
ASU_Acar_T.21749.1.1	ASU_Acar_G.21749	1_17246	GL344146.1:1636-15443	1.85907	3.86697	1.05662	0.406073	0.4383	0.99975	no	2.7771	4.68387	0.870337	0.185816	-2.42805	0.0207628	0.363339	1
ASU_Acar_T.17232.3	ASU_Acar_G.17232	1_17614	GL343403.1:677017-721892	0.0176865	1.03065	5.86476	0	1	1	no	20.6081	29.4008	11.8155	0.401877	-1.31518	0.0478761	0.526896	1
ASU_Acar_T.4228.1	ASU_Acar_G.4228	2_12839	2:158912145-158933968	0.381654	1.75686	2.20266	0.429473	0.48765	0.99975	no	1.35853	2.08948	0.627589	0.300357	-1.73525	0.274919	0.881953	1
ASU_Acar_T.19816.1	ASU_Acar_G.19816	2_14000	GL343656.1:207131-220807	0.294704	6.07395	4.3653	2.13837	0.00325	0.993498	no	1.43446	1.93884	0.930081	0.479709	-1.05977	0.643551	1	1
ASU_Acar_T.3775.3	ASU_Acar_G.3775	2_14000	2:143968094-144090204	0.867596	6.46293	2.89709	0.584312	0.3774	0.99975	no	1.43446	1.93884	0.930081	0.479709	-1.05977	0.643551	1	1
ASU_Acar_T.3775.4.3	ASU_Acar_G.3775	2_14000	2:143968094-144090204	2.16875	14.3089	2.72198	0.744372	0.13585	0.99975	no	1.43446	1.93884	0.930081	0.479709	-1.05977	0.643551	1	1
ASU_Acar_T.3775.4.2	ASU_Acar_G.3775	2_14000	2:143968094-144090204	16.9436	66.8099	1.97932	1.3182	0.0278	0.99975	no	1.43446	1.93884	0.930081	0.479709	-1.05977	0.643551	1	1
ASU_Acar_T.3775.4	ASU_Acar_G.3775	2_14000	2:143968094-144090204	4.47401	16.7034	1.9005	0.689744	0.26655	0.99975	no	1.43446	1.93884	0.930081	0.479709	-1.05977	0.643551	1	1
ASU_Acar_T.16875.1	ASU_Acar_G.16875	2_14000	GL343381.1:851194-859625	0.956845	3.1702	1.72822	0.404318	0.3938	0.99975	no	1.43446	1.93884	0.930081	0.479709	-1.05977	0.643551	1	1
ASU_Acar_T.9147.1	ASU_Acar_G.9147	2_14000	5:70684433-70987523	0.511156	1.52656	1.57845	1.23022	0.0158	0.99975	no	1.43446	1.93884	0.930081	0.479709	-1.05977	0.643551	1	1
ASU_Acar_T.19596.2.2	ASU_Acar_G.19596	2_14000	GL343620.1:306547-417294	1.28977	2.9202	1.17895	0.109629	0.68355	0.99975	no	1.43446	1.93884	0.930081	0.479709	-1.05977	0.643551	1	1
ASU_Acar_T.14529.2	ASU_Acar_G.14529	2_14000	GL343267.1:1730737-1747464	1.04606	2.23082	1.09261	0.571547	0.2088	0.99975	no	1.43446	1.93884	0.930081	0.479709	-1.05977	0.643551	1	1
ASU_Acar_T.7675.8	ASU_Acar_G.7675	2_14000	4:88866359-88952005	0.93159	1.95654	1.07053	0.296559	0.54355	0.99975	no	1.43446	1.93884	0.930081	0.479709	-1.05977	0.643551	1	1
ASU_Acar_T.4498.26	ASU_Acar_G.4498	2_14000	2:34581976-34676156	1.16696	2.42181	1.05332	0.446056	0.3884	0.99975	no	1.43446	1.93884	0.930081	0.479709	-1.05977	0.643551	1	1
ASU_Acar_T.8126.1	ASU_Acar_G.8126	2_14000	4:30816510-30838127	0.864763	1.78565	1.04607	0.490286	0.3904	0.99975	no	1.43446	1.93884	0.930081	0.479709	-1.05977	0.643551	1	1
ASU_Acar_T.7675.7	ASU_Acar_G.7675	2_14000	4:88866359-88952005	1.29091	2.64309	1.03384	0.468459	0.2982	0.99975	no	1.43446	1.93884	0.930081	0.479709	-1.05977	0.643551	1	1
ASU_Acar_T.6097.17	ASU_Acar_G.6097	3_15039	3:235145-327978	1.99882	6.24673	1.64395	0.551219	0.24005	0.99975	no	28.5339	40.0114	17.0563	0.426287	-1.2301	0.064468	0.554966	1
ASU_Acar_T.3530.5	ASU_Acar_G.3530	3_15338	2:159296861-159532442	1.51393	4.7409	1.64687	0.362049	0.47825	0.99975	no	9.83078	13.89	5.77156	0.415519	-1.26701	0.0847792	0.632846	1
ASU_Acar_T.13646.1	ASU_Acar_G.13646	3_15338	GL343235.1:2061845-2127021	9.22035	22.1139	1.26206	0.916784	0.07935	0.99975	no	9.83078	13.89	5.77156	0.415519	-1.26701	0.0847792	0.632846	1
ASU_Acar_T.15288.1	ASU_Acar_G.15288	3_15570	GL343295.1:42243-93928	0.000239533	1.09247	12.1551	0	1	1	no	8.15125	11.1736	5.1289	0.45902	-1.12337	0.142117	0.734051	1
ASU_Acar_T.9923.1.2	ASU_Acar_G.9923	3_15570	6:59670117-59711855	0.374217	2.0597	2.46048	0.476955	0.3409	0.99975	no	8.15125	11.1736	5.1289	0.45902	-1.12337	0.142117	0.734051	1
ASU_Acar_T.9964.2	ASU_Acar_G.9964	3_15570	6:54396359-54485254	0.890203	4.73912	2.41241	1.73634	0.0069	0.99975	no	8.15125	11.1736	5.1289	0.45902	-1.12337	0.142117	0.734051	1
ASU_Acar_T.8221.6.4.1	ASU_Acar_G.8221	3_15570	5:9016482-9267618	0.611995	1.73939	1.50699	0.349786	0.44575	0.99975	no	8.15125	11.1736	5.1289	0.45902	-1.12337	0.142117	0.734051	1
ASU_Acar_T.10725.9.2	ASU_Acar_G.10725	3_15570	6:16561171-16709312	1.12421	3.0693	1.449	0.577426	0.21605	0.99975	no	8.15125	11.1736	5.1289	0.45902	-1.12337	0.142117	0.734051	1
ASU_Acar_T.20598.1	ASU_Acar_G.20598	3_15570	GL343779.1:861-80516	1.68711	4.25003	1.33292	0.386015	0.2686	0.99975	no	8.15125	11.1736	5.1289	0.45902	-1.12337	0.142117	0.734051	1
ASU_Acar_T.13821.4	ASU_Acar_G.13821	3_15570	GL343241.1:1521091-1562759	0.563283	1.19681	1.08726	0.268874	0.6256	0.99975	no	8.15125	11.1736	5.1289	0.45902	-1.12337	0.142117	0.734051	1
ASU_Acar_T.9737.2	ASU_Acar_G.9737	3_15640	6:69595882-69629033	0.00867593	2.87808	8.37387	0.281834	0.1179	0.99975	no	2.67847	4.79662	0.56031	0.116813	-3.09772	0.00520994	0.15734	0.5
ASU_Acar_T.16401.3	ASU_Acar_G.16401	3_15640	GL343346.1:61662-109526	0.0326805	1.68275	5.68624	0.341583	0.41825	0.99975	no	2.67847	4.79662	0.56031	0.116813	-3.09772	0.00520994	0.15734	0.5
ASU_Acar_T.19814.1	ASU_Acar_G.19814	3_15640	GL343656.1:192648-204354	0.457182	11.3691	4.63621	2.39636	0.23505	0.99975	no	2.67847	4.79662	0.56031	0.116813	-3.09772	0.00520994	0.15734	0.5
ASU_Acar_T.21860.1	ASU_Acar_G.21860	3_15640	GL344211.1:28924-32722	0.616555	7.92726	3.68452	2.44311	0.0083	0.99975	no	2.67847	4.79662	0.56031	0.116813	-3.09772	0.00520994	0.15734	0.5
ASU_Acar_T.1965.1	ASU_Acar_G.1965	3_15640	1:11807994-11869158	0.180988	2.1329	3.55886	0.558486	0.2501	0.99975	no	2.67847	4.79662	0.56031	0.116813	-3.09772	0.00520994	0.15734	0.5
ASU_Acar_T.17700.2.1	ASU_Acar_G.17700	3_15640	GL343438.1:23201-51017	0.294903	1.26905	2.10544	0.54574	0.37845	0.99975	no	2.67847	4.79662	0.56031	0.116813	-3.09772	0.00520994	0.15734	0.5
ASU_Acar_T.13961.19	ASU_Acar_G.13961	3_15640	GL343245.1:202348-293110	0.33998	1.36489	2.00526	0.302068	0.62275	0.99975	no	2.67847	4.79662	0.56031	0.116813	-3.09772	0.00520994	0.15734	0.5
ASU_Acar_T.22372.2	ASU_Acar_G.22372	3_15640	GL344674.1:714-10897	0.734614	2.74706	1.90283	0.757919	0.11655	0.99975	no	2.67847	4.79662	0.56031	0.116813	-3.09772	0.00520994	0.15734	0.5
ASU_Acar_T.9514.5	ASU_Acar_G.9514	3_15640	5:53629150-53727630	0.524842	1.83808	1.80824	0.382912	0.45155	0.99975	no	2.67847	4.79662	0.56031	0.116813	-3.09772	0.00520994	0.15734	0.5
ASU_Acar_T.11064.1	ASU_Acar_G.11064	3_15640	AAWZ02037426:13223-15493	1.14606	3.56975	1.63915	1.13945	0.1215	0.99975	no	2.67847	4.79662	0.56031	0.116813	-3.09772	0.00520994	0.15734	0.5
ASU_Acar_T.6143.2	ASU_Acar_G.6143	3_15640	3:177523195-177605750	0.338325	1.0167	1.58741	0	1	1	no	2.67847	4.79662	0.56031	0.116813	-3.09772	0.00520994	0.15734	0.5
ASU_Acar_T.4314.8	ASU_Acar_G.4314	3_15640	2:108470000-108813052	0.905732	2.54468	1.49033	0.184016	0.7556	0.99975	no	2.67847	4.79662	0.56031	0.116813	-3.09772	0.00520994	0.15734	0.5
ASU_Acar_T.3894.2	ASU_Acar_G.3894	3_15640	2:194557178-194631603	0.990494	2.34855	1.24555	0.415115	0.41365	0.99975	no	2.67847	4.79662	0.56031	0.116813	-3.09772	0.00520994	0.15734	0.5
ASU_Acar_T.6307.1	ASU_Acar_G.6307	3_15640	3:70247221-70254551	0.577511	1.27621	1.14395	0	1	1	no	2.67847	4.79662	0.56031	0.116813	-3.09772	0.00520994	0.15734	0.5
ASU_Acar_T.21014.4	ASU_Acar_G.21014	3_15640	GL343872.1:34690-77165	1.82359	3.96632	1.12102	0.32482	0.4952	0.99975	no	2.67847	4.79662	0.56031	0.116813	-3.09772	0.00520994	0.15734	0.5
ASU_Acar_T.9514.10	ASU_Acar_G.9514	3_15640	5:53629150-53727630	1.07731	2.3292	1.1124	0.302968	0.56535	0.99975	no	2.67847	4.79662	0.56031	0.116813	-3.09772	0.00520994	0.15734	0.5
ASU_Acar_T.4498.26	ASU_Acar_G.4498	3_15640	2:34581976-34676156	1.16696	2.42181	1.05332	0.446056	0.3884	0.99975	no	2.67847	4.79662	0.56031	0.116813	-3.09772	0.00520994	0.15734	0.5
ASU_Acar_T.13961.17	ASU_Acar_G.13961	3_15640	GL343245.1:202348-293110	1.01819	2.05399	1.01242	0.248622	0.6165	0.99975	no	2.67847	4.79662	0.56031	0.116813	-3.09772	0.00520994	0.15734	0.5
ASU_Acar_T.7249.5	ASU_Acar_G.7249	4_11885	4:38938036-38957820	0.914912	1.93996	1.08433	0.184129	0.6579	0.99975	no	3.03113	4.55679	1.50546	0.330377	-1.59781	0.10833	0.632846	1
ASU_Acar_T.13494.3.1	ASU_Acar_G.13494	5_10513	GL343230.1:106909-681657	0.678656	1.4469	1.09221	0.274035	0.61365	0.99975	no	12.2445	17.007	7.48209	0.439942	-1.18461	0.0750192	0.606852	1
ASU_Acar_T.17559.4.2	ASU_Acar_G.17559	5_10513	GL343428.1:774974-838674	1.02648	2.12583	1.05033	0.48888	0.26365	0.99975	no	12.2445	17.007	7.48209	0.439942	-1.18461	0.0750192	0.606852	1
ASU_Acar_T.13441.1	ASU_Acar_G.13441	5_10675	GL343227.1:864637-880769	7.48082	27.3433	1.86992	2.24443	5e-05	0.0475885	yes	151.758	257.575	45.9405	0.178358	-2.48715	0.000123211	0.00697682	0.05
ASU_Acar_T.1189.1	ASU_Acar_G.1189	5_10675	1:78990582-79253406	12.941	36.16	1.48244	1.57599	0.00045	0.251123	no	151.758	257.575	45.9405	0.178358	-2.48715	0.000123211	0.00697682	0.05
ASU_Acar_T.9053.1	ASU_Acar_G.9053	5_10675	5:1827062-2413273	3.48233	8.39606	1.26966	1.0975	0.0221	0.99975	no	151.758	257.575	45.9405	0.178358	-2.48715	0.000123211	0.00697682	0.05
ASU_Acar_T.14084.1	ASU_Acar_G.14084	5_10675	GL343250.1:1885869-1901778	3.48832	7.62985	1.12912	1.05765	0.0298	0.99975	no	151.758	257.575	45.9405	0.178358	-2.48715	0.000123211	0.00697682	0.05
ASU_Acar_T.14529.2	ASU_Acar_G.14529	5_10675	GL343267.1:1730737-1747464	1.04606	2.23082	1.09261	0.571547	0.2088	0.99975	no	151.758	257.575	45.9405	0.178358	-2.48715	0.000123211	0.00697682	0.05
ASU_Acar_T.8970.1	ASU_Acar_G.8970	5_9840	5:112830512-112976974	1.03975	2.77682	1.41719	0.281776	0.56905	0.99975	no	1.74018	2.92005	0.56031	0.191884	-2.38169	0.0488513	0.526896	1
ASU_Acar_T.3622.3	ASU_Acar_G.3622	5_9840	2:87387951-87473038	5.19409	11.2903	1.12015	0.456204	0.1663	0.99975	no	1.74018	2.92005	0.56031	0.191884	-2.38169	0.0488513	0.526896	1
ASU_Acar_T.15326.2.1	ASU_Acar_G.15326	5_9840	GL343295.1:559239-606125	1.00292	2.14032	1.09362	0.372306	0.446	0.99975	no	1.74018	2.92005	0.56031	0.191884	-2.38169	0.0488513	0.526896	1
ASU_Acar_T.12225.16	ASU_Acar_G.12225	5_9840	GL343196.1:916864-1030429	0.616061	1.24809	1.01857	0.332717	0.4268	0.99975	no	1.74018	2.92005	0.56031	0.191884	-2.38169	0.0488513	0.526896	1
ASU_Acar_T.14234.1	ASU_Acar_G.14234	5_9840	GL343254.1:240517-280805	3.33029	6.66377	1.00069	0.583426	0.23595	0.99975	no	1.74018	2.92005	0.56031	0.191884	-2.38169	0.0488513	0.526896	1
ASU_Acar_T.12988.2	ASU_Acar_G.12988	6_8586	GL343213.1:2141621-2170382	0.359265	1.59928	2.1543	0.386188	0.4218	0.99975	no	2.75134	4.00476	1.49793	0.374036	-1.41875	0.16528	0.756393	1
ASU_Acar_T.16930.4.1	ASU_Acar_G.16930	6_8586	GL343383.1:731654-781752	0.363173	1.24578	1.77833	0.143159	0.67565	0.99975	no	2.75134	4.00476	1.49793	0.374036	-1.41875	0.16528	0.756393	1
ASU_Acar_T.12668.4	ASU_Acar_G.12668	6_8586	GL343204.1:2220136-2296500	1.20186	3.62344	1.59209	0.492095	0.34295	0.99975	no	2.75134	4.00476	1.49793	0.374036	-1.41875	0.16528	0.756393	1
ASU_Acar_T.8277.2	ASU_Acar_G.8277	6_8586	5:3833938-3866717	0.438888	1.22564	1.48161	0.556712	0.36465	0.99975	no	2.75134	4.00476	1.49793	0.374036	-1.41875	0.16528	0.756393	1
ASU_Acar_T.8816.2	ASU_Acar_G.8816	6_8586	5:183006-234422	3.12484	8.52568	1.44803	0.32519	0.4969	0.99975	no	2.75134	4.00476	1.49793	0.374036	-1.41875	0.16528	0.756393	1
ASU_Acar_T.4695.2	ASU_Acar_G.4695	6_8586	2:146011855-146037627	2.14538	5.7036	1.41064	1.05794	0.02245	0.99975	no	2.75134	4.00476	1.49793	0.374036	-1.41875	0.16528	0.756393	1
ASU_Acar_T.5189.1	ASU_Acar_G.5189	6_8586	3:166348109-166396750	3.99258	9.95124	1.31756	0.768963	0.17975	0.99975	no	2.75134	4.00476	1.49793	0.374036	-1.41875	0.16528	0.756393	1
ASU_Acar_T.6251.1.2	ASU_Acar_G.6251	6_8586	3:85018247-85175555	0.519226	1.22727	1.24102	0.135008	0.7758	0.99975	no	2.75134	4.00476	1.49793	0.374036	-1.41875	0.16528	0.756393	1
ASU_Acar_T.14591.1	ASU_Acar_G.14591	6_8731	GL343270.1:987947-1060324	0.87337	1.79553	1.03974	0.253454	0.6344	0.99975	no	7.38536	11.5321	3.2386	0.280833	-1.83221	0.00980421	0.246739	1
ASU_Acar_T.9206.2	ASU_Acar_G.9206	6_9208	5:146473293-146751410	0.0114387	1.37316	6.90744	0.503238	0.3908	0.99975	no	2.72481	3.88442	1.5652	0.402944	-1.31135	0.306031	0.900672	1
ASU_Acar_T.20168.2	ASU_Acar_G.20168	6_9208	GL343708.1:158137-195006	0.675751	4.80621	2.83034	0.556748	0.21955	0.99975	no	2.72481	3.88442	1.5652	0.402944	-1.31135	0.306031	0.900672	1
ASU_Acar_T.15823.1	ASU_Acar_G.15823	6_9208	GL343321.1:1033702-1156159	0.370841	1.70447	2.20045	0.478674	0.2428	0.99975	no	2.72481	3.88442	1.5652	0.402944	-1.31135	0.306031	0.900672	1
ASU_Acar_T.20336.1	ASU_Acar_G.20336	6_9208	GL343735.1:2413-24735	0.325242	1.15307	1.82589	0.268433	0.53795	0.99975	no	2.72481	3.88442	1.5652	0.402944	-1.31135	0.306031	0.900672	1
ASU_Acar_T.14825.5	ASU_Acar_G.14825	6_9208	GL343279.1:719699-753521	1.21098	2.44594	1.01421	0.211555	0.67625	0.99975	no	2.72481	3.88442	1.5652	0.402944	-1.31135	0.306031	0.900672	1
ASU_Acar_T.10719.4	ASU_Acar_G.10719	AAWZ02035903_862	6:12048846-12209413	0.0886986	1.48072	4.06124	0.34945	0.3204	0.99975	no	1.40481	2.18204	0.627589	0.287616	-1.79779	0.28164	0.881953	1
ASU_Acar_T.10604.1	ASU_Acar_G.10604	AAWZ02035903_862	6:78743298-78758504	2.29959	12.5693	2.45046	1.93281	0.0009	0.421191	no	1.40481	2.18204	0.627589	0.287616	-1.79779	0.28164	0.881953	1
ASU_Acar_T.1178.3	ASU_Acar_G.1178	AAWZ02035903_862	1:215714548-215802213	0.203888	1.02673	2.3322	0	1	1	no	1.40481	2.18204	0.627589	0.287616	-1.79779	0.28164	0.881953	1
ASU_Acar_T.19684.1	ASU_Acar_G.19684	AAWZ02035903_862	GL343635.1:208835-348882	0.577208	2.31429	2.0034	0.56916	0.3473	0.99975	no	1.40481	2.18204	0.627589	0.287616	-1.79779	0.28164	0.881953	1
ASU_Acar_T.10719.5.1.1	ASU_Acar_G.10719	AAWZ02035903_862	6:12048846-12209413	1.32483	4.51403	1.76861	0.555597	0.29695	0.99975	no	1.40481	2.18204	0.627589	0.287616	-1.79779	0.28164	0.881953	1
ASU_Acar_T.18407.1	ASU_Acar_G.18407	AAWZ02035903_862	GL343493.1:435227-453870	5.15305	14.9223	1.53398	1.72136	0.00055	0.291713	no	1.40481	2.18204	0.627589	0.287616	-1.79779	0.28164	0.881953	1
ASU_Acar_T.10065.3	ASU_Acar_G.10065	AAWZ02035903_862	6:75997855-76101193	0.797253	2.2167	1.4753	0.889881	0.1439	0.99975	no	1.40481	2.18204	0.627589	0.287616	-1.79779	0.28164	0.881953	1
ASU_Acar_T.2866.4.3	ASU_Acar_G.2866	AAWZ02035903_862	2:198339697-198429864	0.658152	1.74999	1.41086	0.159359	0.7842	0.99975	no	1.40481	2.18204	0.627589	0.287616	-1.79779	0.28164	0.881953	1
ASU_Acar_T.9693.1	ASU_Acar_G.9693	AAWZ02035903_862	6:79245215-79290828	14.8374	37.9303	1.35412	1.59853	0.00075	0.371145	no	1.40481	2.18204	0.627589	0.287616	-1.79779	0.28164	0.881953	1
ASU_Acar_T.19030.2	ASU_Acar_G.19030	AAWZ02035903_862	GL343552.1:268495-279349	6.8661	17.0003	1.30799	1.3249	0.00605	0.99975	no	1.40481	2.18204	0.627589	0.287616	-1.79779	0.28164	0.881953	1
ASU_Acar_T.9831.1	ASU_Acar_G.9831	AAWZ02035903_862	6:38150013-38193114	0.448981	1.10172	1.29504	0	1	1	no	1.40481	2.18204	0.627589	0.287616	-1.79779	0.28164	0.881953	1
ASU_Acar_T.12360.1.1.1	ASU_Acar_G.12360	AAWZ02035903_862	GL343198.1:1909937-1934726	0.478862	1.16409	1.28152	0.209225	0.66725	0.99975	no	1.40481	2.18204	0.627589	0.287616	-1.79779	0.28164	0.881953	1
ASU_Acar_T.6570.1	ASU_Acar_G.6570	AAWZ02035903_862	4:6740710-6780141	2.04889	4.78645	1.22411	1.2774	0.007	0.99975	no	1.40481	2.18204	0.627589	0.287616	-1.79779	0.28164	0.881953	1
ASU_Acar_T.12773.2.2	ASU_Acar_G.12773	AAWZ02035903_862	GL343207.1:1583926-1671265	0.517735	1.20633	1.22034	0.354947	0.4663	0.99975	no	1.40481	2.18204	0.627589	0.287616	-1.79779	0.28164	0.881953	1
ASU_Acar_T.18035.1	ASU_Acar_G.18035	AAWZ02035903_862	GL343467.1:664237-687983	0.484499	1.10949	1.19533	0	1	1	no	1.40481	2.18204	0.627589	0.287616	-1.79779	0.28164	0.881953	1
ASU_Acar_T.1192.3	ASU_Acar_G.1192	AAWZ02035903_862	1:94169359-94243600	1.28408	2.84518	1.14779	0.461165	0.39905	0.99975	no	1.40481	2.18204	0.627589	0.287616	-1.79779	0.28164	0.881953	1
ASU_Acar_T.497.1	ASU_Acar_G.497	AAWZ02035903_862	1:55921635-55964788	1.68351	3.70284	1.13716	0.730965	0.17155	0.99975	no	1.40481	2.18204	0.627589	0.287616	-1.79779	0.28164	0.881953	1
ASU_Acar_T.13652.3	ASU_Acar_G.13652	AAWZ02035903_862	GL343235.1:2028955-2061716	0.716688	1.52014	1.08478	0.187249	0.64965	0.99975	no	1.40481	2.18204	0.627589	0.287616	-1.79779	0.28164	0.881953	1
ASU_Acar_T.8624.2	ASU_Acar_G.8624	AAWZ02035903_862	5:80218471-80257604	2.53388	5.25596	1.0526	0.575526	0.21995	0.99975	no	1.40481	2.18204	0.627589	0.287616	-1.79779	0.28164	0.881953	1
ASU_Acar_T.3894.1	ASU_Acar_G.3894	AAWZ02035903_862	2:194557178-194631603	3.25106	6.7335	1.05045	0.968202	0.0424	0.99975	no	1.40481	2.18204	0.627589	0.287616	-1.79779	0.28164	0.881953	1
ASU_Acar_T.1234.7	ASU_Acar_G.1234	AAWZ02035903_862	1:47791271-47836392	0.611619	1.24408	1.02438	0.373657	0.4716	0.99975	no	1.40481	2.18204	0.627589	0.287616	-1.79779	0.28164	0.881953	1
ASU_Acar_T.5838.3	ASU_Acar_G.5838	AAWZ02035903_862	3:195295082-195352752	1.47421	2.97312	1.01203	0.832843	0.08685	0.99975	no	1.40481	2.18204	0.627589	0.287616	-1.79779	0.28164	0.881953	1
ASU_Acar_T.9673.2	ASU_Acar_G.9673	aca-let-7b	5:29343006-29365837	0.163185	1.66205	3.34838	0.299908	0.41905	0.99975	no	2624.64	3668.79	1580.49	0.430793	-1.21493	0.026446	0.399335	1
ASU_Acar_T.13018.1.1	ASU_Acar_G.13018	aca-let-7b	GL343215.1:1462594-1595611	0.231955	1.4372	2.63135	0.191133	0.58575	0.99975	no	2624.64	3668.79	1580.49	0.430793	-1.21493	0.026446	0.399335	1
ASU_Acar_T.10449.8	ASU_Acar_G.10449	aca-let-7b	6:7330981-7361031	0.306468	1.12043	1.87024	0.280437	0.51145	0.99975	no	2624.64	3668.79	1580.49	0.430793	-1.21493	0.026446	0.399335	1
ASU_Acar_T.10355.1	ASU_Acar_G.10355	aca-let-7b	6:66630552-66657492	0.730389	1.48009	1.01895	0.43031	0.2847	0.99975	no	2624.64	3668.79	1580.49	0.430793	-1.21493	0.026446	0.399335	1
ASU_Acar_T.4017.4	ASU_Acar_G.4017	GL343234.1_6794	2:138447347-138484041	8.43935e-05	1.22138	13.821	0.00983551	0.26205	0.99975	no	2.48326	3.38625	1.58027	0.466674	-1.09951	0.444673	0.970939	1
ASU_Acar_T.17922.1	ASU_Acar_G.17922	GL343234.1_6794	GL343462.1:410473-523066	0.000219578	1.10875	12.3019	0	1	1	no	2.48326	3.38625	1.58027	0.466674	-1.09951	0.444673	0.970939	1
ASU_Acar_T.5153.6.4	ASU_Acar_G.5153	GL343234.1_6794	3:30018398-30095550	0.245419	3.13649	3.67583	0.473091	0.42425	0.99975	no	2.48326	3.38625	1.58027	0.466674	-1.09951	0.444673	0.970939	1
ASU_Acar_T.15166.3	ASU_Acar_G.15166	GL343234.1_6794	GL343287.1:575155-591927	0.311313	2.01323	2.69307	0.329618	0.41225	0.99975	no	2.48326	3.38625	1.58027	0.466674	-1.09951	0.444673	0.970939	1
ASU_Acar_T.3901.6	ASU_Acar_G.3901	GL343234.1_6794	2:79163233-79193003	0.251841	1.00446	1.99583	0	1	1	no	2.48326	3.38625	1.58027	0.466674	-1.09951	0.444673	0.970939	1
ASU_Acar_T.1398.1	ASU_Acar_G.1398	GL343234.1_6794	1:255180998-255298794	0.803096	3.09336	1.94553	0.31523	0.61535	0.99975	no	2.48326	3.38625	1.58027	0.466674	-1.09951	0.444673	0.970939	1
ASU_Acar_T.571.1.2	ASU_Acar_G.571	GL343234.1_6794	1:43574458-43599327	1.07949	2.52579	1.22638	0.375617	0.3963	0.99975	no	2.48326	3.38625	1.58027	0.466674	-1.09951	0.444673	0.970939	1
ASU_Acar_T.13514.5	ASU_Acar_G.13514	GL343234.1_6794	GL343231.1:1756143-1791081	1.9916	4.13767	1.05489	0.484364	0.30265	0.99975	no	2.48326	3.38625	1.58027	0.466674	-1.09951	0.444673	0.970939	1
ASU_Acar_T.1398.3	ASU_Acar_G.1398	GL343234.1_6794	1:255180998-255298794	1.01687	2.04343	1.00687	0.152999	0.7994	0.99975	no	2.48326	3.38625	1.58027	0.466674	-1.09951	0.444673	0.970939	1
ASU_Acar_T.1689.5	ASU_Acar_G.1689	GL343269.1_6197	1:257326507-257439872	0.00205234	1.6681	9.66672	0.0796375	0.2602	0.99975	no	3.70327	5.53885	1.8677	0.3372	-1.56833	0.133654	0.712296	1
ASU_Acar_T.9384.7	ASU_Acar_G.9384	GL343269.1_6197	5:11288909-11383310	0.275384	1.36155	2.30573	0.561774	0.25745	0.99975	no	3.70327	5.53885	1.8677	0.3372	-1.56833	0.133654	0.712296	1
ASU_Acar_T.7417.8	ASU_Acar_G.7417	GL343269.1_6197	4:32600357-32759904	0.454665	2.14473	2.23792	0.596638	0.29025	0.99975	no	3.70327	5.53885	1.8677	0.3372	-1.56833	0.133654	0.712296	1
ASU_Acar_T.13416.5	ASU_Acar_G.13416	GL343269.1_6197	GL343226.1:1367474-1393560	0.333324	1.53612	2.2043	0.351231	0.3853	0.99975	no	3.70327	5.53885	1.8677	0.3372	-1.56833	0.133654	0.712296	1
ASU_Acar_T.22993.1	ASU_Acar_G.22993	GL343269.1_6197	6:70733396-70743420	10.4098	32.0696	1.62327	1.14593	0.0181	0.99975	no	3.70327	5.53885	1.8677	0.3372	-1.56833	0.133654	0.712296	1
ASU_Acar_T.10609.4	ASU_Acar_G.10609	GL343269.1_6197	6:20395461-20407375	0.657352	2.02149	1.62068	0.38722	0.4872	0.99975	no	3.70327	5.53885	1.8677	0.3372	-1.56833	0.133654	0.712296	1
ASU_Acar_T.8816.2	ASU_Acar_G.8816	GL343269.1_6197	5:183006-234422	3.12484	8.52568	1.44803	0.32519	0.4969	0.99975	no	3.70327	5.53885	1.8677	0.3372	-1.56833	0.133654	0.712296	1
ASU_Acar_T.21014.5	ASU_Acar_G.21014	GL343269.1_6197	GL343872.1:34690-77165	0.592273	1.46596	1.30751	0.215138	0.68395	0.99975	no	3.70327	5.53885	1.8677	0.3372	-1.56833	0.133654	0.712296	1
ASU_Acar_T.13970.3	ASU_Acar_G.13970	GL343269.1_6197	GL343245.1:1650235-1684970	0.607388	1.48428	1.28908	0.293203	0.5597	0.99975	no	3.70327	5.53885	1.8677	0.3372	-1.56833	0.133654	0.712296	1
ASU_Acar_T.1846.2	ASU_Acar_G.1846	GL343269.1_6197	1:255369070-255443363	1.33257	2.94759	1.14533	0.366703	0.43355	0.99975	no	3.70327	5.53885	1.8677	0.3372	-1.56833	0.133654	0.712296	1
ASU_Acar_T.2382.1	ASU_Acar_G.2382	GL343269.1_6197	1:90367491-90485829	0.604494	1.32246	1.12942	0.0715017	0.71425	0.99975	no	3.70327	5.53885	1.8677	0.3372	-1.56833	0.133654	0.712296	1
ASU_Acar_T.4543.1	ASU_Acar_G.4543	GL343269.1_6197	2:103610818-103678773	8.86154	18.1587	1.03503	0.409901	0.54795	0.99975	no	3.70327	5.53885	1.8677	0.3372	-1.56833	0.133654	0.712296	1
ASU_Acar_T.1234.7	ASU_Acar_G.1234	GL343269.1_6197	1:47791271-47836392	0.611619	1.24408	1.02438	0.373657	0.4716	0.99975	no	3.70327	5.53885	1.8677	0.3372	-1.56833	0.133654	0.712296	1
ASU_Acar_T.3951.2	ASU_Acar_G.3951	GL343312.1_5257	2:68096240-68131898	0.277954	1.56763	2.49567	0.442482	0.40375	0.99975	no	2.7771	4.68387	0.870337	0.185816	-2.42805	0.0207628	0.363339	1
ASU_Acar_T.20151.6	ASU_Acar_G.20151	GL343312.1_5257	GL343706.1:217067-229219	0.338773	1.78403	2.39674	0.419356	0.5155	0.99975	no	2.7771	4.68387	0.870337	0.185816	-2.42805	0.0207628	0.363339	1
ASU_Acar_T.7245.2	ASU_Acar_G.7245	GL343312.1_5257	4:139238061-139279771	7.37853	23.0641	1.64425	1.73404	0.00155	0.610316	no	2.7771	4.68387	0.870337	0.185816	-2.42805	0.0207628	0.363339	1
ASU_Acar_T.15310.5.2	ASU_Acar_G.15310	GL343312.1_5257	GL343295.1:678175-758767	0.930313	2.64844	1.50935	0.317353	0.6175	0.99975	no	2.7771	4.68387	0.870337	0.185816	-2.42805	0.0207628	0.363339	1
ASU_Acar_T.14390.1	ASU_Acar_G.14390	GL343312.1_5257	GL343261.1:1323977-1520144	1.23486	3.30077	1.41846	0.954021	0.06795	0.99975	no	2.7771	4.68387	0.870337	0.185816	-2.42805	0.0207628	0.363339	1
ASU_Acar_T.4227.18.5	ASU_Acar_G.4227	GL343312.1_5257	2:147134051-147294174	1.01611	2.41404	1.2484	0.293685	0.55825	0.99975	no	2.7771	4.68387	0.870337	0.185816	-2.42805	0.0207628	0.363339	1
ASU_Acar_T.12317.2.1	ASU_Acar_G.12317	GL343312.1_5257	GL343198.1:3338374-3364822	11.0146	25.4975	1.21094	0.870235	0.0992	0.99975	no	2.7771	4.68387	0.870337	0.185816	-2.42805	0.0207628	0.363339	1
ASU_Acar_T.13754.3	ASU_Acar_G.13754	GL343312.1_5257	GL343238.1:252551-340813	21.0209	43.7846	1.0586	0.505353	0.1366	0.99975	no	2.7771	4.68387	0.870337	0.185816	-2.42805	0.0207628	0.363339	1
ASU_Acar_T.21749.1.1	ASU_Acar_G.21749	GL343312.1_5257	GL344146.1:1636-15443	1.85907	3.86697	1.05662	0.406073	0.4383	0.99975	no	2.7771	4.68387	0.870337	0.185816	-2.42805	0.0207628	0.363339	1
ASU_Acar_T.16715.1	ASU_Acar_G.16715	GL343398.1_4033	GL343369.1:626897-629879	1.13751	17.2634	3.92377	3.49266	5e-05	0.0475885	yes	7.17088	11.1887	3.15301	0.281802	-1.82725	0.0400068	0.526896	1
ASU_Acar_T.14912.2	ASU_Acar_G.14912	GL343398.1_4033	GL343281.1:814614-845742	0.40199	2.77592	2.78773	0.682693	0.3781	0.99975	no	7.17088	11.1887	3.15301	0.281802	-1.82725	0.0400068	0.526896	1
ASU_Acar_T.10604.1	ASU_Acar_G.10604	GL343398.1_4033	6:78743298-78758504	2.29959	12.5693	2.45046	1.93281	0.0009	0.421191	no	7.17088	11.1887	3.15301	0.281802	-1.82725	0.0400068	0.526896	1
ASU_Acar_T.16976.6.2	ASU_Acar_G.16976	GL343398.1_4033	GL343385.1:652085-683516	0.608766	2.7601	2.18076	0.416138	0.4072	0.99975	no	7.17088	11.1887	3.15301	0.281802	-1.82725	0.0400068	0.526896	1
ASU_Acar_T.21276.1	ASU_Acar_G.21276	GL343398.1_4033	GL343950.1:72909-79539	0.404579	1.54295	1.9312	1.12584	0.0415	0.99975	no	7.17088	11.1887	3.15301	0.281802	-1.82725	0.0400068	0.526896	1
ASU_Acar_T.15939.2	ASU_Acar_G.15939	GL343398.1_4033	GL343325.1:474703-509689	0.739121	1.72839	1.22555	0.678558	0.23795	0.99975	no	7.17088	11.1887	3.15301	0.281802	-1.82725	0.0400068	0.526896	1
ASU_Acar_T.308.1	ASU_Acar_G.308	GL343398.1_4033	1:120889613-120892965	0.556053	1.30003	1.22525	0.699914	0.1818	0.99975	no	7.17088	11.1887	3.15301	0.281802	-1.82725	0.0400068	0.526896	1
ASU_Acar_T.5369.6	ASU_Acar_G.5369	GL343398.1_4033	3:202144309-202224373	0.668427	1.52833	1.19311	0.467525	0.37255	0.99975	no	7.17088	11.1887	3.15301	0.281802	-1.82725	0.0400068	0.526896	1
ASU_Acar_T.1559.7	ASU_Acar_G.1559	GL343528.1_2927	1:244424423-244471657	1.12014	3.74253	1.74034	0.283723	0.49385	0.99975	no	18.5136	24.7338	12.2934	0.49703	-1.00859	0.101331	0.632846	1
ASU_Acar_T.13460.2.1	ASU_Acar_G.13460	GL343703.1_2182	GL343228.1:1458646-1655026	0.765204	2.95454	1.94902	0.40972	0.42475	0.99975	no	1.22456	2.13155	0.317562	0.148981	-2.7468	0.107496	0.632846	1
ASU_Acar_T.18648.2.1	ASU_Acar_G.18648	GL343703.1_2182	GL343516.1:95507-104355	1.71968	5.95812	1.79272	0.935003	0.0828	0.99975	no	1.22456	2.13155	0.317562	0.148981	-2.7468	0.107496	0.632846	1
ASU_Acar_T.4606.1	ASU_Acar_G.4606	GL343703.1_2182	2:119584275-119599193	1.70249	5.85517	1.78206	0.50308	0.35505	0.99975	no	1.22456	2.13155	0.317562	0.148981	-2.7468	0.107496	0.632846	1
ASU_Acar_T.5269.2	ASU_Acar_G.5269	GL343703.1_2182	3:38491870-38520912	0.370167	1.24248	1.74698	1.08717	0.02275	0.99975	no	1.22456	2.13155	0.317562	0.148981	-2.7468	0.107496	0.632846	1
ASU_Acar_T.13497.1	ASU_Acar_G.13497	GL344067.1_1162	GL343230.1:106909-681657	1.01508	2.66045	1.39007	0.407244	0.37695	0.99975	no	2.3617	3.1582	1.5652	0.495601	-1.01275	0.547567	0.990268	1
ASU_Acar_T.21273.1	ASU_Acar_G.21273	GL344067.1_1162	GL343949.1:97768-104223	14.0597	28.9477	1.04188	1.11029	0.0311	0.99975	no	2.3617	3.1582	1.5652	0.495601	-1.01275	0.547567	0.990268	1
ASU_Acar_T.13497.1	ASU_Acar_G.13497	LGb_7501	GL343230.1:106909-681657	1.01508	2.66045	1.39007	0.407244	0.37695	0.99975	no	2.3617	3.1582	1.5652	0.495601	-1.01275	0.547567	0.990268	1
ASU_Acar_T.21273.1	ASU_Acar_G.21273	LGb_7501	GL343949.1:97768-104223	14.0597	28.9477	1.04188	1.11029	0.0311	0.99975	no	2.3617	3.1582	1.5652	0.495601	-1.01275	0.547567	0.990268	1

## Sheet: mRNAup.miRdown.base
Predicted Targeted Transcript	Predicted Targeted Gene	miRNA_id	Transcript Locus	mRNA_FPKM_S5	mRNA_FPKM_S1	log2(fold_change)	test_stat	p_value	q_value	mRNA_DE?	baseMean	miRNA_expr_S5	miRNA_expr_S1	foldChange	log2FoldChange	pval	padj	miRNA_DE?
ASU_Acar_T.19739.1	ASU_Acar_G.19739	1_16155	GL343643.1:21286-46210	1.08804	0.000823727	-10.3673	-0.121284	0.0521	0.99975	no	19.8419	12.6791	27.0046	2.12986	1.09076	0.0661549	0.554966	1
ASU_Acar_T.6073.2	ASU_Acar_G.6073	1_16155	3:70812157-70851759	31.9861	2.55418	-3.64651	-3.31991	5e-05	0.0475885	yes	19.8419	12.6791	27.0046	2.12986	1.09076	0.0661549	0.554966	1
ASU_Acar_T.8581.1	ASU_Acar_G.8581	1_16155	5:27689923-27698663	16.6222	1.5601	-3.41341	-2.77479	5e-05	0.0475885	yes	19.8419	12.6791	27.0046	2.12986	1.09076	0.0661549	0.554966	1
ASU_Acar_T.15385.1	ASU_Acar_G.15385	1_16155	GL343297.1:783923-833114	3.91971	0.381268	-3.36187	-2.62677	5e-05	0.0475885	yes	19.8419	12.6791	27.0046	2.12986	1.09076	0.0661549	0.554966	1
ASU_Acar_T.4993.6	ASU_Acar_G.4993	1_16155	3:170644024-170779113	1.84998	0.299324	-2.62773	-0.42109	0.4458	0.99975	no	19.8419	12.6791	27.0046	2.12986	1.09076	0.0661549	0.554966	1
ASU_Acar_T.8372.1	ASU_Acar_G.8372	1_16155	5:112492780-112730281	7.31579	1.18744	-2.62316	-2.67811	5e-05	0.0475885	yes	19.8419	12.6791	27.0046	2.12986	1.09076	0.0661549	0.554966	1
ASU_Acar_T.20957.1	ASU_Acar_G.20957	1_16155	GL343859.1:117441-165113	1.94654	0.387042	-2.33035	-0.646084	0.4005	0.99975	no	19.8419	12.6791	27.0046	2.12986	1.09076	0.0661549	0.554966	1
ASU_Acar_T.4280.2	ASU_Acar_G.4280	1_16155	2:101807080-101871447	2.9361	0.797393	-1.88054	-0.459609	0.30085	0.99975	no	19.8419	12.6791	27.0046	2.12986	1.09076	0.0661549	0.554966	1
ASU_Acar_T.16475.1	ASU_Acar_G.16475	1_16155	GL343354.1:31452-156009	4.80479	1.46726	-1.71135	-1.56226	0.0024	0.805043	no	19.8419	12.6791	27.0046	2.12986	1.09076	0.0661549	0.554966	1
ASU_Acar_T.7184.32	ASU_Acar_G.7184	1_16155	4:79398810-79462554	1.5579	0.478878	-1.70187	-0.225868	0.72145	0.99975	no	19.8419	12.6791	27.0046	2.12986	1.09076	0.0661549	0.554966	1
ASU_Acar_T.10448.1	ASU_Acar_G.10448	1_16155	6:80016047-80075248	1.3486	0.432851	-1.63952	-0.328902	0.6697	0.99975	no	19.8419	12.6791	27.0046	2.12986	1.09076	0.0661549	0.554966	1
ASU_Acar_T.4931.2	ASU_Acar_G.4931	1_16155	3:10250774-10311955	2.99797	0.989959	-1.59854	-0.634762	0.3175	0.99975	no	19.8419	12.6791	27.0046	2.12986	1.09076	0.0661549	0.554966	1
ASU_Acar_T.19720.1	ASU_Acar_G.19720	1_16155	GL343642.1:113350-129228	11.1912	3.85276	-1.5384	-0.770808	0.115	0.99975	no	19.8419	12.6791	27.0046	2.12986	1.09076	0.0661549	0.554966	1
ASU_Acar_T.10752.1	ASU_Acar_G.10752	1_16155	6:14469347-14491993	1.63506	0.575003	-1.5077	-0.176851	0.68605	0.99975	no	19.8419	12.6791	27.0046	2.12986	1.09076	0.0661549	0.554966	1
ASU_Acar_T.12957.1.3	ASU_Acar_G.12957	1_16155	GL343212.1:2568917-2675240	5.68371	2.06375	-1.46157	-0.569147	0.31525	0.99975	no	19.8419	12.6791	27.0046	2.12986	1.09076	0.0661549	0.554966	1
ASU_Acar_T.6020.1	ASU_Acar_G.6020	1_16155	3:33690471-33743691	1.10724	0.407373	-1.44255	-0.394985	0.22885	0.99975	no	19.8419	12.6791	27.0046	2.12986	1.09076	0.0661549	0.554966	1
ASU_Acar_T.15203.18	ASU_Acar_G.15203	1_16155	GL343287.1:402007-425555	1.25792	0.463457	-1.44053	-0.252386	0.6684	0.99975	no	19.8419	12.6791	27.0046	2.12986	1.09076	0.0661549	0.554966	1
ASU_Acar_T.13262.8	ASU_Acar_G.13262	1_16155	GL343220.1:790365-837237	1.33353	0.497651	-1.42205	-0.378243	0.40275	0.99975	no	19.8419	12.6791	27.0046	2.12986	1.09076	0.0661549	0.554966	1
ASU_Acar_T.15393.1	ASU_Acar_G.15393	1_16155	GL343298.1:701191-711997	3.8044	1.45061	-1.39101	-0.336563	0.54915	0.99975	no	19.8419	12.6791	27.0046	2.12986	1.09076	0.0661549	0.554966	1
ASU_Acar_T.20766.1	ASU_Acar_G.20766	1_16155	GL343819.1:71480-89741	1.21868	0.489264	-1.31663	-0.697716	0.1878	0.99975	no	19.8419	12.6791	27.0046	2.12986	1.09076	0.0661549	0.554966	1
ASU_Acar_T.7914.2	ASU_Acar_G.7914	1_16155	4:34095010-34119115	2.63467	1.06961	-1.30053	-0.92535	0.05485	0.99975	no	19.8419	12.6791	27.0046	2.12986	1.09076	0.0661549	0.554966	1
ASU_Acar_T.6339.34	ASU_Acar_G.6339	1_16155	3:17432736-17654459	3.3882	1.37845	-1.29747	-0.471638	0.29915	0.99975	no	19.8419	12.6791	27.0046	2.12986	1.09076	0.0661549	0.554966	1
ASU_Acar_T.8732.2	ASU_Acar_G.8732	1_16338	5:756931-770467	1.16311	0.334064	-1.79979	-0.476253	0.36895	0.99975	no	2.58802	1.67209	3.50395	2.09556	1.06733	0.482668	0.990268	1
ASU_Acar_T.1414.2	ASU_Acar_G.1414	1_16338	1:249547408-249568092	1.93352	0.61042	-1.66335	-0.470113	0.36745	0.99975	no	2.58802	1.67209	3.50395	2.09556	1.06733	0.482668	0.990268	1
ASU_Acar_T.6883.3	ASU_Acar_G.6883	1_16338	4:38316094-38372067	1.41629	0.499932	-1.50231	-0.391663	0.5556	0.99975	no	2.58802	1.67209	3.50395	2.09556	1.06733	0.482668	0.990268	1
ASU_Acar_T.15822.1	ASU_Acar_G.15822	1_17045	GL343321.1:177346-193920	1.90194	0.684768	-1.47379	-0.752697	0.19215	0.99975	no	5.10075	2.61121	7.59029	2.9068	1.53943	0.103698	0.632846	1
ASU_Acar_T.16758.2	ASU_Acar_G.16758	1_17045	GL343372.1:644084-722414	3.20363	1.55957	-1.03856	-0.425378	0.31015	0.99975	no	5.10075	2.61121	7.59029	2.9068	1.53943	0.103698	0.632846	1
ASU_Acar_T.4134.1	ASU_Acar_G.4134	1_17788	2:118654547-118658325	4.53951	0.124156	-5.19231	-2.86156	0.0041	0.99975	no	2.26749	1.47938	3.0556	2.06546	1.04646	0.223491	0.847565	1
ASU_Acar_T.18294.12	ASU_Acar_G.18294	1_17788	GL343487.1:264634-410944	1.45849	0.268333	-2.44238	-0.205549	0.56855	0.99975	no	2.26749	1.47938	3.0556	2.06546	1.04646	0.223491	0.847565	1
ASU_Acar_T.16523.5.1	ASU_Acar_G.16523	1_17788	GL343356.1:733537-814139	1.76964	0.683855	-1.37169	-0.275246	0.63555	0.99975	no	2.26749	1.47938	3.0556	2.06546	1.04646	0.223491	0.847565	1
ASU_Acar_T.4155.4	ASU_Acar_G.4155	1_17788	2:68593589-68656618	1.4146	0.597725	-1.24284	-0.333092	0.5325	0.99975	no	2.26749	1.47938	3.0556	2.06546	1.04646	0.223491	0.847565	1
ASU_Acar_T.19739.1	ASU_Acar_G.19739	2_12739	GL343643.1:21286-46210	1.08804	0.000823727	-10.3673	-0.121284	0.0521	0.99975	no	19.8419	12.6791	27.0046	2.12986	1.09076	0.0661549	0.554966	1
ASU_Acar_T.6073.2	ASU_Acar_G.6073	2_12739	3:70812157-70851759	31.9861	2.55418	-3.64651	-3.31991	5e-05	0.0475885	yes	19.8419	12.6791	27.0046	2.12986	1.09076	0.0661549	0.554966	1
ASU_Acar_T.8581.1	ASU_Acar_G.8581	2_12739	5:27689923-27698663	16.6222	1.5601	-3.41341	-2.77479	5e-05	0.0475885	yes	19.8419	12.6791	27.0046	2.12986	1.09076	0.0661549	0.554966	1
ASU_Acar_T.15385.1	ASU_Acar_G.15385	2_12739	GL343297.1:783923-833114	3.91971	0.381268	-3.36187	-2.62677	5e-05	0.0475885	yes	19.8419	12.6791	27.0046	2.12986	1.09076	0.0661549	0.554966	1
ASU_Acar_T.13990.1.1.1	ASU_Acar_G.13990	2_12739	GL343246.1:275933-601133	7.48682	0.789522	-3.2453	-0.518208	0.60125	0.99975	no	19.8419	12.6791	27.0046	2.12986	1.09076	0.0661549	0.554966	1
ASU_Acar_T.14162.2.1	ASU_Acar_G.14162	2_12739	GL343253.1:1237752-1261833	1.75796	0.210617	-3.06121	-1.3576	0.01445	0.99975	no	19.8419	12.6791	27.0046	2.12986	1.09076	0.0661549	0.554966	1
ASU_Acar_T.4993.6	ASU_Acar_G.4993	2_12739	3:170644024-170779113	1.84998	0.299324	-2.62773	-0.42109	0.4458	0.99975	no	19.8419	12.6791	27.0046	2.12986	1.09076	0.0661549	0.554966	1
ASU_Acar_T.8372.1	ASU_Acar_G.8372	2_12739	5:112492780-112730281	7.31579	1.18744	-2.62316	-2.67811	5e-05	0.0475885	yes	19.8419	12.6791	27.0046	2.12986	1.09076	0.0661549	0.554966	1
ASU_Acar_T.20957.1	ASU_Acar_G.20957	2_12739	GL343859.1:117441-165113	1.94654	0.387042	-2.33035	-0.646084	0.4005	0.99975	no	19.8419	12.6791	27.0046	2.12986	1.09076	0.0661549	0.554966	1
ASU_Acar_T.4280.2	ASU_Acar_G.4280	2_12739	2:101807080-101871447	2.9361	0.797393	-1.88054	-0.459609	0.30085	0.99975	no	19.8419	12.6791	27.0046	2.12986	1.09076	0.0661549	0.554966	1
ASU_Acar_T.16475.1	ASU_Acar_G.16475	2_12739	GL343354.1:31452-156009	4.80479	1.46726	-1.71135	-1.56226	0.0024	0.805043	no	19.8419	12.6791	27.0046	2.12986	1.09076	0.0661549	0.554966	1
ASU_Acar_T.7184.32	ASU_Acar_G.7184	2_12739	4:79398810-79462554	1.5579	0.478878	-1.70187	-0.225868	0.72145	0.99975	no	19.8419	12.6791	27.0046	2.12986	1.09076	0.0661549	0.554966	1
ASU_Acar_T.10448.1	ASU_Acar_G.10448	2_12739	6:80016047-80075248	1.3486	0.432851	-1.63952	-0.328902	0.6697	0.99975	no	19.8419	12.6791	27.0046	2.12986	1.09076	0.0661549	0.554966	1
ASU_Acar_T.21318.1	ASU_Acar_G.21318	2_12739	GL343962.1:78629-105175	3.93986	1.2806	-1.62132	-1.07194	0.05765	0.99975	no	19.8419	12.6791	27.0046	2.12986	1.09076	0.0661549	0.554966	1
ASU_Acar_T.4931.2	ASU_Acar_G.4931	2_12739	3:10250774-10311955	2.99797	0.989959	-1.59854	-0.634762	0.3175	0.99975	no	19.8419	12.6791	27.0046	2.12986	1.09076	0.0661549	0.554966	1
ASU_Acar_T.19720.1	ASU_Acar_G.19720	2_12739	GL343642.1:113350-129228	11.1912	3.85276	-1.5384	-0.770808	0.115	0.99975	no	19.8419	12.6791	27.0046	2.12986	1.09076	0.0661549	0.554966	1
ASU_Acar_T.13990.1	ASU_Acar_G.13990	2_12739	GL343246.1:275933-601133	10.8813	3.80294	-1.51666	-0.538498	0.28445	0.99975	no	19.8419	12.6791	27.0046	2.12986	1.09076	0.0661549	0.554966	1
ASU_Acar_T.10752.1	ASU_Acar_G.10752	2_12739	6:14469347-14491993	1.63506	0.575003	-1.5077	-0.176851	0.68605	0.99975	no	19.8419	12.6791	27.0046	2.12986	1.09076	0.0661549	0.554966	1
ASU_Acar_T.12957.1.3	ASU_Acar_G.12957	2_12739	GL343212.1:2568917-2675240	5.68371	2.06375	-1.46157	-0.569147	0.31525	0.99975	no	19.8419	12.6791	27.0046	2.12986	1.09076	0.0661549	0.554966	1
ASU_Acar_T.6020.1	ASU_Acar_G.6020	2_12739	3:33690471-33743691	1.10724	0.407373	-1.44255	-0.394985	0.22885	0.99975	no	19.8419	12.6791	27.0046	2.12986	1.09076	0.0661549	0.554966	1
ASU_Acar_T.15203.18	ASU_Acar_G.15203	2_12739	GL343287.1:402007-425555	1.25792	0.463457	-1.44053	-0.252386	0.6684	0.99975	no	19.8419	12.6791	27.0046	2.12986	1.09076	0.0661549	0.554966	1
ASU_Acar_T.13262.8	ASU_Acar_G.13262	2_12739	GL343220.1:790365-837237	1.33353	0.497651	-1.42205	-0.378243	0.40275	0.99975	no	19.8419	12.6791	27.0046	2.12986	1.09076	0.0661549	0.554966	1
ASU_Acar_T.15393.1	ASU_Acar_G.15393	2_12739	GL343298.1:701191-711997	3.8044	1.45061	-1.39101	-0.336563	0.54915	0.99975	no	19.8419	12.6791	27.0046	2.12986	1.09076	0.0661549	0.554966	1
ASU_Acar_T.20766.1	ASU_Acar_G.20766	2_12739	GL343819.1:71480-89741	1.21868	0.489264	-1.31663	-0.697716	0.1878	0.99975	no	19.8419	12.6791	27.0046	2.12986	1.09076	0.0661549	0.554966	1
ASU_Acar_T.7914.2	ASU_Acar_G.7914	2_12739	4:34095010-34119115	2.63467	1.06961	-1.30053	-0.92535	0.05485	0.99975	no	19.8419	12.6791	27.0046	2.12986	1.09076	0.0661549	0.554966	1
ASU_Acar_T.6339.34	ASU_Acar_G.6339	2_12739	3:17432736-17654459	3.3882	1.37845	-1.29747	-0.471638	0.29915	0.99975	no	19.8419	12.6791	27.0046	2.12986	1.09076	0.0661549	0.554966	1
ASU_Acar_T.17199.4	ASU_Acar_G.17199	2_12739	GL343401.1:657459-712087	1.12521	0.523836	-1.10301	-0.390698	0.39825	0.99975	no	19.8419	12.6791	27.0046	2.12986	1.09076	0.0661549	0.554966	1
ASU_Acar_T.21497.3	ASU_Acar_G.21497	2_12739	GL344031.1:38531-55676	5.68925	2.74891	-1.04938	-0.658247	0.1646	0.99975	no	19.8419	12.6791	27.0046	2.12986	1.09076	0.0661549	0.554966	1
ASU_Acar_T.8668.1	ASU_Acar_G.8668	2_12739	5:144665448-145026620	1.1456	0.556256	-1.04228	-0.61989	0.2253	0.99975	no	19.8419	12.6791	27.0046	2.12986	1.09076	0.0661549	0.554966	1
ASU_Acar_T.2414.6.2	ASU_Acar_G.2414	2_13110	1:12278214-12398447	1.25414	0.282081	-2.15251	-0.453771	0.4855	0.99975	no	2.81931	1.43226	4.20636	2.93687	1.55428	0.117159	0.663411	1
ASU_Acar_T.14993.1	ASU_Acar_G.14993	2_13110	GL343282.1:74755-102155	1.31077	0.471927	-1.47378	-1.0116	0.05985	0.99975	no	2.81931	1.43226	4.20636	2.93687	1.55428	0.117159	0.663411	1
ASU_Acar_T.17336.1	ASU_Acar_G.17336	2_13110	GL343413.1:195828-201896	902.02	355.407	-1.34369	-1.25024	0.0298	0.99975	no	2.81931	1.43226	4.20636	2.93687	1.55428	0.117159	0.663411	1
ASU_Acar_T.4623.14	ASU_Acar_G.4623	2_13110	2:41832479-41943651	2.593	1.21847	-1.08956	-0.473156	0.33365	0.99975	no	2.81931	1.43226	4.20636	2.93687	1.55428	0.117159	0.663411	1
ASU_Acar_T.18969.3	ASU_Acar_G.18969	2_13177	GL343545.1:385854-397495	9.91295	0.460959	-4.4266	-0.385715	0.5507	0.99975	no	7.32382	3.79186	10.8558	2.86292	1.51749	0.0431175	0.526896	1
ASU_Acar_T.4993.6	ASU_Acar_G.4993	2_13177	3:170644024-170779113	1.84998	0.299324	-2.62773	-0.42109	0.4458	0.99975	no	7.32382	3.79186	10.8558	2.86292	1.51749	0.0431175	0.526896	1
ASU_Acar_T.16488.3	ASU_Acar_G.16488	2_13177	GL343355.1:719424-741730	42.6728	7.964	-2.42175	-1.76334	0.0015	0.59516	no	7.32382	3.79186	10.8558	2.86292	1.51749	0.0431175	0.526896	1
ASU_Acar_T.10448.1	ASU_Acar_G.10448	2_13177	6:80016047-80075248	1.3486	0.432851	-1.63952	-0.328902	0.6697	0.99975	no	7.32382	3.79186	10.8558	2.86292	1.51749	0.0431175	0.526896	1
ASU_Acar_T.16488.1	ASU_Acar_G.16488	2_13177	GL343355.1:719424-741730	5.62133	1.80742	-1.63698	-0.401697	0.3981	0.99975	no	7.32382	3.79186	10.8558	2.86292	1.51749	0.0431175	0.526896	1
ASU_Acar_T.17098.3	ASU_Acar_G.17098	2_13177	GL343395.1:657694-763096	2.10264	0.711333	-1.5636	-0.0545013	0.29795	0.99975	no	7.32382	3.79186	10.8558	2.86292	1.51749	0.0431175	0.526896	1
ASU_Acar_T.19720.1	ASU_Acar_G.19720	2_13177	GL343642.1:113350-129228	11.1912	3.85276	-1.5384	-0.770808	0.115	0.99975	no	7.32382	3.79186	10.8558	2.86292	1.51749	0.0431175	0.526896	1
ASU_Acar_T.13262.8	ASU_Acar_G.13262	2_13177	GL343220.1:790365-837237	1.33353	0.497651	-1.42205	-0.378243	0.40275	0.99975	no	7.32382	3.79186	10.8558	2.86292	1.51749	0.0431175	0.526896	1
ASU_Acar_T.18969.8	ASU_Acar_G.18969	2_13177	GL343545.1:385854-397495	2.17767	0.81659	-1.41511	-0.098825	0.79005	0.99975	no	7.32382	3.79186	10.8558	2.86292	1.51749	0.0431175	0.526896	1
ASU_Acar_T.15393.1	ASU_Acar_G.15393	2_13177	GL343298.1:701191-711997	3.8044	1.45061	-1.39101	-0.336563	0.54915	0.99975	no	7.32382	3.79186	10.8558	2.86292	1.51749	0.0431175	0.526896	1
ASU_Acar_T.20766.1	ASU_Acar_G.20766	2_13177	GL343819.1:71480-89741	1.21868	0.489264	-1.31663	-0.697716	0.1878	0.99975	no	7.32382	3.79186	10.8558	2.86292	1.51749	0.0431175	0.526896	1
ASU_Acar_T.1575.8	ASU_Acar_G.1575	2_13177	1:30354109-30425982	1.1336	0.484612	-1.22601	-0.168442	0.7026	0.99975	no	7.32382	3.79186	10.8558	2.86292	1.51749	0.0431175	0.526896	1
ASU_Acar_T.3819.5	ASU_Acar_G.3819	2_13177	2:95056176-95081839	4.84547	2.34902	-1.04458	-0.588576	0.22205	0.99975	no	7.32382	3.79186	10.8558	2.86292	1.51749	0.0431175	0.526896	1
ASU_Acar_T.20960.1	ASU_Acar_G.20960	2_13177	GL343861.1:4793-10323	3.4037	1.67374	-1.02402	-0.898031	0.0613	0.99975	no	7.32382	3.79186	10.8558	2.86292	1.51749	0.0431175	0.526896	1
ASU_Acar_T.15943.2	ASU_Acar_G.15943	2_13177	GL343326.1:424121-514028	1.43682	0.717809	-1.00121	-0.208415	0.66605	0.99975	no	7.32382	3.79186	10.8558	2.86292	1.51749	0.0431175	0.526896	1
ASU_Acar_T.7172.1	ASU_Acar_G.7172	2_13632	4:118742968-118768470	71.9023	4.67863	-3.94188	-3.27277	5e-05	0.0475885	yes	3.2693	1.97755	4.56106	2.30642	1.20565	0.145838	0.734051	1
ASU_Acar_T.7172.2	ASU_Acar_G.7172	2_13632	4:118742968-118768470	4.68972	0.888518	-2.40003	-0.409429	0.25665	0.99975	no	3.2693	1.97755	4.56106	2.30642	1.20565	0.145838	0.734051	1
ASU_Acar_T.20024.2	ASU_Acar_G.20024	2_13632	GL343686.1:93774-121104	4.65507	1.66486	-1.4834	-1.07373	0.04145	0.99975	no	3.2693	1.97755	4.56106	2.30642	1.20565	0.145838	0.734051	1
ASU_Acar_T.20024.1	ASU_Acar_G.20024	2_13632	GL343686.1:93774-121104	1.53654	0.59292	-1.37377	-0.495266	0.30335	0.99975	no	3.2693	1.97755	4.56106	2.30642	1.20565	0.145838	0.734051	1
ASU_Acar_T.12533.1	ASU_Acar_G.12533	2_13632	GL343202.1:3956750-4100320	1.29192	0.532511	-1.27863	-0.248104	0.66535	0.99975	no	3.2693	1.97755	4.56106	2.30642	1.20565	0.145838	0.734051	1
ASU_Acar_T.16354.3	ASU_Acar_G.16354	2_13632	GL343344.1:566235-742136	1.74551	0.83812	-1.05842	-0.288987	0.49235	0.99975	no	3.2693	1.97755	4.56106	2.30642	1.20565	0.145838	0.734051	1
ASU_Acar_T.16354.3.1	ASU_Acar_G.16354	2_13632	GL343344.1:566235-742136	1.74551	0.83812	-1.05842	-0.287076	0.4889	0.99975	no	3.2693	1.97755	4.56106	2.30642	1.20565	0.145838	0.734051	1
ASU_Acar_T.5658.2.1	ASU_Acar_G.5658	2_13632	3:70553773-70575942	2.61269	1.27912	-1.03038	-0.359968	0.44915	0.99975	no	3.2693	1.97755	4.56106	2.30642	1.20565	0.145838	0.734051	1
ASU_Acar_T.17732.1	ASU_Acar_G.17732	2_14171	GL343442.1:881058-890579	1.97441	0.49838	-1.9861	-1.40231	0.0082	0.99975	no	859.225	508.687	1209.76	2.37821	1.24987	0.0538471	0.54206	1
ASU_Acar_T.1632.10	ASU_Acar_G.1632	4_11015	1:70503532-70547118	2.30369	0.0003153	-12.8349	-0.0412241	0.3886	0.99975	no	2.23337	1.45582	3.01092	2.0682	1.04838	0.350964	0.94635	1
ASU_Acar_T.1632.14	ASU_Acar_G.1632	4_11015	1:70503532-70547118	2.28133	0.0051412	-8.79355	-0.215003	0.39455	0.99975	no	2.23337	1.45582	3.01092	2.0682	1.04838	0.350964	0.94635	1
ASU_Acar_T.1632.2	ASU_Acar_G.1632	4_11015	1:70503532-70547118	3.71376	0.0106878	-8.44077	-0.271358	0.38625	0.99975	no	2.23337	1.45582	3.01092	2.0682	1.04838	0.350964	0.94635	1
ASU_Acar_T.6733.27	ASU_Acar_G.6733	4_11015	4:77923150-78043227	1.30559	0.00472485	-8.11022	-0.0821668	0.271	0.99975	no	2.23337	1.45582	3.01092	2.0682	1.04838	0.350964	0.94635	1
ASU_Acar_T.1632.9	ASU_Acar_G.1632	4_11015	1:70503532-70547118	64.2625	0.260833	-7.9447	-1.66909	0.21805	0.99975	no	2.23337	1.45582	3.01092	2.0682	1.04838	0.350964	0.94635	1
ASU_Acar_T.1632.15	ASU_Acar_G.1632	4_11015	1:70503532-70547118	47.9795	0.200418	-7.90327	-1.32748	0.227	0.99975	no	2.23337	1.45582	3.01092	2.0682	1.04838	0.350964	0.94635	1
ASU_Acar_T.1632.10.1	ASU_Acar_G.1632	4_11015	1:70503532-70547118	13.2094	0.0828446	-7.31694	-0.827291	0.3103	0.99975	no	2.23337	1.45582	3.01092	2.0682	1.04838	0.350964	0.94635	1
ASU_Acar_T.1632.6	ASU_Acar_G.1632	4_11015	1:70503532-70547118	9.39799	0.158673	-5.88823	-0.59333	0.20525	0.99975	no	2.23337	1.45582	3.01092	2.0682	1.04838	0.350964	0.94635	1
ASU_Acar_T.22145.1	ASU_Acar_G.22145	4_11015	GL344430.1:10183-35400	4.454	0.288418	-3.94887	-2.31965	0.00125	0.524826	no	2.23337	1.45582	3.01092	2.0682	1.04838	0.350964	0.94635	1
ASU_Acar_T.18642.2	ASU_Acar_G.18642	4_11015	GL343516.1:156529-180336	1.0026	0.177757	-2.49576	0	1	1	no	2.23337	1.45582	3.01092	2.0682	1.04838	0.350964	0.94635	1
ASU_Acar_T.3052.7	ASU_Acar_G.3052	4_11015	2:70622642-70884283	2.69352	0.579456	-2.21672	-0.642192	0.32185	0.99975	no	2.23337	1.45582	3.01092	2.0682	1.04838	0.350964	0.94635	1
ASU_Acar_T.17974.3	ASU_Acar_G.17974	4_11015	GL343464.1:178316-189337	4.81151	1.05896	-2.18385	-0.612078	0.3215	0.99975	no	2.23337	1.45582	3.01092	2.0682	1.04838	0.350964	0.94635	1
ASU_Acar_T.17850.2	ASU_Acar_G.17850	4_11015	GL343454.1:20452-429109	1.6672	0.408921	-2.02753	-0.508791	0.353	0.99975	no	2.23337	1.45582	3.01092	2.0682	1.04838	0.350964	0.94635	1
ASU_Acar_T.1247.3	ASU_Acar_G.1247	4_11015	1:39375379-39414819	2.5193	0.633466	-1.99168	-0.401353	0.50035	0.99975	no	2.23337	1.45582	3.01092	2.0682	1.04838	0.350964	0.94635	1
ASU_Acar_T.18325.1	ASU_Acar_G.18325	4_11015	GL343489.1:546475-564315	2.25734	0.58112	-1.95772	-1.29935	0.0131	0.99975	no	2.23337	1.45582	3.01092	2.0682	1.04838	0.350964	0.94635	1
ASU_Acar_T.6674.1	ASU_Acar_G.6674	4_11015	4:100016748-100082516	1.28211	0.408086	-1.65157	-0.267875	0.4477	0.99975	no	2.23337	1.45582	3.01092	2.0682	1.04838	0.350964	0.94635	1
ASU_Acar_T.22734.4.1	ASU_Acar_G.22734	4_11015	LGb:1342810-1373659	2.48088	0.856611	-1.53414	-0.240484	0.61635	0.99975	no	2.23337	1.45582	3.01092	2.0682	1.04838	0.350964	0.94635	1
ASU_Acar_T.12163.1	ASU_Acar_G.12163	4_11015	GL343194.1:3241842-3245575	2.77872	1.0045	-1.46795	-1.32444	0.01345	0.99975	no	2.23337	1.45582	3.01092	2.0682	1.04838	0.350964	0.94635	1
ASU_Acar_T.15180.1	ASU_Acar_G.15180	4_11015	GL343287.1:437844-454897	3.26714	1.40193	-1.22062	-0.430384	0.3831	0.99975	no	2.23337	1.45582	3.01092	2.0682	1.04838	0.350964	0.94635	1
ASU_Acar_T.21152.1	ASU_Acar_G.21152	4_11015	GL343907.1:24766-41715	1.27746	0.573532	-1.15533	-0.607228	0.2771	0.99975	no	2.23337	1.45582	3.01092	2.0682	1.04838	0.350964	0.94635	1
ASU_Acar_T.21633.5	ASU_Acar_G.21633	4_11015	GL344088.1:52112-73602	4.20773	1.93188	-1.12304	-0.979932	0.0387	0.99975	no	2.23337	1.45582	3.01092	2.0682	1.04838	0.350964	0.94635	1
ASU_Acar_T.14659.1	ASU_Acar_G.14659	4_11015	GL343274.1:1174984-1205018	1.36727	0.64904	-1.07492	-0.655125	0.1685	0.99975	no	2.23337	1.45582	3.01092	2.0682	1.04838	0.350964	0.94635	1
ASU_Acar_T.1632.1	ASU_Acar_G.1632	4_11015	1:70503532-70547118	1.05731	0	inf	nan	0.16425	0.99975	no	2.23337	1.45582	3.01092	2.0682	1.04838	0.350964	0.94635	1
ASU_Acar_T.1632.5	ASU_Acar_G.1632	4_11015	1:70503532-70547118	3.47541	0	inf	nan	0.1561	0.99975	no	2.23337	1.45582	3.01092	2.0682	1.04838	0.350964	0.94635	1
ASU_Acar_T.1632.4	ASU_Acar_G.1632	4_11015	1:70503532-70547118	11.7021	0	inf	nan	0.1521	0.99975	no	2.23337	1.45582	3.01092	2.0682	1.04838	0.350964	0.94635	1
ASU_Acar_T.1835.2.2	ASU_Acar_G.1835	4_11792	1:94528853-94604019	1.02867	0.120281	-3.0963	-1.16605	0.0938	0.99975	no	1.66291	0.942495	2.38333	2.52875	1.33842	0.333979	0.928175	1
ASU_Acar_T.15598.1.1	ASU_Acar_G.15598	4_11792	GL343309.1:1230682-1308898	1.11784	0.28091	-1.99254	0	1	1	no	1.66291	0.942495	2.38333	2.52875	1.33842	0.333979	0.928175	1
ASU_Acar_T.11246.1	ASU_Acar_G.11246	4_11792	AAWZ02038284:7-12110	1.00196	0.294566	-1.76617	0	1	1	no	1.66291	0.942495	2.38333	2.52875	1.33842	0.333979	0.928175	1
ASU_Acar_T.14262.5.2	ASU_Acar_G.14262	6_9051	GL343256.1:1379500-1410878	1.14171	0.205718	-2.47245	-0.323719	0.49935	0.99975	no	31.8137	19.8732	43.7542	2.20167	1.1386	0.0933552	0.632846	1
ASU_Acar_T.13709.6	ASU_Acar_G.13709	6_9051	GL343237.1:1707416-1832743	1.20908	0	inf	nan	0.10145	0.99975	no	31.8137	19.8732	43.7542	2.20167	1.1386	0.0933552	0.632846	1
ASU_Acar_T.1632.3	ASU_Acar_G.1632	6_9312	1:70503532-70547118	9.02775	0.207695	-5.44182	-1.0034	0.02095	0.99975	no	5.05793	3.07405	7.04181	2.29073	1.19581	0.103799	0.632846	1
ASU_Acar_T.1724.2	ASU_Acar_G.1724	6_9312	1:150143904-150168578	4.5607	1.4127	-1.6908	-0.823473	0.14545	0.99975	no	5.05793	3.07405	7.04181	2.29073	1.19581	0.103799	0.632846	1
ASU_Acar_T.14705.2	ASU_Acar_G.14705	6_9312	GL343275.1:1423078-1471324	2.93217	1.17483	-1.31951	-0.55577	0.38165	0.99975	no	5.05793	3.07405	7.04181	2.29073	1.19581	0.103799	0.632846	1
ASU_Acar_T.14026.2	ASU_Acar_G.14026	6_9312	GL343248.1:2006499-2066402	1.80307	0.736182	-1.29232	-0.39178	0.4457	0.99975	no	5.05793	3.07405	7.04181	2.29073	1.19581	0.103799	0.632846	1
ASU_Acar_T.610.1	ASU_Acar_G.610	6_9312	1:221813467-221830384	1.80542	0.790792	-1.19097	-1.1189	0.0211	0.99975	no	5.05793	3.07405	7.04181	2.29073	1.19581	0.103799	0.632846	1
ASU_Acar_T.18969.3	ASU_Acar_G.18969	AAWZ02039082_194	GL343545.1:385854-397495	9.91295	0.460959	-4.4266	-0.385715	0.5507	0.99975	no	7.32382	3.79186	10.8558	2.86292	1.51749	0.0431175	0.526896	1
ASU_Acar_T.1.1	ASU_Acar_G.1	AAWZ02039082_194	1:232744799-232806777	4.15149	0.597235	-2.79726	-1.19625	0.23225	0.99975	no	7.32382	3.79186	10.8558	2.86292	1.51749	0.0431175	0.526896	1
ASU_Acar_T.2315.1	ASU_Acar_G.2315	AAWZ02039082_194	1:124569779-124659146	3.05769	0.456849	-2.74265	-0.533276	0.3198	0.99975	no	7.32382	3.79186	10.8558	2.86292	1.51749	0.0431175	0.526896	1
ASU_Acar_T.4993.6	ASU_Acar_G.4993	AAWZ02039082_194	3:170644024-170779113	1.84998	0.299324	-2.62773	-0.42109	0.4458	0.99975	no	7.32382	3.79186	10.8558	2.86292	1.51749	0.0431175	0.526896	1
ASU_Acar_T.16488.3	ASU_Acar_G.16488	AAWZ02039082_194	GL343355.1:719424-741730	42.6728	7.964	-2.42175	-1.76334	0.0015	0.59516	no	7.32382	3.79186	10.8558	2.86292	1.51749	0.0431175	0.526896	1
ASU_Acar_T.18591.1	ASU_Acar_G.18591	AAWZ02039082_194	GL343511.1:503195-543396	1.01887	0.218495	-2.2213	0	1	1	no	7.32382	3.79186	10.8558	2.86292	1.51749	0.0431175	0.526896	1
ASU_Acar_T.7319.5	ASU_Acar_G.7319	AAWZ02039082_194	4:119764499-119830596	1.82429	0.500522	-1.86583	-0.4606	0.41045	0.99975	no	7.32382	3.79186	10.8558	2.86292	1.51749	0.0431175	0.526896	1
ASU_Acar_T.10448.1	ASU_Acar_G.10448	AAWZ02039082_194	6:80016047-80075248	1.3486	0.432851	-1.63952	-0.328902	0.6697	0.99975	no	7.32382	3.79186	10.8558	2.86292	1.51749	0.0431175	0.526896	1
ASU_Acar_T.16488.1	ASU_Acar_G.16488	AAWZ02039082_194	GL343355.1:719424-741730	5.62133	1.80742	-1.63698	-0.401697	0.3981	0.99975	no	7.32382	3.79186	10.8558	2.86292	1.51749	0.0431175	0.526896	1
ASU_Acar_T.17098.3	ASU_Acar_G.17098	AAWZ02039082_194	GL343395.1:657694-763096	2.10264	0.711333	-1.5636	-0.0545013	0.29795	0.99975	no	7.32382	3.79186	10.8558	2.86292	1.51749	0.0431175	0.526896	1
ASU_Acar_T.19720.1	ASU_Acar_G.19720	AAWZ02039082_194	GL343642.1:113350-129228	11.1912	3.85276	-1.5384	-0.770808	0.115	0.99975	no	7.32382	3.79186	10.8558	2.86292	1.51749	0.0431175	0.526896	1
ASU_Acar_T.13262.8	ASU_Acar_G.13262	AAWZ02039082_194	GL343220.1:790365-837237	1.33353	0.497651	-1.42205	-0.378243	0.40275	0.99975	no	7.32382	3.79186	10.8558	2.86292	1.51749	0.0431175	0.526896	1
ASU_Acar_T.18969.8	ASU_Acar_G.18969	AAWZ02039082_194	GL343545.1:385854-397495	2.17767	0.81659	-1.41511	-0.098825	0.79005	0.99975	no	7.32382	3.79186	10.8558	2.86292	1.51749	0.0431175	0.526896	1
ASU_Acar_T.15393.1	ASU_Acar_G.15393	AAWZ02039082_194	GL343298.1:701191-711997	3.8044	1.45061	-1.39101	-0.336563	0.54915	0.99975	no	7.32382	3.79186	10.8558	2.86292	1.51749	0.0431175	0.526896	1
ASU_Acar_T.20766.1	ASU_Acar_G.20766	AAWZ02039082_194	GL343819.1:71480-89741	1.21868	0.489264	-1.31663	-0.697716	0.1878	0.99975	no	7.32382	3.79186	10.8558	2.86292	1.51749	0.0431175	0.526896	1
ASU_Acar_T.1575.8	ASU_Acar_G.1575	AAWZ02039082_194	1:30354109-30425982	1.1336	0.484612	-1.22601	-0.168442	0.7026	0.99975	no	7.32382	3.79186	10.8558	2.86292	1.51749	0.0431175	0.526896	1
ASU_Acar_T.1246.7	ASU_Acar_G.1246	AAWZ02039082_194	1:95948236-95979815	4.56927	2.18433	-1.06477	-0.700241	0.09665	0.99975	no	7.32382	3.79186	10.8558	2.86292	1.51749	0.0431175	0.526896	1
ASU_Acar_T.3819.5	ASU_Acar_G.3819	AAWZ02039082_194	2:95056176-95081839	4.84547	2.34902	-1.04458	-0.588576	0.22205	0.99975	no	7.32382	3.79186	10.8558	2.86292	1.51749	0.0431175	0.526896	1
ASU_Acar_T.20960.1	ASU_Acar_G.20960	AAWZ02039082_194	GL343861.1:4793-10323	3.4037	1.67374	-1.02402	-0.898031	0.0613	0.99975	no	7.32382	3.79186	10.8558	2.86292	1.51749	0.0431175	0.526896	1
ASU_Acar_T.15943.2	ASU_Acar_G.15943	AAWZ02039082_194	GL343326.1:424121-514028	1.43682	0.717809	-1.00121	-0.208415	0.66605	0.99975	no	7.32382	3.79186	10.8558	2.86292	1.51749	0.0431175	0.526896	1
ASU_Acar_T.1366.17	ASU_Acar_G.1366	GL343227.1_7195	1:41028238-41090116	1.23099	0.426638	-1.52873	-0.280751	0.5832	0.99975	no	2.72121	1.5913	3.85112	2.4201	1.27507	0.238863	0.850678	1
ASU_Acar_T.19507.2	ASU_Acar_G.19507	GL343252.1_6386	GL343611.1:320984-372744	32.709	4.18313	-2.96703	-1.78271	0.00015	0.113794	no	2.21826	1.44067	2.99585	2.07949	1.05623	0.329521	0.921438	1
ASU_Acar_T.19739.1	ASU_Acar_G.19739	GL344004.1_1267	GL343643.1:21286-46210	1.08804	0.000823727	-10.3673	-0.121284	0.0521	0.99975	no	6.37237	4.19747	8.54727	2.03629	1.02594	0.163889	0.756393	1
ASU_Acar_T.2621.1.1	ASU_Acar_G.2621	GL344004.1_1267	2:146311839-146359437	2.80016	0.336026	-3.05886	-0.368318	0.3713	0.99975	no	6.37237	4.19747	8.54727	2.03629	1.02594	0.163889	0.756393	1
ASU_Acar_T.21842.2	ASU_Acar_G.21842	GL344004.1_1267	GL344200.1:10154-62377	1.89204	0.398382	-2.24772	-0.661768	0.21025	0.99975	no	6.37237	4.19747	8.54727	2.03629	1.02594	0.163889	0.756393	1
ASU_Acar_T.4363.1.2	ASU_Acar_G.4363	GL344004.1_1267	2:95440021-95459195	7.57509	2.14029	-1.82346	-0.082478	0.60195	0.99975	no	6.37237	4.19747	8.54727	2.03629	1.02594	0.163889	0.756393	1
ASU_Acar_T.10033.3	ASU_Acar_G.10033	GL344004.1_1267	6:16471163-16560216	2.07437	0.631584	-1.71563	-0.405157	0.58205	0.99975	no	6.37237	4.19747	8.54727	2.03629	1.02594	0.163889	0.756393	1
ASU_Acar_T.666.1.1	ASU_Acar_G.666	LGf_7670	1:35099893-35163187	1.44974	0.414445	-1.80654	-0.404602	0.30775	0.99975	no	2.83395	1.7495	3.9184	2.23972	1.16332	0.17022	0.763175	1

## Sheet: mRNAup.miRup.tip
Predicted Targeted Transcript	Predicted Targeted Gene	miRNA_id	Transcript Locus	mRNA_FPKM_S5	mRNA_FPKM_S1	log2(fold_change)	test_stat	p_value	q_value	mRNA_DE?	baseMean	miRNA_expr_S5	miRNA_expr_S1	foldChange	log2FoldChange	pval	padj	miRNA_DE?
ASU_Acar_T.6676.2	ASU_Acar_G.6676	1_16155	4:76361993-76489135	0	2.39968	inf	nan	0.15385	0.99975	no	19.8419	12.6791	27.0046	2.12986	1.09076	0.0661549	0.554966	no
ASU_Acar_T.7184.23	ASU_Acar_G.7184	1_16155	4:79398810-79462554	0	1.06516	inf	nan	0.1893	0.99975	no	19.8419	12.6791	27.0046	2.12986	1.09076	0.0661549	0.554966	no
ASU_Acar_T.8731.5	ASU_Acar_G.8731	1_16155	5:565508-648752	9.90839e-05	1.4302	13.8172	0.0370934	0.3592	0.99975	no	19.8419	12.6791	27.0046	2.12986	1.09076	0.0661549	0.554966	no
ASU_Acar_T.13118.5	ASU_Acar_G.13118	1_16155	GL343218.1:233015-256590	0.00229179	1.21649	9.05203	0.0956288	0.2536	0.99975	no	19.8419	12.6791	27.0046	2.12986	1.09076	0.0661549	0.554966	no
ASU_Acar_T.2879.1	ASU_Acar_G.2879	1_16155	2:117889039-117931608	0.0131224	1.61057	6.9394	0.213864	0.35905	0.99975	no	19.8419	12.6791	27.0046	2.12986	1.09076	0.0661549	0.554966	no
ASU_Acar_T.9647.17	ASU_Acar_G.9647	1_16155	5:80258291-80309392	0.03182	1.1637	5.19265	0.254422	0.27315	0.99975	no	19.8419	12.6791	27.0046	2.12986	1.09076	0.0661549	0.554966	no
ASU_Acar_T.19816.1	ASU_Acar_G.19816	1_16155	GL343656.1:207131-220807	0.294704	6.07395	4.3653	2.13837	0.00325	0.993498	no	19.8419	12.6791	27.0046	2.12986	1.09076	0.0661549	0.554966	no
ASU_Acar_T.3359.1	ASU_Acar_G.3359	1_16155	2:26633999-26689249	0.159768	2.36342	3.88683	0.880592	0.2328	0.99975	no	19.8419	12.6791	27.0046	2.12986	1.09076	0.0661549	0.554966	no
ASU_Acar_T.6020.2	ASU_Acar_G.6020	1_16155	3:33690471-33743691	0.169887	1.74393	3.3597	1.05663	0.23485	0.99975	no	19.8419	12.6791	27.0046	2.12986	1.09076	0.0661549	0.554966	no
ASU_Acar_T.7914.1	ASU_Acar_G.7914	1_16155	4:34095010-34119115	0.18373	1.23299	2.7465	0.707941	0.262	0.99975	no	19.8419	12.6791	27.0046	2.12986	1.09076	0.0661549	0.554966	no
ASU_Acar_T.13649.11	ASU_Acar_G.13649	1_16155	GL343235.1:1670085-1797139	0.191982	1.27558	2.73211	0.451882	0.33045	0.99975	no	19.8419	12.6791	27.0046	2.12986	1.09076	0.0661549	0.554966	no
ASU_Acar_T.10312.2	ASU_Acar_G.10312	1_16155	6:74254186-74333714	0.397703	2.42023	2.60538	0.827746	0.14595	0.99975	no	19.8419	12.6791	27.0046	2.12986	1.09076	0.0661549	0.554966	no
ASU_Acar_T.20335.4	ASU_Acar_G.20335	1_16155	GL343735.1:36449-220800	0.225111	1.30605	2.5365	0.932717	0.1865	0.99975	no	19.8419	12.6791	27.0046	2.12986	1.09076	0.0661549	0.554966	no
ASU_Acar_T.14863.23	ASU_Acar_G.14863	1_16155	GL343279.1:1557110-1587071	0.453469	2.12013	2.22508	0.174393	0.4556	0.99975	no	19.8419	12.6791	27.0046	2.12986	1.09076	0.0661549	0.554966	no
ASU_Acar_T.16246.4	ASU_Acar_G.16246	1_16155	GL343338.1:1111-71640	0.256782	1.15401	2.16804	0.359131	0.5455	0.99975	no	19.8419	12.6791	27.0046	2.12986	1.09076	0.0661549	0.554966	no
ASU_Acar_T.141.1	ASU_Acar_G.141	1_16155	1:42610965-42621353	149.582	837.976	2.06461	1.79821	0.02255	0.99975	no	19.8419	12.6791	27.0046	2.12986	1.09076	0.0661549	0.554966	no
ASU_Acar_T.8731.11	ASU_Acar_G.8731	1_16155	5:565508-648752	0.673535	2.59533	1.94609	0.614757	0.2247	0.99975	no	19.8419	12.6791	27.0046	2.12986	1.09076	0.0661549	0.554966	no
ASU_Acar_T.22372.2	ASU_Acar_G.22372	1_16155	GL344674.1:714-10897	0.734614	2.74706	1.90283	0.757919	0.11655	0.99975	no	19.8419	12.6791	27.0046	2.12986	1.09076	0.0661549	0.554966	no
ASU_Acar_T.5269.2	ASU_Acar_G.5269	1_16155	3:38491870-38520912	0.370167	1.24248	1.74698	1.08717	0.02275	0.99975	no	19.8419	12.6791	27.0046	2.12986	1.09076	0.0661549	0.554966	no
ASU_Acar_T.16875.1	ASU_Acar_G.16875	1_16155	GL343381.1:851194-859625	0.956845	3.1702	1.72822	0.404318	0.3938	0.99975	no	19.8419	12.6791	27.0046	2.12986	1.09076	0.0661549	0.554966	no
ASU_Acar_T.8731.7	ASU_Acar_G.8731	1_16155	5:565508-648752	0.778135	2.47995	1.67222	0.604399	0.39375	0.99975	no	19.8419	12.6791	27.0046	2.12986	1.09076	0.0661549	0.554966	no
ASU_Acar_T.16900.9	ASU_Acar_G.16900	1_16155	GL343382.1:891539-923808	3.07266	9.48362	1.62595	0.268303	0.6365	0.99975	no	19.8419	12.6791	27.0046	2.12986	1.09076	0.0661549	0.554966	no
ASU_Acar_T.13262.4	ASU_Acar_G.13262	1_16155	GL343220.1:790365-837237	1.91915	5.68209	1.56596	0.765625	0.12495	0.99975	no	19.8419	12.6791	27.0046	2.12986	1.09076	0.0661549	0.554966	no
ASU_Acar_T.10752.2	ASU_Acar_G.10752	1_16155	6:14469347-14491993	0.844461	2.32453	1.46083	0.170959	0.73185	0.99975	no	19.8419	12.6791	27.0046	2.12986	1.09076	0.0661549	0.554966	no
ASU_Acar_T.10510.1	ASU_Acar_G.10510	1_16155	6:79902213-79960661	0.65468	1.77126	1.43592	0.452826	0.45725	0.99975	no	19.8419	12.6791	27.0046	2.12986	1.09076	0.0661549	0.554966	no
ASU_Acar_T.688.3.1	ASU_Acar_G.688	1_16155	1:93292094-93316615	0.721568	1.93804	1.42539	0.331202	0.54865	0.99975	no	19.8419	12.6791	27.0046	2.12986	1.09076	0.0661549	0.554966	no
ASU_Acar_T.3359.2	ASU_Acar_G.3359	1_16155	2:26633999-26689249	2.34872	6.2844	1.4199	0.936051	0.13095	0.99975	no	19.8419	12.6791	27.0046	2.12986	1.09076	0.0661549	0.554966	no
ASU_Acar_T.688.3.2	ASU_Acar_G.688	1_16155	1:93292094-93316615	0.801893	2.1271	1.40741	0.368216	0.43595	0.99975	no	19.8419	12.6791	27.0046	2.12986	1.09076	0.0661549	0.554966	no
ASU_Acar_T.1688.5	ASU_Acar_G.1688	1_16155	1:189055687-189168486	9.17991	24.3047	1.40469	0.915033	0.0606	0.99975	no	19.8419	12.6791	27.0046	2.12986	1.09076	0.0661549	0.554966	no
ASU_Acar_T.13888.2.1	ASU_Acar_G.13888	1_16155	GL343244.1:157037-209075	1.75138	4.25596	1.28099	0.883316	0.1368	0.99975	no	19.8419	12.6791	27.0046	2.12986	1.09076	0.0661549	0.554966	no
ASU_Acar_T.3159.14	ASU_Acar_G.3159	1_16155	2:164488927-164642927	0.869709	2.0823	1.25957	0.222811	0.64565	0.99975	no	19.8419	12.6791	27.0046	2.12986	1.09076	0.0661549	0.554966	no
ASU_Acar_T.8731.2	ASU_Acar_G.8731	1_16155	5:565508-648752	0.726363	1.66684	1.19836	0.4483	0.4203	0.99975	no	19.8419	12.6791	27.0046	2.12986	1.09076	0.0661549	0.554966	no
ASU_Acar_T.14109.2.2	ASU_Acar_G.14109	1_16155	GL343252.1:1498847-1770416	0.552879	1.23452	1.15891	0.250994	0.5777	0.99975	no	19.8419	12.6791	27.0046	2.12986	1.09076	0.0661549	0.554966	no
ASU_Acar_T.6286.2.2	ASU_Acar_G.6286	1_16155	3:22223305-22274086	1.57684	3.51931	1.15826	0.498545	0.2539	0.99975	no	19.8419	12.6791	27.0046	2.12986	1.09076	0.0661549	0.554966	no
ASU_Acar_T.8512.1	ASU_Acar_G.8512	1_16155	5:146258020-146379059	8.77457	19.4384	1.14751	0.437957	0.36575	0.99975	no	19.8419	12.6791	27.0046	2.12986	1.09076	0.0661549	0.554966	no
ASU_Acar_T.9647.1	ASU_Acar_G.9647	1_16155	5:80258291-80309392	0.646042	1.3521	1.0655	0.156281	0.7653	0.99975	no	19.8419	12.6791	27.0046	2.12986	1.09076	0.0661549	0.554966	no
ASU_Acar_T.1414.3.1	ASU_Acar_G.1414	1_16338	1:249547408-249568092	4.20759	8.72927	1.05287	0.562255	0.2653	0.99975	no	2.58802	1.67209	3.50395	2.09556	1.06733	0.482668	0.990268	no
ASU_Acar_T.5626.1	ASU_Acar_G.5626	1_16338	3:101019234-101040916	4.98763	10.3222	1.04932	0.913838	0.04725	0.99975	no	2.58802	1.67209	3.50395	2.09556	1.06733	0.482668	0.990268	no
ASU_Acar_T.296.5.2	ASU_Acar_G.296	1_17045	1:67849481-67864380	0.488712	2.58281	2.40189	0.592857	0.3257	0.99975	no	5.10075	2.61121	7.59029	2.9068	1.53943	0.103698	0.632846	no
ASU_Acar_T.1163.2	ASU_Acar_G.1163	1_17045	1:211580489-211745523	0.779433	2.25297	1.53133	0.253057	0.6295	0.99975	no	5.10075	2.61121	7.59029	2.9068	1.53943	0.103698	0.632846	no
ASU_Acar_T.7833.1	ASU_Acar_G.7833	1_17045	4:150973316-151043066	1.08638	2.87443	1.40375	0.432841	0.35835	0.99975	no	5.10075	2.61121	7.59029	2.9068	1.53943	0.103698	0.632846	no
ASU_Acar_T.14504.4	ASU_Acar_G.14504	1_17788	GL343264.1:656836-706914	0.167324	1.5356	3.19809	0.633157	0.27775	0.99975	no	2.26749	1.47938	3.0556	2.06546	1.04646	0.223491	0.847565	no
ASU_Acar_T.6370.5	ASU_Acar_G.6370	1_17788	3:50332499-50402990	3.41776	12.2528	1.84198	0.706849	0.1932	0.99975	no	2.26749	1.47938	3.0556	2.06546	1.04646	0.223491	0.847565	no
ASU_Acar_T.6370.4	ASU_Acar_G.6370	1_17788	3:50332499-50402990	0.718638	1.9819	1.46355	0.248807	0.66325	0.99975	no	2.26749	1.47938	3.0556	2.06546	1.04646	0.223491	0.847565	no
ASU_Acar_T.13536.6	ASU_Acar_G.13536	1_17788	GL343232.1:161766-288169	0.494219	1.19552	1.27442	0.131767	0.77765	0.99975	no	2.26749	1.47938	3.0556	2.06546	1.04646	0.223491	0.847565	no
ASU_Acar_T.16035.3	ASU_Acar_G.16035	1_17788	GL343329.1:657495-741957	0.886419	2.02316	1.19055	0.415357	0.562	0.99975	no	2.26749	1.47938	3.0556	2.06546	1.04646	0.223491	0.847565	no
ASU_Acar_T.6676.2	ASU_Acar_G.6676	2_12739	4:76361993-76489135	0	2.39968	inf	nan	0.15385	0.99975	no	19.8419	12.6791	27.0046	2.12986	1.09076	0.0661549	0.554966	no
ASU_Acar_T.7184.23	ASU_Acar_G.7184	2_12739	4:79398810-79462554	0	1.06516	inf	nan	0.1893	0.99975	no	19.8419	12.6791	27.0046	2.12986	1.09076	0.0661549	0.554966	no
ASU_Acar_T.8731.5	ASU_Acar_G.8731	2_12739	5:565508-648752	9.90839e-05	1.4302	13.8172	0.0370934	0.3592	0.99975	no	19.8419	12.6791	27.0046	2.12986	1.09076	0.0661549	0.554966	no
ASU_Acar_T.13118.5	ASU_Acar_G.13118	2_12739	GL343218.1:233015-256590	0.00229179	1.21649	9.05203	0.0956288	0.2536	0.99975	no	19.8419	12.6791	27.0046	2.12986	1.09076	0.0661549	0.554966	no
ASU_Acar_T.2879.1	ASU_Acar_G.2879	2_12739	2:117889039-117931608	0.0131224	1.61057	6.9394	0.213864	0.35905	0.99975	no	19.8419	12.6791	27.0046	2.12986	1.09076	0.0661549	0.554966	no
ASU_Acar_T.9647.17	ASU_Acar_G.9647	2_12739	5:80258291-80309392	0.03182	1.1637	5.19265	0.254422	0.27315	0.99975	no	19.8419	12.6791	27.0046	2.12986	1.09076	0.0661549	0.554966	no
ASU_Acar_T.19816.1	ASU_Acar_G.19816	2_12739	GL343656.1:207131-220807	0.294704	6.07395	4.3653	2.13837	0.00325	0.993498	no	19.8419	12.6791	27.0046	2.12986	1.09076	0.0661549	0.554966	no
ASU_Acar_T.3359.1	ASU_Acar_G.3359	2_12739	2:26633999-26689249	0.159768	2.36342	3.88683	0.880592	0.2328	0.99975	no	19.8419	12.6791	27.0046	2.12986	1.09076	0.0661549	0.554966	no
ASU_Acar_T.19814.1.1	ASU_Acar_G.19814	2_12739	GL343656.1:192648-204354	0.142723	1.49003	3.38405	0.680475	0.3942	0.99975	no	19.8419	12.6791	27.0046	2.12986	1.09076	0.0661549	0.554966	no
ASU_Acar_T.6020.2	ASU_Acar_G.6020	2_12739	3:33690471-33743691	0.169887	1.74393	3.3597	1.05663	0.23485	0.99975	no	19.8419	12.6791	27.0046	2.12986	1.09076	0.0661549	0.554966	no
ASU_Acar_T.7914.1	ASU_Acar_G.7914	2_12739	4:34095010-34119115	0.18373	1.23299	2.7465	0.707941	0.262	0.99975	no	19.8419	12.6791	27.0046	2.12986	1.09076	0.0661549	0.554966	no
ASU_Acar_T.13649.11	ASU_Acar_G.13649	2_12739	GL343235.1:1670085-1797139	0.191982	1.27558	2.73211	0.451882	0.33045	0.99975	no	19.8419	12.6791	27.0046	2.12986	1.09076	0.0661549	0.554966	no
ASU_Acar_T.10312.2	ASU_Acar_G.10312	2_12739	6:74254186-74333714	0.397703	2.42023	2.60538	0.827746	0.14595	0.99975	no	19.8419	12.6791	27.0046	2.12986	1.09076	0.0661549	0.554966	no
ASU_Acar_T.20335.4	ASU_Acar_G.20335	2_12739	GL343735.1:36449-220800	0.225111	1.30605	2.5365	0.932717	0.1865	0.99975	no	19.8419	12.6791	27.0046	2.12986	1.09076	0.0661549	0.554966	no
ASU_Acar_T.14863.23	ASU_Acar_G.14863	2_12739	GL343279.1:1557110-1587071	0.453469	2.12013	2.22508	0.174393	0.4556	0.99975	no	19.8419	12.6791	27.0046	2.12986	1.09076	0.0661549	0.554966	no
ASU_Acar_T.16246.4	ASU_Acar_G.16246	2_12739	GL343338.1:1111-71640	0.256782	1.15401	2.16804	0.359131	0.5455	0.99975	no	19.8419	12.6791	27.0046	2.12986	1.09076	0.0661549	0.554966	no
ASU_Acar_T.141.1	ASU_Acar_G.141	2_12739	1:42610965-42621353	149.582	837.976	2.06461	1.79821	0.02255	0.99975	no	19.8419	12.6791	27.0046	2.12986	1.09076	0.0661549	0.554966	no
ASU_Acar_T.8731.11	ASU_Acar_G.8731	2_12739	5:565508-648752	0.673535	2.59533	1.94609	0.614757	0.2247	0.99975	no	19.8419	12.6791	27.0046	2.12986	1.09076	0.0661549	0.554966	no
ASU_Acar_T.22372.2	ASU_Acar_G.22372	2_12739	GL344674.1:714-10897	0.734614	2.74706	1.90283	0.757919	0.11655	0.99975	no	19.8419	12.6791	27.0046	2.12986	1.09076	0.0661549	0.554966	no
ASU_Acar_T.5269.2	ASU_Acar_G.5269	2_12739	3:38491870-38520912	0.370167	1.24248	1.74698	1.08717	0.02275	0.99975	no	19.8419	12.6791	27.0046	2.12986	1.09076	0.0661549	0.554966	no
ASU_Acar_T.16875.1	ASU_Acar_G.16875	2_12739	GL343381.1:851194-859625	0.956845	3.1702	1.72822	0.404318	0.3938	0.99975	no	19.8419	12.6791	27.0046	2.12986	1.09076	0.0661549	0.554966	no
ASU_Acar_T.3654.2	ASU_Acar_G.3654	2_12739	2:121763876-122004825	0.483609	1.55494	1.68495	0.456892	0.11175	0.99975	no	19.8419	12.6791	27.0046	2.12986	1.09076	0.0661549	0.554966	no
ASU_Acar_T.8731.7	ASU_Acar_G.8731	2_12739	5:565508-648752	0.778135	2.47995	1.67222	0.604399	0.39375	0.99975	no	19.8419	12.6791	27.0046	2.12986	1.09076	0.0661549	0.554966	no
ASU_Acar_T.16900.9	ASU_Acar_G.16900	2_12739	GL343382.1:891539-923808	3.07266	9.48362	1.62595	0.268303	0.6365	0.99975	no	19.8419	12.6791	27.0046	2.12986	1.09076	0.0661549	0.554966	no
ASU_Acar_T.13262.4	ASU_Acar_G.13262	2_12739	GL343220.1:790365-837237	1.91915	5.68209	1.56596	0.765625	0.12495	0.99975	no	19.8419	12.6791	27.0046	2.12986	1.09076	0.0661549	0.554966	no
ASU_Acar_T.6944.2	ASU_Acar_G.6944	2_12739	4:24812470-24885585	0.890007	2.60991	1.55211	0.720438	0.09685	0.99975	no	19.8419	12.6791	27.0046	2.12986	1.09076	0.0661549	0.554966	no
ASU_Acar_T.10752.2	ASU_Acar_G.10752	2_12739	6:14469347-14491993	0.844461	2.32453	1.46083	0.170959	0.73185	0.99975	no	19.8419	12.6791	27.0046	2.12986	1.09076	0.0661549	0.554966	no
ASU_Acar_T.10510.1	ASU_Acar_G.10510	2_12739	6:79902213-79960661	0.65468	1.77126	1.43592	0.452826	0.45725	0.99975	no	19.8419	12.6791	27.0046	2.12986	1.09076	0.0661549	0.554966	no
ASU_Acar_T.688.3.1	ASU_Acar_G.688	2_12739	1:93292094-93316615	0.721568	1.93804	1.42539	0.331202	0.54865	0.99975	no	19.8419	12.6791	27.0046	2.12986	1.09076	0.0661549	0.554966	no
ASU_Acar_T.3359.2	ASU_Acar_G.3359	2_12739	2:26633999-26689249	2.34872	6.2844	1.4199	0.936051	0.13095	0.99975	no	19.8419	12.6791	27.0046	2.12986	1.09076	0.0661549	0.554966	no
ASU_Acar_T.688.3.2	ASU_Acar_G.688	2_12739	1:93292094-93316615	0.801893	2.1271	1.40741	0.368216	0.43595	0.99975	no	19.8419	12.6791	27.0046	2.12986	1.09076	0.0661549	0.554966	no
ASU_Acar_T.1688.5	ASU_Acar_G.1688	2_12739	1:189055687-189168486	9.17991	24.3047	1.40469	0.915033	0.0606	0.99975	no	19.8419	12.6791	27.0046	2.12986	1.09076	0.0661549	0.554966	no
ASU_Acar_T.6944.1	ASU_Acar_G.6944	2_12739	4:24812470-24885585	1.7719	4.57763	1.3693	0.713229	0.07115	0.99975	no	19.8419	12.6791	27.0046	2.12986	1.09076	0.0661549	0.554966	no
ASU_Acar_T.4404.3	ASU_Acar_G.4404	2_12739	2:67408044-67450316	0.408581	1.05465	1.36806	0	1	1	no	19.8419	12.6791	27.0046	2.12986	1.09076	0.0661549	0.554966	no
ASU_Acar_T.14734.3	ASU_Acar_G.14734	2_12739	GL343276.1:1688861-1762721	0.5028	1.2668	1.33313	0.257551	0.6557	0.99975	no	19.8419	12.6791	27.0046	2.12986	1.09076	0.0661549	0.554966	no
ASU_Acar_T.13888.2.1	ASU_Acar_G.13888	2_12739	GL343244.1:157037-209075	1.75138	4.25596	1.28099	0.883316	0.1368	0.99975	no	19.8419	12.6791	27.0046	2.12986	1.09076	0.0661549	0.554966	no
ASU_Acar_T.3159.14	ASU_Acar_G.3159	2_12739	2:164488927-164642927	0.869709	2.0823	1.25957	0.222811	0.64565	0.99975	no	19.8419	12.6791	27.0046	2.12986	1.09076	0.0661549	0.554966	no
ASU_Acar_T.8731.2	ASU_Acar_G.8731	2_12739	5:565508-648752	0.726363	1.66684	1.19836	0.4483	0.4203	0.99975	no	19.8419	12.6791	27.0046	2.12986	1.09076	0.0661549	0.554966	no
ASU_Acar_T.14109.2.2	ASU_Acar_G.14109	2_12739	GL343252.1:1498847-1770416	0.552879	1.23452	1.15891	0.250994	0.5777	0.99975	no	19.8419	12.6791	27.0046	2.12986	1.09076	0.0661549	0.554966	no
ASU_Acar_T.6286.2.2	ASU_Acar_G.6286	2_12739	3:22223305-22274086	1.57684	3.51931	1.15826	0.498545	0.2539	0.99975	no	19.8419	12.6791	27.0046	2.12986	1.09076	0.0661549	0.554966	no
ASU_Acar_T.8512.1	ASU_Acar_G.8512	2_12739	5:146258020-146379059	8.77457	19.4384	1.14751	0.437957	0.36575	0.99975	no	19.8419	12.6791	27.0046	2.12986	1.09076	0.0661549	0.554966	no
ASU_Acar_T.3526.3.1	ASU_Acar_G.3526	2_12739	2:146563622-146630964	1.2222	2.60018	1.08913	0.454307	0.35325	0.99975	no	19.8419	12.6791	27.0046	2.12986	1.09076	0.0661549	0.554966	no
ASU_Acar_T.9647.1	ASU_Acar_G.9647	2_12739	5:80258291-80309392	0.646042	1.3521	1.0655	0.156281	0.7653	0.99975	no	19.8419	12.6791	27.0046	2.12986	1.09076	0.0661549	0.554966	no
ASU_Acar_T.21860.1	ASU_Acar_G.21860	2_13110	GL344211.1:28924-32722	0.616555	7.92726	3.68452	2.44311	0.0083	0.99975	no	2.81931	1.43226	4.20636	2.93687	1.55428	0.117159	0.663411	no
ASU_Acar_T.1961.1	ASU_Acar_G.1961	2_13110	1:45206758-45426379	0.42681	5.42089	3.66687	0.278269	0.55975	0.99975	no	2.81931	1.43226	4.20636	2.93687	1.55428	0.117159	0.663411	no
ASU_Acar_T.16875.1	ASU_Acar_G.16875	2_13110	GL343381.1:851194-859625	0.956845	3.1702	1.72822	0.404318	0.3938	0.99975	no	2.81931	1.43226	4.20636	2.93687	1.55428	0.117159	0.663411	no
ASU_Acar_T.3449.1	ASU_Acar_G.3449	2_13110	2:70411147-70425084	4.73181	11.9474	1.33624	1.4614	0.009	0.99975	no	2.81931	1.43226	4.20636	2.93687	1.55428	0.117159	0.663411	no
ASU_Acar_T.1578.1	ASU_Acar_G.1578	2_13110	1:40495374-40541029	2.38535	5.96549	1.32244	0.381419	0.4573	0.99975	no	2.81931	1.43226	4.20636	2.93687	1.55428	0.117159	0.663411	no
ASU_Acar_T.20660.1	ASU_Acar_G.20660	2_13110	GL343792.1:44052-50915	1.87311	4.22024	1.17189	0.972208	0.05385	0.99975	no	2.81931	1.43226	4.20636	2.93687	1.55428	0.117159	0.663411	no
ASU_Acar_T.7049.5	ASU_Acar_G.7049	2_13177	4:146469219-146474969	0.000357042	1.09923	11.5881	0	1	1	no	7.32382	3.79186	10.8558	2.86292	1.51749	0.0431175	0.526896	no
ASU_Acar_T.7795.1	ASU_Acar_G.7795	2_13177	4:93071133-93130555	0.274484	2.44633	3.15582	2.59427	5e-05	0.0475885	yes	7.32382	3.79186	10.8558	2.86292	1.51749	0.0431175	0.526896	no
ASU_Acar_T.4036.2	ASU_Acar_G.4036	2_13177	2:47875452-47899799	0.291142	2.40006	3.04328	0.776544	0.0495	0.99975	no	7.32382	3.79186	10.8558	2.86292	1.51749	0.0431175	0.526896	no
ASU_Acar_T.17739.8	ASU_Acar_G.17739	2_13177	GL343443.1:187280-300334	0.239782	1.40686	2.55269	0.540733	0.3164	0.99975	no	7.32382	3.79186	10.8558	2.86292	1.51749	0.0431175	0.526896	no
ASU_Acar_T.21113.1	ASU_Acar_G.21113	2_13177	GL343894.1:135721-143893	0.400119	1.83934	2.20069	1.31778	0.05645	0.99975	no	7.32382	3.79186	10.8558	2.86292	1.51749	0.0431175	0.526896	no
ASU_Acar_T.14337.9	ASU_Acar_G.14337	2_13177	GL343259.1:221202-266018	0.503869	2.27032	2.17178	0.280504	0.59665	0.99975	no	7.32382	3.79186	10.8558	2.86292	1.51749	0.0431175	0.526896	no
ASU_Acar_T.22372.2	ASU_Acar_G.22372	2_13177	GL344674.1:714-10897	0.734614	2.74706	1.90283	0.757919	0.11655	0.99975	no	7.32382	3.79186	10.8558	2.86292	1.51749	0.0431175	0.526896	no
ASU_Acar_T.22859.1	ASU_Acar_G.22859	2_13177	LGf:961209-973320	0.930523	3.44285	1.88749	1.52395	0.00455	0.99975	no	7.32382	3.79186	10.8558	2.86292	1.51749	0.0431175	0.526896	no
ASU_Acar_T.4036.3	ASU_Acar_G.4036	2_13177	2:47875452-47899799	1.97304	6.59948	1.74193	1.34905	0.0167	0.99975	no	7.32382	3.79186	10.8558	2.86292	1.51749	0.0431175	0.526896	no
ASU_Acar_T.16875.1	ASU_Acar_G.16875	2_13177	GL343381.1:851194-859625	0.956845	3.1702	1.72822	0.404318	0.3938	0.99975	no	7.32382	3.79186	10.8558	2.86292	1.51749	0.0431175	0.526896	no
ASU_Acar_T.17154.2	ASU_Acar_G.17154	2_13177	GL343400.1:798157-874437	0.698344	2.16038	1.62928	1.15847	0.01195	0.99975	no	7.32382	3.79186	10.8558	2.86292	1.51749	0.0431175	0.526896	no
ASU_Acar_T.13001.5	ASU_Acar_G.13001	2_13177	GL343213.1:1464838-1688742	0.685929	2.0424	1.57414	0.492454	0.39875	0.99975	no	7.32382	3.79186	10.8558	2.86292	1.51749	0.0431175	0.526896	no
ASU_Acar_T.13262.4	ASU_Acar_G.13262	2_13177	GL343220.1:790365-837237	1.91915	5.68209	1.56596	0.765625	0.12495	0.99975	no	7.32382	3.79186	10.8558	2.86292	1.51749	0.0431175	0.526896	no
ASU_Acar_T.17763.2	ASU_Acar_G.17763	2_13177	GL343445.1:607641-650890	0.539006	1.46803	1.44551	0.275485	0.62315	0.99975	no	7.32382	3.79186	10.8558	2.86292	1.51749	0.0431175	0.526896	no
ASU_Acar_T.12579.2.1	ASU_Acar_G.12579	2_13177	GL343202.1:1076209-1087356	0.625328	1.67123	1.41822	0.33823	0.5315	0.99975	no	7.32382	3.79186	10.8558	2.86292	1.51749	0.0431175	0.526896	no
ASU_Acar_T.18969.5	ASU_Acar_G.18969	2_13177	GL343545.1:385854-397495	0.687316	1.71068	1.31553	0.0627447	0.7669	0.99975	no	7.32382	3.79186	10.8558	2.86292	1.51749	0.0431175	0.526896	no
ASU_Acar_T.3159.14	ASU_Acar_G.3159	2_13177	2:164488927-164642927	0.869709	2.0823	1.25957	0.222811	0.64565	0.99975	no	7.32382	3.79186	10.8558	2.86292	1.51749	0.0431175	0.526896	no
ASU_Acar_T.16420.6.1	ASU_Acar_G.16420	2_13177	GL343349.1:620404-670333	0.868691	1.95452	1.1699	0.267663	0.59085	0.99975	no	7.32382	3.79186	10.8558	2.86292	1.51749	0.0431175	0.526896	no
ASU_Acar_T.15943.5.1	ASU_Acar_G.15943	2_13177	GL343326.1:424121-514028	0.481705	1.04482	1.11702	0	1	1	no	7.32382	3.79186	10.8558	2.86292	1.51749	0.0431175	0.526896	no
ASU_Acar_T.10429.1	ASU_Acar_G.10429	2_13632	6:27554646-27575981	2.9885	15.9372	2.41491	2.32757	5e-05	0.0475885	yes	3.2693	1.97755	4.56106	2.30642	1.20565	0.145838	0.734051	no
ASU_Acar_T.9559.15	ASU_Acar_G.9559	2_13632	5:28216467-28302562	0.6838	2.14307	1.64803	0.254507	0.61715	0.99975	no	3.2693	1.97755	4.56106	2.30642	1.20565	0.145838	0.734051	no
ASU_Acar_T.12248.5.1	ASU_Acar_G.12248	2_13632	GL343196.1:1375392-1521836	1.56161	3.43029	1.13529	0.323324	0.5062	0.99975	no	3.2693	1.97755	4.56106	2.30642	1.20565	0.145838	0.734051	no
ASU_Acar_T.2588.2	ASU_Acar_G.2588	2_13632	2:73135858-73151773	0.689669	1.41219	1.03395	0.187552	0.46825	0.99975	no	3.2693	1.97755	4.56106	2.30642	1.20565	0.145838	0.734051	no
ASU_Acar_T.9206.2	ASU_Acar_G.9206	4_11015	5:146473293-146751410	0.0114387	1.37316	6.90744	0.503238	0.3908	0.99975	no	2.23337	1.45582	3.01092	2.0682	1.04838	0.350964	0.94635	no
ASU_Acar_T.21860.1	ASU_Acar_G.21860	4_11015	GL344211.1:28924-32722	0.616555	7.92726	3.68452	2.44311	0.0083	0.99975	no	2.23337	1.45582	3.01092	2.0682	1.04838	0.350964	0.94635	no
ASU_Acar_T.19834.11	ASU_Acar_G.19834	4_11015	GL343659.1:194509-288941	0.167932	1.44565	3.10576	0.256676	0.51725	0.99975	no	2.23337	1.45582	3.01092	2.0682	1.04838	0.350964	0.94635	no
ASU_Acar_T.9193.1	ASU_Acar_G.9193	4_11015	5:43258057-43268301	10.9013	60.2771	2.46711	2.4558	0.0009	0.42119	no	2.23337	1.45582	3.01092	2.0682	1.04838	0.350964	0.94635	no
ASU_Acar_T.830.2.1	ASU_Acar_G.830	4_11015	1:13985340-14026595	0.750917	2.42239	1.68971	0.554337	0.3651	0.99975	no	2.23337	1.45582	3.01092	2.0682	1.04838	0.350964	0.94635	no
ASU_Acar_T.5051.8	ASU_Acar_G.5051	4_11015	3:10545669-10620865	1.0972	3.46747	1.66005	0.997721	0.0359	0.99975	no	2.23337	1.45582	3.01092	2.0682	1.04838	0.350964	0.94635	no
ASU_Acar_T.830.1	ASU_Acar_G.830	4_11015	1:13985340-14026595	0.903836	2.84698	1.6553	0.709042	0.18565	0.99975	no	2.23337	1.45582	3.01092	2.0682	1.04838	0.350964	0.94635	no
ASU_Acar_T.6143.2	ASU_Acar_G.6143	4_11015	3:177523195-177605750	0.338325	1.0167	1.58741	0	1	1	no	2.23337	1.45582	3.01092	2.0682	1.04838	0.350964	0.94635	no
ASU_Acar_T.10510.1	ASU_Acar_G.10510	4_11015	6:79902213-79960661	0.65468	1.77126	1.43592	0.452826	0.45725	0.99975	no	2.23337	1.45582	3.01092	2.0682	1.04838	0.350964	0.94635	no
ASU_Acar_T.20676.3	ASU_Acar_G.20676	4_11015	GL343797.1:164173-199876	0.718584	1.93737	1.43087	0.487769	0.4334	0.99975	no	2.23337	1.45582	3.01092	2.0682	1.04838	0.350964	0.94635	no
ASU_Acar_T.830.2.1.1	ASU_Acar_G.830	4_11015	1:13985340-14026595	3.1968	8.29432	1.37549	0.927771	0.08495	0.99975	no	2.23337	1.45582	3.01092	2.0682	1.04838	0.350964	0.94635	no
ASU_Acar_T.3052.10	ASU_Acar_G.3052	4_11015	2:70622642-70884283	0.673964	1.72331	1.35444	0.38078	0.40755	0.99975	no	2.23337	1.45582	3.01092	2.0682	1.04838	0.350964	0.94635	no
ASU_Acar_T.18679.3	ASU_Acar_G.18679	4_11015	GL343519.1:470750-495457	0.469997	1.19202	1.34268	0.244068	0.5925	0.99975	no	2.23337	1.45582	3.01092	2.0682	1.04838	0.350964	0.94635	no
ASU_Acar_T.13718.1	ASU_Acar_G.13718	4_11015	GL343237.1:1853721-1930407	7.10324	17.3749	1.29045	0.98752	0.03565	0.99975	no	2.23337	1.45582	3.01092	2.0682	1.04838	0.350964	0.94635	no
ASU_Acar_T.6764.1.1	ASU_Acar_G.6764	4_11015	4:115058068-115297349	3.01558	7.11327	1.23808	0.691523	0.1061	0.99975	no	2.23337	1.45582	3.01092	2.0682	1.04838	0.350964	0.94635	no
ASU_Acar_T.9117.4	ASU_Acar_G.9117	4_11015	5:21435501-21467436	0.853159	1.91971	1.17	0.178016	0.7145	0.99975	no	2.23337	1.45582	3.01092	2.0682	1.04838	0.350964	0.94635	no
ASU_Acar_T.6890.1	ASU_Acar_G.6890	4_11015	4:58428118-58471645	1.33106	2.93454	1.14056	0.793228	0.1081	0.99975	no	2.23337	1.45582	3.01092	2.0682	1.04838	0.350964	0.94635	no
ASU_Acar_T.22734.5.2	ASU_Acar_G.22734	4_11015	LGb:1342810-1373659	1.75378	3.75314	1.09763	0.22097	0.73445	0.99975	no	2.23337	1.45582	3.01092	2.0682	1.04838	0.350964	0.94635	no
ASU_Acar_T.9139.2	ASU_Acar_G.9139	4_11015	5:23627815-23659377	0.703341	1.5035	1.09603	0.38673	0.4453	0.99975	no	2.23337	1.45582	3.01092	2.0682	1.04838	0.350964	0.94635	no
ASU_Acar_T.19985.1	ASU_Acar_G.19985	4_11792	GL343679.1:5124-14750	11.1792	23.8908	1.09564	1.3913	0.00645	0.99975	no	1.66291	0.942495	2.38333	2.52875	1.33842	0.333979	0.928175	no
ASU_Acar_T.13709.3	ASU_Acar_G.13709	6_9051	GL343237.1:1707416-1832743	0.440981	1.39334	1.65975	0.133461	0.7331	0.99975	no	31.8137	19.8732	43.7542	2.20167	1.1386	0.0933552	0.632846	no
ASU_Acar_T.14262.4.1	ASU_Acar_G.14262	6_9051	GL343256.1:1379500-1410878	0.788852	1.9173	1.28125	0.335829	0.52535	0.99975	no	31.8137	19.8732	43.7542	2.20167	1.1386	0.0933552	0.632846	no
ASU_Acar_T.22896.2	ASU_Acar_G.22896	6_9312	LGf:3302955-3325555	0.226666	3.20889	3.82344	0.691328	0.32725	0.99975	no	5.05793	3.07405	7.04181	2.29073	1.19581	0.103799	0.632846	no
ASU_Acar_T.8331.1	ASU_Acar_G.8331	6_9312	5:97781150-97897145	0.441747	5.58756	3.66093	0.237938	0.54855	0.99975	no	5.05793	3.07405	7.04181	2.29073	1.19581	0.103799	0.632846	no
ASU_Acar_T.19834.11	ASU_Acar_G.19834	6_9312	GL343659.1:194509-288941	0.167932	1.44565	3.10576	0.256676	0.51725	0.99975	no	5.05793	3.07405	7.04181	2.29073	1.19581	0.103799	0.632846	no
ASU_Acar_T.18599.1	ASU_Acar_G.18599	6_9312	GL343511.1:356962-494009	0.318623	1.12798	1.82382	0.177861	0.6307	0.99975	no	5.05793	3.07405	7.04181	2.29073	1.19581	0.103799	0.632846	no
ASU_Acar_T.2355.1.1.1	ASU_Acar_G.2355	6_9312	1:167031416-167114258	1.19807	2.86173	1.25617	0.505692	0.21465	0.99975	no	5.05793	3.07405	7.04181	2.29073	1.19581	0.103799	0.632846	no
ASU_Acar_T.7049.5	ASU_Acar_G.7049	AAWZ02039082_194	4:146469219-146474969	0.000357042	1.09923	11.5881	0	1	1	no	7.32382	3.79186	10.8558	2.86292	1.51749	0.0431175	0.526896	no
ASU_Acar_T.7795.1	ASU_Acar_G.7795	AAWZ02039082_194	4:93071133-93130555	0.274484	2.44633	3.15582	2.59427	5e-05	0.0475885	yes	7.32382	3.79186	10.8558	2.86292	1.51749	0.0431175	0.526896	no
ASU_Acar_T.4036.2	ASU_Acar_G.4036	AAWZ02039082_194	2:47875452-47899799	0.291142	2.40006	3.04328	0.776544	0.0495	0.99975	no	7.32382	3.79186	10.8558	2.86292	1.51749	0.0431175	0.526896	no
ASU_Acar_T.17739.8	ASU_Acar_G.17739	AAWZ02039082_194	GL343443.1:187280-300334	0.239782	1.40686	2.55269	0.540733	0.3164	0.99975	no	7.32382	3.79186	10.8558	2.86292	1.51749	0.0431175	0.526896	no
ASU_Acar_T.21113.1	ASU_Acar_G.21113	AAWZ02039082_194	GL343894.1:135721-143893	0.400119	1.83934	2.20069	1.31778	0.05645	0.99975	no	7.32382	3.79186	10.8558	2.86292	1.51749	0.0431175	0.526896	no
ASU_Acar_T.14337.9	ASU_Acar_G.14337	AAWZ02039082_194	GL343259.1:221202-266018	0.503869	2.27032	2.17178	0.280504	0.59665	0.99975	no	7.32382	3.79186	10.8558	2.86292	1.51749	0.0431175	0.526896	no
ASU_Acar_T.22372.2	ASU_Acar_G.22372	AAWZ02039082_194	GL344674.1:714-10897	0.734614	2.74706	1.90283	0.757919	0.11655	0.99975	no	7.32382	3.79186	10.8558	2.86292	1.51749	0.0431175	0.526896	no
ASU_Acar_T.22859.1	ASU_Acar_G.22859	AAWZ02039082_194	LGf:961209-973320	0.930523	3.44285	1.88749	1.52395	0.00455	0.99975	no	7.32382	3.79186	10.8558	2.86292	1.51749	0.0431175	0.526896	no
ASU_Acar_T.4036.3	ASU_Acar_G.4036	AAWZ02039082_194	2:47875452-47899799	1.97304	6.59948	1.74193	1.34905	0.0167	0.99975	no	7.32382	3.79186	10.8558	2.86292	1.51749	0.0431175	0.526896	no
ASU_Acar_T.16875.1	ASU_Acar_G.16875	AAWZ02039082_194	GL343381.1:851194-859625	0.956845	3.1702	1.72822	0.404318	0.3938	0.99975	no	7.32382	3.79186	10.8558	2.86292	1.51749	0.0431175	0.526896	no
ASU_Acar_T.17154.2	ASU_Acar_G.17154	AAWZ02039082_194	GL343400.1:798157-874437	0.698344	2.16038	1.62928	1.15847	0.01195	0.99975	no	7.32382	3.79186	10.8558	2.86292	1.51749	0.0431175	0.526896	no
ASU_Acar_T.13001.5	ASU_Acar_G.13001	AAWZ02039082_194	GL343213.1:1464838-1688742	0.685929	2.0424	1.57414	0.492454	0.39875	0.99975	no	7.32382	3.79186	10.8558	2.86292	1.51749	0.0431175	0.526896	no
ASU_Acar_T.13262.4	ASU_Acar_G.13262	AAWZ02039082_194	GL343220.1:790365-837237	1.91915	5.68209	1.56596	0.765625	0.12495	0.99975	no	7.32382	3.79186	10.8558	2.86292	1.51749	0.0431175	0.526896	no
ASU_Acar_T.4314.8	ASU_Acar_G.4314	AAWZ02039082_194	2:108470000-108813052	0.905732	2.54468	1.49033	0.184016	0.7556	0.99975	no	7.32382	3.79186	10.8558	2.86292	1.51749	0.0431175	0.526896	no
ASU_Acar_T.17763.2	ASU_Acar_G.17763	AAWZ02039082_194	GL343445.1:607641-650890	0.539006	1.46803	1.44551	0.275485	0.62315	0.99975	no	7.32382	3.79186	10.8558	2.86292	1.51749	0.0431175	0.526896	no
ASU_Acar_T.12579.2.1	ASU_Acar_G.12579	AAWZ02039082_194	GL343202.1:1076209-1087356	0.625328	1.67123	1.41822	0.33823	0.5315	0.99975	no	7.32382	3.79186	10.8558	2.86292	1.51749	0.0431175	0.526896	no
ASU_Acar_T.3146.1	ASU_Acar_G.3146	AAWZ02039082_194	2:163043100-163093733	0.845691	2.19239	1.3743	0.367267	0.46505	0.99975	no	7.32382	3.79186	10.8558	2.86292	1.51749	0.0431175	0.526896	no
ASU_Acar_T.18969.5	ASU_Acar_G.18969	AAWZ02039082_194	GL343545.1:385854-397495	0.687316	1.71068	1.31553	0.0627447	0.7669	0.99975	no	7.32382	3.79186	10.8558	2.86292	1.51749	0.0431175	0.526896	no
ASU_Acar_T.17681.1	ASU_Acar_G.17681	AAWZ02039082_194	GL343437.1:415401-742136	1.68961	4.10231	1.27974	0.919728	0.06095	0.99975	no	7.32382	3.79186	10.8558	2.86292	1.51749	0.0431175	0.526896	no
ASU_Acar_T.3159.14	ASU_Acar_G.3159	AAWZ02039082_194	2:164488927-164642927	0.869709	2.0823	1.25957	0.222811	0.64565	0.99975	no	7.32382	3.79186	10.8558	2.86292	1.51749	0.0431175	0.526896	no
ASU_Acar_T.4059.2	ASU_Acar_G.4059	AAWZ02039082_194	2:49608855-49705244	1.46069	3.48389	1.25405	0.186631	0.7405	0.99975	no	7.32382	3.79186	10.8558	2.86292	1.51749	0.0431175	0.526896	no
ASU_Acar_T.16420.6.1	ASU_Acar_G.16420	AAWZ02039082_194	GL343349.1:620404-670333	0.868691	1.95452	1.1699	0.267663	0.59085	0.99975	no	7.32382	3.79186	10.8558	2.86292	1.51749	0.0431175	0.526896	no
ASU_Acar_T.4059.6	ASU_Acar_G.4059	AAWZ02039082_194	2:49608855-49705244	0.931416	2.04959	1.13784	0.16376	0.7479	0.99975	no	7.32382	3.79186	10.8558	2.86292	1.51749	0.0431175	0.526896	no
ASU_Acar_T.15943.5.1	ASU_Acar_G.15943	AAWZ02039082_194	GL343326.1:424121-514028	0.481705	1.04482	1.11702	0	1	1	no	7.32382	3.79186	10.8558	2.86292	1.51749	0.0431175	0.526896	no
ASU_Acar_T.17196.1	ASU_Acar_G.17196	AAWZ02039082_194	GL343401.1:657459-712087	1.63781	3.33554	1.02615	0.528181	0.23075	0.99975	no	7.32382	3.79186	10.8558	2.86292	1.51749	0.0431175	0.526896	no
ASU_Acar_T.4375.4	ASU_Acar_G.4375	GL343227.1_7195	2:624797-787718	0.603487	1.28924	1.09513	0.315141	0.6281	0.99975	no	2.72121	1.5913	3.85112	2.4201	1.27507	0.238863	0.850678	no
ASU_Acar_T.5619.3	ASU_Acar_G.5619	GL343252.1_6386	3:108597149-108697505	0.218295	2.31917	3.40926	0.279925	0.51845	0.99975	no	2.21826	1.44067	2.99585	2.07949	1.05623	0.329521	0.921438	no
ASU_Acar_T.17154.2	ASU_Acar_G.17154	GL343252.1_6386	GL343400.1:798157-874437	0.698344	2.16038	1.62928	1.15847	0.01195	0.99975	no	2.21826	1.44067	2.99585	2.07949	1.05623	0.329521	0.921438	no
ASU_Acar_T.6097.5	ASU_Acar_G.6097	GL343252.1_6386	3:235145-327978	0.591057	1.56857	1.40808	0.191472	0.70885	0.99975	no	2.21826	1.44067	2.99585	2.07949	1.05623	0.329521	0.921438	no
ASU_Acar_T.5240.4	ASU_Acar_G.5240	GL344004.1_1267	3:58422181-58480032	0.448931	1.5949	1.8289	1.03615	0.1185	0.99975	no	6.37237	4.19747	8.54727	2.03629	1.02594	0.163889	0.756393	no
ASU_Acar_T.15086.3	ASU_Acar_G.15086	GL344004.1_1267	GL343285.1:195808-659632	0.334733	1.08947	1.70255	0.11581	0.7187	0.99975	no	6.37237	4.19747	8.54727	2.03629	1.02594	0.163889	0.756393	no
ASU_Acar_T.19753.3	ASU_Acar_G.19753	GL344004.1_1267	GL343645.1:51342-137689	1.16212	3.13877	1.43344	0.216055	0.6635	0.99975	no	6.37237	4.19747	8.54727	2.03629	1.02594	0.163889	0.756393	no

## Sheet: mRNAup.miRup.base
Predicted Targeted Transcript	Predicted Targeted Gene	miRNA_id	Transcript Locus	mRNA_FPKM_S5	mRNA_FPKM_S1	log2(fold_change)	test_stat	p_value	q_value	mRNA_DE?	baseMean	miRNA_expr_S5	miRNA_expr_S1	foldChange	log2FoldChange	pval	padj	miRNA_DE?
ASU_Acar_T.10361.11	ASU_Acar_G.10361	1_16347	6:66032798-66087307	1.79191	0.0215388	-6.37841	-0.447227	0.24915	0.99975	no	212.454	373.652	51.2551	0.137173	-2.86593	1.03e-05	0.000816321	yes
ASU_Acar_T.195.1	ASU_Acar_G.195	1_16347	1:22610618-22729096	1.18889	0.338105	-1.81407	-0.248953	0.54545	0.99975	no	212.454	373.652	51.2551	0.137173	-2.86593	1.03e-05	0.000816321	yes
ASU_Acar_T.20533.10	ASU_Acar_G.20533	1_16347	GL343768.1:51819-96643	1.4457	0.658321	-1.1349	-0.257661	0.62865	0.99975	no	212.454	373.652	51.2551	0.137173	-2.86593	1.03e-05	0.000816321	yes
ASU_Acar_T.3786.2	ASU_Acar_G.3786	1_16840	2:68528079-68538844	1.76563	0.653366	-1.43422	-0.526292	0.25945	0.99975	no	6.38012	9.38707	3.37316	0.359341	-1.47658	0.087161	0.632846	no
ASU_Acar_T.7823.4	ASU_Acar_G.7823	1_16840	4:53474084-53649638	2.30722	0.892003	-1.37103	-0.321313	0.44875	0.99975	no	6.38012	9.38707	3.37316	0.359341	-1.47658	0.087161	0.632846	no
ASU_Acar_T.5656.1.1	ASU_Acar_G.5656	1_16840	3:6244869-6264968	2.68384	1.24299	-1.11049	-0.221353	0.64155	0.99975	no	6.38012	9.38707	3.37316	0.359341	-1.47658	0.087161	0.632846	no
ASU_Acar_T.15160.3.1	ASU_Acar_G.15160	1_16925	GL343287.1:498999-542834	14.1491	0.0440213	-8.3283	-1.07171	0.19565	0.99975	no	7.54518	10.152	4.93836	0.486442	-1.03966	0.261884	0.872304	no
ASU_Acar_T.15160.3.2	ASU_Acar_G.15160	1_16925	GL343287.1:498999-542834	19.0972	0.161728	-6.88365	-1.43883	0.09825	0.99975	no	7.54518	10.152	4.93836	0.486442	-1.03966	0.261884	0.872304	no
ASU_Acar_T.15160.3	ASU_Acar_G.15160	1_16925	GL343287.1:498999-542834	14.5269	0.351961	-5.36717	-1.85705	0.0188	0.99975	no	7.54518	10.152	4.93836	0.486442	-1.03966	0.261884	0.872304	no
ASU_Acar_T.8050.3.2	ASU_Acar_G.8050	1_16925	4:142995585-143082060	5.32797	0.276625	-4.26758	-1.3009	0.0298	0.99975	no	7.54518	10.152	4.93836	0.486442	-1.03966	0.261884	0.872304	no
ASU_Acar_T.1922.1	ASU_Acar_G.1922	1_16925	1:122846212-122861712	7.50201	1.03671	-2.85526	-2.32398	0.0001	0.0838586	no	7.54518	10.152	4.93836	0.486442	-1.03966	0.261884	0.872304	no
ASU_Acar_T.13097.1	ASU_Acar_G.13097	1_16925	GL343217.1:1967363-2019780	2.00007	0.547336	-1.86955	-1.52705	0.0019	0.69356	no	7.54518	10.152	4.93836	0.486442	-1.03966	0.261884	0.872304	no
ASU_Acar_T.16245.2	ASU_Acar_G.16245	1_16925	GL343338.1:513908-527676	15.97	4.60424	-1.79433	-1.24634	0.0595	0.99975	no	7.54518	10.152	4.93836	0.486442	-1.03966	0.261884	0.872304	no
ASU_Acar_T.3109.2.1	ASU_Acar_G.3109	1_16925	2:12317011-12389886	3.32792	1.04206	-1.67519	-0.223031	0.69755	0.99975	no	7.54518	10.152	4.93836	0.486442	-1.03966	0.261884	0.872304	no
ASU_Acar_T.21937.1.1	ASU_Acar_G.21937	1_16925	GL344261.1:2224-21239	3.76212	1.76166	-1.09461	-0.57442	0.21315	0.99975	no	7.54518	10.152	4.93836	0.486442	-1.03966	0.261884	0.872304	no
ASU_Acar_T.13754.2	ASU_Acar_G.13754	1_17246	GL343238.1:252551-340813	5.94183	2.27533	-1.38483	-0.203833	0.74445	0.99975	no	2.7771	4.68387	0.870337	0.185816	-2.42805	0.0207628	0.363339	no
ASU_Acar_T.10344.2	ASU_Acar_G.10344	1_17246	6:75952057-75982047	2.54258	1.0035	-1.34125	-0.380233	0.41785	0.99975	no	2.7771	4.68387	0.870337	0.185816	-2.42805	0.0207628	0.363339	no
ASU_Acar_T.22834.1	ASU_Acar_G.22834	1_17246	LGf:749975-751758	2.31243	0.946583	-1.28861	-0.8881	0.10315	0.99975	no	2.7771	4.68387	0.870337	0.185816	-2.42805	0.0207628	0.363339	no
ASU_Acar_T.2980.7	ASU_Acar_G.2980	1_17246	2:89805682-89824033	1.97827	0.953765	-1.05253	-0.188612	0.7329	0.99975	no	2.7771	4.68387	0.870337	0.185816	-2.42805	0.0207628	0.363339	no
ASU_Acar_T.15234.1	ASU_Acar_G.15234	1_17246	GL343291.1:1076497-1175361	3.26952	1.60447	-1.02698	-0.916575	0.04215	0.99975	no	2.7771	4.68387	0.870337	0.185816	-2.42805	0.0207628	0.363339	no
ASU_Acar_T.9302.1	ASU_Acar_G.9302	1_17614	5:140093187-140129144	6.19246	0.309324	-4.32332	-2.99578	5e-05	0.0475885	yes	20.6081	29.4008	11.8155	0.401877	-1.31518	0.0478761	0.526896	no
ASU_Acar_T.1247.3	ASU_Acar_G.1247	1_17614	1:39375379-39414819	2.5193	0.633466	-1.99168	-0.401353	0.50035	0.99975	no	20.6081	29.4008	11.8155	0.401877	-1.31518	0.0478761	0.526896	no
ASU_Acar_T.11720.2	ASU_Acar_G.11720	1_17614	AAWZ02040256:582-6718	987.444	463.029	-1.0926	-0.538906	0.20485	0.99975	no	20.6081	29.4008	11.8155	0.401877	-1.31518	0.0478761	0.526896	no
ASU_Acar_T.608.1	ASU_Acar_G.608	2_12839	1:44186970-44207727	2.8306	1.12305	-1.33369	-1.0389	0.02765	0.99975	no	1.35853	2.08948	0.627589	0.300357	-1.73525	0.274919	0.881953	no
ASU_Acar_T.3580.4	ASU_Acar_G.3580	2_12839	2:153395086-153484004	4.95205	2.13321	-1.215	-0.438547	0.364	0.99975	no	1.35853	2.08948	0.627589	0.300357	-1.73525	0.274919	0.881953	no
ASU_Acar_T.13031.2	ASU_Acar_G.13031	2_14000	GL343215.1:1356369-1440581	2.58417	0.00218288	-10.2093	-0.297432	0.2391	0.99975	no	1.43446	1.93884	0.930081	0.479709	-1.05977	0.643551	1	no
ASU_Acar_T.2815.3	ASU_Acar_G.2815	2_14000	2:154547059-154557916	28.0691	0.366598	-6.25864	-2.39487	0.00815	0.99975	no	1.43446	1.93884	0.930081	0.479709	-1.05977	0.643551	1	no
ASU_Acar_T.2815.2	ASU_Acar_G.2815	2_14000	2:154547059-154557916	2.00488	0.0303011	-6.048	-0.401563	0.0562	0.99975	no	1.43446	1.93884	0.930081	0.479709	-1.05977	0.643551	1	no
ASU_Acar_T.13031.1	ASU_Acar_G.13031	2_14000	GL343215.1:1356369-1440581	1.4408	0.0479417	-4.90944	-0.817892	0.1824	0.99975	no	1.43446	1.93884	0.930081	0.479709	-1.05977	0.643551	1	no
ASU_Acar_T.2060.17	ASU_Acar_G.2060	2_14000	1:83566838-83684291	1.31595	0.0705263	-4.2218	-0.63726	0.3005	0.99975	no	1.43446	1.93884	0.930081	0.479709	-1.05977	0.643551	1	no
ASU_Acar_T.13031.5	ASU_Acar_G.13031	2_14000	GL343215.1:1356369-1440581	1.86686	0.119021	-3.97133	-1.00741	0.31035	0.99975	no	1.43446	1.93884	0.930081	0.479709	-1.05977	0.643551	1	no
ASU_Acar_T.3890.2	ASU_Acar_G.3890	2_14000	2:68730799-68784614	3.36077	0.214832	-3.96751	-0.309087	0.4031	0.99975	no	1.43446	1.93884	0.930081	0.479709	-1.05977	0.643551	1	no
ASU_Acar_T.13031.4.1	ASU_Acar_G.13031	2_14000	GL343215.1:1356369-1440581	1.62977	0.213207	-2.93434	-1.12868	0.13885	0.99975	no	1.43446	1.93884	0.930081	0.479709	-1.05977	0.643551	1	no
ASU_Acar_T.4993.6	ASU_Acar_G.4993	2_14000	3:170644024-170779113	1.84998	0.299324	-2.62773	-0.42109	0.4458	0.99975	no	1.43446	1.93884	0.930081	0.479709	-1.05977	0.643551	1	no
ASU_Acar_T.4422.1	ASU_Acar_G.4422	2_14000	2:188388750-188463694	3.39931	1.31358	-1.37174	-0.780133	0.05535	0.99975	no	1.43446	1.93884	0.930081	0.479709	-1.05977	0.643551	1	no
ASU_Acar_T.4422.2	ASU_Acar_G.4422	2_14000	2:188388750-188463694	3.07899	1.21579	-1.34056	-0.860547	0.1397	0.99975	no	1.43446	1.93884	0.930081	0.479709	-1.05977	0.643551	1	no
ASU_Acar_T.18078.9	ASU_Acar_G.18078	2_14000	GL343472.1:641954-661689	1.89205	0.780381	-1.2777	-0.459222	0.41285	0.99975	no	1.43446	1.93884	0.930081	0.479709	-1.05977	0.643551	1	no
ASU_Acar_T.11972.1	ASU_Acar_G.11972	3_15039	AAWZ02041850:1468-2214	56.3458	0.905503	-5.95944	-4.80761	0.0178	0.99975	no	28.5339	40.0114	17.0563	0.426287	-1.2301	0.064468	0.554966	no
ASU_Acar_T.19373.1	ASU_Acar_G.19373	3_15039	GL343591.1:162637-225796	1.08219	0.298584	-1.85775	-0.528065	0.3631	0.99975	no	28.5339	40.0114	17.0563	0.426287	-1.2301	0.064468	0.554966	no
ASU_Acar_T.17314.4	ASU_Acar_G.17314	3_15039	GL343411.1:493723-555108	6.8187	2.73739	-1.3167	-0.15696	0.79185	0.99975	no	28.5339	40.0114	17.0563	0.426287	-1.2301	0.064468	0.554966	no
ASU_Acar_T.1114.6	ASU_Acar_G.1114	3_15039	1:45206758-45426379	1.60515	0.666143	-1.2688	-0.119568	0.7381	0.99975	no	28.5339	40.0114	17.0563	0.426287	-1.2301	0.064468	0.554966	no
ASU_Acar_T.11834.1	ASU_Acar_G.11834	3_15039	AAWZ02040813:1112-6014	2.98152	1.27291	-1.22792	-1.12361	0.2083	0.99975	no	28.5339	40.0114	17.0563	0.426287	-1.2301	0.064468	0.554966	no
ASU_Acar_T.19373.1	ASU_Acar_G.19373	3_15338	GL343591.1:162637-225796	1.08219	0.298584	-1.85775	-0.528065	0.3631	0.99975	no	9.83078	13.89	5.77156	0.415519	-1.26701	0.0847792	0.632846	no
ASU_Acar_T.17314.4	ASU_Acar_G.17314	3_15338	GL343411.1:493723-555108	6.8187	2.73739	-1.3167	-0.15696	0.79185	0.99975	no	9.83078	13.89	5.77156	0.415519	-1.26701	0.0847792	0.632846	no
ASU_Acar_T.1114.6	ASU_Acar_G.1114	3_15338	1:45206758-45426379	1.60515	0.666143	-1.2688	-0.119568	0.7381	0.99975	no	9.83078	13.89	5.77156	0.415519	-1.26701	0.0847792	0.632846	no
ASU_Acar_T.15473.8	ASU_Acar_G.15473	3_15570	GL343302.1:1361643-1567326	25.6687	0.270533	-6.56806	-1.24795	0.02385	0.99975	no	8.15125	11.1736	5.1289	0.45902	-1.12337	0.142117	0.734051	no
ASU_Acar_T.15473.11	ASU_Acar_G.15473	3_15570	GL343302.1:1361643-1567326	17.4748	0.190795	-6.51711	-1.09411	0.19225	0.99975	no	8.15125	11.1736	5.1289	0.45902	-1.12337	0.142117	0.734051	no
ASU_Acar_T.15473.4	ASU_Acar_G.15473	3_15570	GL343302.1:1361643-1567326	4.30339	0.0476455	-6.49699	-0.503023	0.38145	0.99975	no	8.15125	11.1736	5.1289	0.45902	-1.12337	0.142117	0.734051	no
ASU_Acar_T.15473.10	ASU_Acar_G.15473	3_15570	GL343302.1:1361643-1567326	3.21326	0.069608	-5.52864	-0.27875	0.47365	0.99975	no	8.15125	11.1736	5.1289	0.45902	-1.12337	0.142117	0.734051	no
ASU_Acar_T.18642.2	ASU_Acar_G.18642	3_15570	GL343516.1:156529-180336	1.0026	0.177757	-2.49576	0	1	1	no	8.15125	11.1736	5.1289	0.45902	-1.12337	0.142117	0.734051	no
ASU_Acar_T.18959.1	ASU_Acar_G.18959	3_15570	GL343544.1:273-101984	1.30834	0.241991	-2.43471	-0.307578	0.5162	0.99975	no	8.15125	11.1736	5.1289	0.45902	-1.12337	0.142117	0.734051	no
ASU_Acar_T.17021.2.1	ASU_Acar_G.17021	3_15570	GL343391.1:445-66783	3.62059	1.32943	-1.44541	-0.70067	0.15505	0.99975	no	8.15125	11.1736	5.1289	0.45902	-1.12337	0.142117	0.734051	no
ASU_Acar_T.17021.2	ASU_Acar_G.17021	3_15570	GL343391.1:445-66783	2.8625	1.24864	-1.19691	-0.578753	0.1982	0.99975	no	8.15125	11.1736	5.1289	0.45902	-1.12337	0.142117	0.734051	no
ASU_Acar_T.11511.1	ASU_Acar_G.11511	3_15570	AAWZ02039278:3646-8981	2.23909	0.989605	-1.17799	-0.812351	0.1523	0.99975	no	8.15125	11.1736	5.1289	0.45902	-1.12337	0.142117	0.734051	no
ASU_Acar_T.4437.11.5	ASU_Acar_G.4437	3_15640	2:108862451-109333103	17.0194	0.320925	-5.7288	-0.188925	0.348	0.99975	no	2.67847	4.79662	0.56031	0.116813	-3.09772	0.00520994	0.15734	no
ASU_Acar_T.4437.11.3	ASU_Acar_G.4437	3_15640	2:108862451-109333103	7.13091	0.15951	-5.48237	-0.12302	0.40385	0.99975	no	2.67847	4.79662	0.56031	0.116813	-3.09772	0.00520994	0.15734	no
ASU_Acar_T.3967.3.1.2	ASU_Acar_G.3967	3_15640	2:197865331-198020324	3.12887	0.132074	-4.56623	-0.821287	0.4758	0.99975	no	2.67847	4.79662	0.56031	0.116813	-3.09772	0.00520994	0.15734	no
ASU_Acar_T.4693.3.2	ASU_Acar_G.4693	3_15640	2:27905689-27925663	2.13026	0.11415	-4.22203	-0.265674	0.3736	0.99975	no	2.67847	4.79662	0.56031	0.116813	-3.09772	0.00520994	0.15734	no
ASU_Acar_T.3890.2	ASU_Acar_G.3890	3_15640	2:68730799-68784614	3.36077	0.214832	-3.96751	-0.309087	0.4031	0.99975	no	2.67847	4.79662	0.56031	0.116813	-3.09772	0.00520994	0.15734	no
ASU_Acar_T.3967.3.1.1	ASU_Acar_G.3967	3_15640	2:197865331-198020324	3.13202	0.317138	-3.30391	-0.915757	0.28595	0.99975	no	2.67847	4.79662	0.56031	0.116813	-3.09772	0.00520994	0.15734	no
ASU_Acar_T.10336.1.1.1	ASU_Acar_G.10336	3_15640	6:61629853-61696809	1.59048	0.230877	-2.78427	-0.438395	0.5131	0.99975	no	2.67847	4.79662	0.56031	0.116813	-3.09772	0.00520994	0.15734	no
ASU_Acar_T.13166.8	ASU_Acar_G.13166	3_15640	GL343219.1:1333431-1541844	1.08551	0.169532	-2.67875	-0.588676	0.21	0.99975	no	2.67847	4.79662	0.56031	0.116813	-3.09772	0.00520994	0.15734	no
ASU_Acar_T.14958.4	ASU_Acar_G.14958	3_15640	GL343282.1:113884-152382	3.29268	0.635334	-2.37367	-0.891672	0.0838	0.99975	no	2.67847	4.79662	0.56031	0.116813	-3.09772	0.00520994	0.15734	no
ASU_Acar_T.3967.3.1	ASU_Acar_G.3967	3_15640	2:197865331-198020324	6.39526	1.81977	-1.81325	-0.863736	0.04155	0.99975	no	2.67847	4.79662	0.56031	0.116813	-3.09772	0.00520994	0.15734	no
ASU_Acar_T.21024.1	ASU_Acar_G.21024	3_15640	GL343875.1:101934-141085	2.011	0.593088	-1.76159	-0.607654	0.245	0.99975	no	2.67847	4.79662	0.56031	0.116813	-3.09772	0.00520994	0.15734	no
ASU_Acar_T.17502.2	ASU_Acar_G.17502	3_15640	GL343426.1:763978-788242	1.2945	0.396174	-1.70819	-0.27939	0.5885	0.99975	no	2.67847	4.79662	0.56031	0.116813	-3.09772	0.00520994	0.15734	no
ASU_Acar_T.3967.1	ASU_Acar_G.3967	3_15640	2:197865331-198020324	7.33099	2.29972	-1.67255	-0.990761	0.02585	0.99975	no	2.67847	4.79662	0.56031	0.116813	-3.09772	0.00520994	0.15734	no
ASU_Acar_T.8519.6	ASU_Acar_G.8519	3_15640	5:36336856-36452682	5.67371	2.27054	-1.32125	-0.325482	0.50715	0.99975	no	2.67847	4.79662	0.56031	0.116813	-3.09772	0.00520994	0.15734	no
ASU_Acar_T.3878.2	ASU_Acar_G.3878	3_15640	2:145714876-145770030	1.12303	0.449451	-1.32116	-0.351697	0.56545	0.99975	no	2.67847	4.79662	0.56031	0.116813	-3.09772	0.00520994	0.15734	no
ASU_Acar_T.9514.7.1	ASU_Acar_G.9514	3_15640	5:53629150-53727630	2.13963	0.963974	-1.1503	-0.335726	0.46935	0.99975	no	2.67847	4.79662	0.56031	0.116813	-3.09772	0.00520994	0.15734	no
ASU_Acar_T.17700.1	ASU_Acar_G.17700	3_15640	GL343438.1:23201-51017	1.7247	0.78386	-1.13768	-0.446964	0.22705	0.99975	no	2.67847	4.79662	0.56031	0.116813	-3.09772	0.00520994	0.15734	no
ASU_Acar_T.18042.1.1	ASU_Acar_G.18042	3_15640	GL343469.1:638574-672249	2.72572	1.25504	-1.1189	-0.654654	0.17915	0.99975	no	2.67847	4.79662	0.56031	0.116813	-3.09772	0.00520994	0.15734	no
ASU_Acar_T.1231.5	ASU_Acar_G.1231	3_15640	1:205520149-205541303	1.70807	0.8393	-1.02511	-0.153713	0.7724	0.99975	no	2.67847	4.79662	0.56031	0.116813	-3.09772	0.00520994	0.15734	no
ASU_Acar_T.9830.1	ASU_Acar_G.9830	4_11885	6:75564901-75568889	1.07791	0.324515	-1.73187	0	1	1	no	3.03113	4.55679	1.50546	0.330377	-1.59781	0.10833	0.632846	no
ASU_Acar_T.7249.12	ASU_Acar_G.7249	4_11885	4:38938036-38957820	1.70406	0.613348	-1.4742	-0.270641	0.4898	0.99975	no	3.03113	4.55679	1.50546	0.330377	-1.59781	0.10833	0.632846	no
ASU_Acar_T.14710.1	ASU_Acar_G.14710	5_10513	GL343275.1:194110-231833	2.08228	0.000521511	-11.9632	-0.0738754	0.09675	0.99975	no	12.2445	17.007	7.48209	0.439942	-1.18461	0.0750192	0.606852	no
ASU_Acar_T.6804.1	ASU_Acar_G.6804	5_10513	4:108893695-108916554	23.7461	8.38687	-1.50149	-0.87624	0.13785	0.99975	no	12.2445	17.007	7.48209	0.439942	-1.18461	0.0750192	0.606852	no
ASU_Acar_T.5588.13	ASU_Acar_G.5588	5_10513	3:187127978-187236822	1.11467	0.527806	-1.07854	-0.176876	0.73575	0.99975	no	12.2445	17.007	7.48209	0.439942	-1.18461	0.0750192	0.606852	no
ASU_Acar_T.20143.1	ASU_Acar_G.20143	5_10675	GL343706.1:156086-172102	1.67714	0.366764	-2.19308	-0.620383	0.39165	0.99975	no	151.758	257.575	45.9405	0.178358	-2.48715	0.000123211	0.00697682	yes
ASU_Acar_T.6638.30	ASU_Acar_G.6638	5_10675	4:126087375-126112434	1.30474	0.572376	-1.18873	-0.297164	0.39055	0.99975	no	151.758	257.575	45.9405	0.178358	-2.48715	0.000123211	0.00697682	yes
ASU_Acar_T.3230.1	ASU_Acar_G.3230	5_9840	2:92781645-92820978	2.60987	0.456949	-2.51388	-1.1187	0.0467	0.99975	no	1.74018	2.92005	0.56031	0.191884	-2.38169	0.0488513	0.526896	no
ASU_Acar_T.3230.2	ASU_Acar_G.3230	5_9840	2:92781645-92820978	4.70413	1.18522	-1.98877	-1.26513	0.0113	0.99975	no	1.74018	2.92005	0.56031	0.191884	-2.38169	0.0488513	0.526896	no
ASU_Acar_T.18871.5	ASU_Acar_G.18871	5_9840	GL343536.1:85493-105371	2.2053	0.729382	-1.59623	-0.46207	0.3286	0.99975	no	1.74018	2.92005	0.56031	0.191884	-2.38169	0.0488513	0.526896	no
ASU_Acar_T.20113.6	ASU_Acar_G.20113	5_9840	GL343699.1:58396-198344	1.089	0.383724	-1.50486	-0.360817	0.431	0.99975	no	1.74018	2.92005	0.56031	0.191884	-2.38169	0.0488513	0.526896	no
ASU_Acar_T.8816.5	ASU_Acar_G.8816	6_8586	5:183006-234422	3.42641	0.474447	-2.85238	-0.269116	0.5983	0.99975	no	2.75134	4.00476	1.49793	0.374036	-1.41875	0.16528	0.756393	no
ASU_Acar_T.12668.3	ASU_Acar_G.12668	6_8586	GL343204.1:2220136-2296500	1.90118	0.281028	-2.75811	-0.397155	0.41555	0.99975	no	2.75134	4.00476	1.49793	0.374036	-1.41875	0.16528	0.756393	no
ASU_Acar_T.8816.4	ASU_Acar_G.8816	6_8586	5:183006-234422	2.43586	0.489036	-2.31642	-0.280852	0.5939	0.99975	no	2.75134	4.00476	1.49793	0.374036	-1.41875	0.16528	0.756393	no
ASU_Acar_T.15264.8	ASU_Acar_G.15264	6_8586	GL343293.1:763865-807881	2.32909	0.718864	-2.13286	-0.11116	0.6567	0.99975	no	2.75134	4.00476	1.49793	0.374036	-1.41875	0.16528	0.756393	no
ASU_Acar_T.20251.1	ASU_Acar_G.20251	6_8586	GL343722.1:28488-41514	1.07667	0.266776	-2.01287	-0.413126	0.43775	0.99975	no	2.75134	4.00476	1.49793	0.374036	-1.41875	0.16528	0.756393	no
ASU_Acar_T.19720.1	ASU_Acar_G.19720	6_8586	GL343642.1:113350-129228	11.1912	3.85276	-1.5384	-0.770808	0.115	0.99975	no	2.75134	4.00476	1.49793	0.374036	-1.41875	0.16528	0.756393	no
ASU_Acar_T.834.5	ASU_Acar_G.834	6_8586	1:43682828-43713023	1.9189	0.745829	-1.36336	-0.529613	0.2234	0.99975	no	2.75134	4.00476	1.49793	0.374036	-1.41875	0.16528	0.756393	no
ASU_Acar_T.12017.2	ASU_Acar_G.12017	6_8586	GL343193.1:6641206-6790846	2.12514	0.994852	-1.09501	-0.346013	0.5494	0.99975	no	2.75134	4.00476	1.49793	0.374036	-1.41875	0.16528	0.756393	no
ASU_Acar_T.18467.1	ASU_Acar_G.18467	6_9208	GL343498.1:1942-34109	10.8987	0.609196	-4.16111	-3.61417	5e-05	0.0475885	yes	2.72481	3.88442	1.5652	0.402944	-1.31135	0.306031	0.900672	no
ASU_Acar_T.20168.1	ASU_Acar_G.20168	6_9208	GL343708.1:158137-195006	1.36511	0.188504	-2.85635	-0.44506	0.276	0.99975	no	2.72481	3.88442	1.5652	0.402944	-1.31135	0.306031	0.900672	no
ASU_Acar_T.20168.4	ASU_Acar_G.20168	6_9208	GL343708.1:158137-195006	4.74442	0.70819	-2.74402	-0.791916	0.135	0.99975	no	2.72481	3.88442	1.5652	0.402944	-1.31135	0.306031	0.900672	no
ASU_Acar_T.15823.5	ASU_Acar_G.15823	6_9208	GL343321.1:1033702-1156159	3.0017	1.06607	-1.49348	-0.654859	0.1604	0.99975	no	2.72481	3.88442	1.5652	0.402944	-1.31135	0.306031	0.900672	no
ASU_Acar_T.21093.3	ASU_Acar_G.21093	6_9208	GL343889.1:36245-55350	1.07718	0.416429	-1.37111	-0.270084	0.36395	0.99975	no	2.72481	3.88442	1.5652	0.402944	-1.31135	0.306031	0.900672	no
ASU_Acar_T.17789.2	ASU_Acar_G.17789	AAWZ02035903_862	GL343449.1:195132-237772	9.49562	0.0459411	-7.69133	-1.25544	0.1132	0.99975	no	1.40481	2.18204	0.627589	0.287616	-1.79779	0.28164	0.881953	no
ASU_Acar_T.4874.2	ASU_Acar_G.4874	AAWZ02035903_862	2:17544682-17690393	1.01849	0.022739	-5.48512	0	1	1	no	1.40481	2.18204	0.627589	0.287616	-1.79779	0.28164	0.881953	no
ASU_Acar_T.17789.1	ASU_Acar_G.17789	AAWZ02035903_862	GL343449.1:195132-237772	7.44014	0.20937	-5.1512	-1.69894	0.0411	0.99975	no	1.40481	2.18204	0.627589	0.287616	-1.79779	0.28164	0.881953	no
ASU_Acar_T.9579.1	ASU_Acar_G.9579	AAWZ02035903_862	5:146455494-146464229	5.88685	0.202397	-4.86223	-3.22568	0.0001	0.0838586	no	1.40481	2.18204	0.627589	0.287616	-1.79779	0.28164	0.881953	no
ASU_Acar_T.3693.1	ASU_Acar_G.3693	AAWZ02035903_862	2:18757921-18842734	18.3841	0.71004	-4.69442	-2.02547	0.00035	0.210052	no	1.40481	2.18204	0.627589	0.287616	-1.79779	0.28164	0.881953	no
ASU_Acar_T.15880.1	ASU_Acar_G.15880	AAWZ02035903_862	GL343323.1:1131960-1152178	7.66574	0.319023	-4.58669	-3.88727	5e-05	0.0475885	yes	1.40481	2.18204	0.627589	0.287616	-1.79779	0.28164	0.881953	no
ASU_Acar_T.18467.1	ASU_Acar_G.18467	AAWZ02035903_862	GL343498.1:1942-34109	10.8987	0.609196	-4.16111	-3.61417	5e-05	0.0475885	yes	1.40481	2.18204	0.627589	0.287616	-1.79779	0.28164	0.881953	no
ASU_Acar_T.22145.1	ASU_Acar_G.22145	AAWZ02035903_862	GL344430.1:10183-35400	4.454	0.288418	-3.94887	-2.31965	0.00125	0.524826	no	1.40481	2.18204	0.627589	0.287616	-1.79779	0.28164	0.881953	no
ASU_Acar_T.1088.1	ASU_Acar_G.1088	AAWZ02035903_862	1:253884517-253907343	2.25624	0.181625	-3.63489	-0.667096	0.34105	0.99975	no	1.40481	2.18204	0.627589	0.287616	-1.79779	0.28164	0.881953	no
ASU_Acar_T.6698.2	ASU_Acar_G.6698	AAWZ02035903_862	4:110651516-110715236	4.76543	1.00545	-2.24476	-1.11332	0.0358	0.99975	no	1.40481	2.18204	0.627589	0.287616	-1.79779	0.28164	0.881953	no
ASU_Acar_T.13347.1.2.1	ASU_Acar_G.13347	AAWZ02035903_862	GL343223.1:1465839-1534078	9.63541	2.60232	-1.88855	-0.266734	0.57465	0.99975	no	1.40481	2.18204	0.627589	0.287616	-1.79779	0.28164	0.881953	no
ASU_Acar_T.17189.2	ASU_Acar_G.17189	AAWZ02035903_862	GL343400.1:207173-229099	1.29142	0.402695	-1.6812	-0.529392	0.28125	0.99975	no	1.40481	2.18204	0.627589	0.287616	-1.79779	0.28164	0.881953	no
ASU_Acar_T.11938.1	ASU_Acar_G.11938	AAWZ02035903_862	AAWZ02041564:828-4618	2.42735	0.832286	-1.54423	-1.15097	0.026	0.99975	no	1.40481	2.18204	0.627589	0.287616	-1.79779	0.28164	0.881953	no
ASU_Acar_T.6698.1.2	ASU_Acar_G.6698	AAWZ02035903_862	4:110651516-110715236	2.8002	0.961878	-1.5416	-0.68689	0.1342	0.99975	no	1.40481	2.18204	0.627589	0.287616	-1.79779	0.28164	0.881953	no
ASU_Acar_T.6698.1.1	ASU_Acar_G.6698	AAWZ02035903_862	4:110651516-110715236	1.88115	0.649589	-1.53401	-0.435689	0.33675	0.99975	no	1.40481	2.18204	0.627589	0.287616	-1.79779	0.28164	0.881953	no
ASU_Acar_T.2994.3	ASU_Acar_G.2994	AAWZ02035903_862	2:189054679-189094312	24.6985	8.95562	-1.46356	-1.19768	0.14005	0.99975	no	1.40481	2.18204	0.627589	0.287616	-1.79779	0.28164	0.881953	no
ASU_Acar_T.12957.1.3	ASU_Acar_G.12957	AAWZ02035903_862	GL343212.1:2568917-2675240	5.68371	2.06375	-1.46157	-0.569147	0.31525	0.99975	no	1.40481	2.18204	0.627589	0.287616	-1.79779	0.28164	0.881953	no
ASU_Acar_T.10642.34	ASU_Acar_G.10642	AAWZ02035903_862	6:27925905-28369900	1.73661	0.767593	-1.17786	-0.217553	0.68695	0.99975	no	1.40481	2.18204	0.627589	0.287616	-1.79779	0.28164	0.881953	no
ASU_Acar_T.13347.1	ASU_Acar_G.13347	AAWZ02035903_862	GL343223.1:1465839-1534078	37.1557	16.931	-1.13392	-0.450776	0.4055	0.99975	no	1.40481	2.18204	0.627589	0.287616	-1.79779	0.28164	0.881953	no
ASU_Acar_T.6296.1.1	ASU_Acar_G.6296	AAWZ02035903_862	3:112110951-112140093	1.85427	0.853138	-1.12	-0.237507	0.62045	0.99975	no	1.40481	2.18204	0.627589	0.287616	-1.79779	0.28164	0.881953	no
ASU_Acar_T.4657.3	ASU_Acar_G.4657	AAWZ02035903_862	2:27685010-27692867	1.73888	0.809712	-1.10268	-0.545216	0.2825	0.99975	no	1.40481	2.18204	0.627589	0.287616	-1.79779	0.28164	0.881953	no
ASU_Acar_T.21937.1.1	ASU_Acar_G.21937	AAWZ02035903_862	GL344261.1:2224-21239	3.76212	1.76166	-1.09461	-0.57442	0.21315	0.99975	no	1.40481	2.18204	0.627589	0.287616	-1.79779	0.28164	0.881953	no
ASU_Acar_T.2460.2	ASU_Acar_G.2460	AAWZ02035903_862	2:99382464-99397825	1.84628	0.896917	-1.04158	-0.586571	0.15815	0.99975	no	1.40481	2.18204	0.627589	0.287616	-1.79779	0.28164	0.881953	no
ASU_Acar_T.22659.1	ASU_Acar_G.22659	aca-let-7b	LGa:1389117-1393938	1.18562	0.167722	-2.8215	0	1	1	no	2624.64	3668.79	1580.49	0.430793	-1.21493	0.026446	0.399335	no
ASU_Acar_T.4936.3.1	ASU_Acar_G.4936	aca-let-7b	3:19128802-19163058	3.10536	0.460492	-2.75352	-0.695512	0.28155	0.99975	no	2624.64	3668.79	1580.49	0.430793	-1.21493	0.026446	0.399335	no
ASU_Acar_T.4936.4	ASU_Acar_G.4936	aca-let-7b	3:19128802-19163058	1.17793	0.449577	-1.38962	-0.305456	0.5386	0.99975	no	2624.64	3668.79	1580.49	0.430793	-1.21493	0.026446	0.399335	no
ASU_Acar_T.4936.1	ASU_Acar_G.4936	aca-let-7b	3:19128802-19163058	1.75603	0	inf	nan	0.08435	0.99975	no	2624.64	3668.79	1580.49	0.430793	-1.21493	0.026446	0.399335	no
ASU_Acar_T.682.5	ASU_Acar_G.682	GL343198.1_8111	1:117198569-117249938	1.23514	0.292944	-2.07598	-0.304287	0.52005	0.99975	no	1.40836	1.93884	0.877872	0.452781	-1.14311	0.389406	0.965716	no
ASU_Acar_T.20023.2	ASU_Acar_G.20023	GL343234.1_6794	GL343686.1:246318-253250	1.45078	0.00110596	-10.3573	-0.0813269	0.1159	0.99975	no	2.48326	3.38625	1.58027	0.466674	-1.09951	0.444673	0.970939	no
ASU_Acar_T.5819.1	ASU_Acar_G.5819	GL343234.1_6794	3:123912714-123928836	1.78968	0.0026439	-9.40282	-0.0990296	0.20195	0.99975	no	2.48326	3.38625	1.58027	0.466674	-1.09951	0.444673	0.970939	no
ASU_Acar_T.9798.7	ASU_Acar_G.9798	GL343234.1_6794	6:36766608-37025547	5.77366	0.152746	-5.24028	-0.790722	0.2107	0.99975	no	2.48326	3.38625	1.58027	0.466674	-1.09951	0.444673	0.970939	no
ASU_Acar_T.13514.5.1	ASU_Acar_G.13514	GL343234.1_6794	GL343231.1:1756143-1791081	1.5143	0.19245	-2.9761	-0.558558	0.3707	0.99975	no	2.48326	3.38625	1.58027	0.466674	-1.09951	0.444673	0.970939	no
ASU_Acar_T.17734.1.1	ASU_Acar_G.17734	GL343234.1_6794	GL343443.1:40553-68811	2.58187	0.747262	-1.78873	-0.316273	0.53975	0.99975	no	2.48326	3.38625	1.58027	0.466674	-1.09951	0.444673	0.970939	no
ASU_Acar_T.12455.3	ASU_Acar_G.12455	GL343234.1_6794	GL343200.1:1571871-1662758	1.09822	0.322361	-1.76841	-0.418917	0.39685	0.99975	no	2.48326	3.38625	1.58027	0.466674	-1.09951	0.444673	0.970939	no
ASU_Acar_T.6348.1	ASU_Acar_G.6348	GL343234.1_6794	3:40043312-40142560	2.07931	0.770087	-1.43301	-0.288959	0.5273	0.99975	no	2.48326	3.38625	1.58027	0.466674	-1.09951	0.444673	0.970939	no
ASU_Acar_T.7833.2.2	ASU_Acar_G.7833	GL343234.1_6794	4:150973316-151043066	2.8196	1.10909	-1.34611	-0.338511	0.41645	0.99975	no	2.48326	3.38625	1.58027	0.466674	-1.09951	0.444673	0.970939	no
ASU_Acar_T.20023.4	ASU_Acar_G.20023	GL343234.1_6794	GL343686.1:246318-253250	1.87649	0.784381	-1.25841	-0.471154	0.41315	0.99975	no	2.48326	3.38625	1.58027	0.466674	-1.09951	0.444673	0.970939	no
ASU_Acar_T.3901.5	ASU_Acar_G.3901	GL343234.1_6794	2:79163233-79193003	1.39704	0.651886	-1.09968	-0.478307	0.40135	0.99975	no	2.48326	3.38625	1.58027	0.466674	-1.09951	0.444673	0.970939	no
ASU_Acar_T.7437.3	ASU_Acar_G.7437	GL343234.1_6794	4:74833476-74988483	1.79566	0.840058	-1.09596	-0.168215	0.59555	0.99975	no	2.48326	3.38625	1.58027	0.466674	-1.09951	0.444673	0.970939	no
ASU_Acar_T.2379.1	ASU_Acar_G.2379	GL343234.1_6794	1:41099389-41182072	2.71087	1.2769	-1.08611	-0.276324	0.4276	0.99975	no	2.48326	3.38625	1.58027	0.466674	-1.09951	0.444673	0.970939	no
ASU_Acar_T.15160.3.1	ASU_Acar_G.15160	GL343269.1_6197	GL343287.1:498999-542834	14.1491	0.0440213	-8.3283	-1.07171	0.19565	0.99975	no	3.70327	5.53885	1.8677	0.3372	-1.56833	0.133654	0.712296	no
ASU_Acar_T.15160.4	ASU_Acar_G.15160	GL343269.1_6197	GL343287.1:498999-542834	29.6653	0.218785	-7.08312	-1.76802	0.04035	0.99975	no	3.70327	5.53885	1.8677	0.3372	-1.56833	0.133654	0.712296	no
ASU_Acar_T.15160.3.2	ASU_Acar_G.15160	GL343269.1_6197	GL343287.1:498999-542834	19.0972	0.161728	-6.88365	-1.43883	0.09825	0.99975	no	3.70327	5.53885	1.8677	0.3372	-1.56833	0.133654	0.712296	no
ASU_Acar_T.15160.3	ASU_Acar_G.15160	GL343269.1_6197	GL343287.1:498999-542834	14.5269	0.351961	-5.36717	-1.85705	0.0188	0.99975	no	3.70327	5.53885	1.8677	0.3372	-1.56833	0.133654	0.712296	no
ASU_Acar_T.15880.1	ASU_Acar_G.15880	GL343269.1_6197	GL343323.1:1131960-1152178	7.66574	0.319023	-4.58669	-3.88727	5e-05	0.0475885	yes	3.70327	5.53885	1.8677	0.3372	-1.56833	0.133654	0.712296	no
ASU_Acar_T.15160.2	ASU_Acar_G.15160	GL343269.1_6197	GL343287.1:498999-542834	2.74049	0.277003	-3.30646	-0.379506	0.44175	0.99975	no	3.70327	5.53885	1.8677	0.3372	-1.56833	0.133654	0.712296	no
ASU_Acar_T.8816.5	ASU_Acar_G.8816	GL343269.1_6197	5:183006-234422	3.42641	0.474447	-2.85238	-0.269116	0.5983	0.99975	no	3.70327	5.53885	1.8677	0.3372	-1.56833	0.133654	0.712296	no
ASU_Acar_T.8816.4	ASU_Acar_G.8816	GL343269.1_6197	5:183006-234422	2.43586	0.489036	-2.31642	-0.280852	0.5939	0.99975	no	3.70327	5.53885	1.8677	0.3372	-1.56833	0.133654	0.712296	no
ASU_Acar_T.1191.1.1	ASU_Acar_G.1191	GL343269.1_6197	1:96091541-96257769	2.37713	0.485034	-2.29306	-0.576956	0.3687	0.99975	no	3.70327	5.53885	1.8677	0.3372	-1.56833	0.133654	0.712296	no
ASU_Acar_T.4121.18.1	ASU_Acar_G.4121	GL343269.1_6197	2:10888836-11001152	2.67801	0.678968	-1.97975	-0.304421	0.4799	0.99975	no	3.70327	5.53885	1.8677	0.3372	-1.56833	0.133654	0.712296	no
ASU_Acar_T.9384.2	ASU_Acar_G.9384	GL343269.1_6197	5:11288909-11383310	1.56082	0.479833	-1.7017	-0.552138	0.3	0.99975	no	3.70327	5.53885	1.8677	0.3372	-1.56833	0.133654	0.712296	no
ASU_Acar_T.9058.1	ASU_Acar_G.9058	GL343269.1_6197	5:45702506-45725391	1.17145	0.374344	-1.64586	-0.178991	0.71175	0.99975	no	3.70327	5.53885	1.8677	0.3372	-1.56833	0.133654	0.712296	no
ASU_Acar_T.9285.1	ASU_Acar_G.9285	GL343269.1_6197	5:45460752-45481271	2.24164	0.908677	-1.30272	-0.89833	0.06155	0.99975	no	3.70327	5.53885	1.8677	0.3372	-1.56833	0.133654	0.712296	no
ASU_Acar_T.13335.2.1	ASU_Acar_G.13335	GL343269.1_6197	GL343223.1:1598607-1615937	3.58836	1.6723	-1.10149	-0.427134	0.4391	0.99975	no	3.70327	5.53885	1.8677	0.3372	-1.56833	0.133654	0.712296	no
ASU_Acar_T.13806.6.2	ASU_Acar_G.13806	GL343269.1_6197	GL343239.1:1793924-1870258	2.90963	1.37251	-1.08402	-0.345728	0.50555	0.99975	no	3.70327	5.53885	1.8677	0.3372	-1.56833	0.133654	0.712296	no
ASU_Acar_T.3567.5	ASU_Acar_G.3567	GL343269.1_6197	2:44573522-44744960	2.14788	1.0253	-1.06686	-0.36061	0.47355	0.99975	no	3.70327	5.53885	1.8677	0.3372	-1.56833	0.133654	0.712296	no
ASU_Acar_T.1846.3	ASU_Acar_G.1846	GL343269.1_6197	1:255369070-255443363	16.1539	7.74804	-1.05998	-0.754444	0.12095	0.99975	no	3.70327	5.53885	1.8677	0.3372	-1.56833	0.133654	0.712296	no
ASU_Acar_T.1689.1	ASU_Acar_G.1689	GL343269.1_6197	1:257326507-257439872	1.11585	0.536343	-1.05692	-0.227399	0.647	0.99975	no	3.70327	5.53885	1.8677	0.3372	-1.56833	0.133654	0.712296	no
ASU_Acar_T.13754.2	ASU_Acar_G.13754	GL343312.1_5257	GL343238.1:252551-340813	5.94183	2.27533	-1.38483	-0.203833	0.74445	0.99975	no	2.7771	4.68387	0.870337	0.185816	-2.42805	0.0207628	0.363339	no
ASU_Acar_T.10344.2	ASU_Acar_G.10344	GL343312.1_5257	6:75952057-75982047	2.54258	1.0035	-1.34125	-0.380233	0.41785	0.99975	no	2.7771	4.68387	0.870337	0.185816	-2.42805	0.0207628	0.363339	no
ASU_Acar_T.22834.1	ASU_Acar_G.22834	GL343312.1_5257	LGf:749975-751758	2.31243	0.946583	-1.28861	-0.8881	0.10315	0.99975	no	2.7771	4.68387	0.870337	0.185816	-2.42805	0.0207628	0.363339	no
ASU_Acar_T.2980.7	ASU_Acar_G.2980	GL343312.1_5257	2:89805682-89824033	1.97827	0.953765	-1.05253	-0.188612	0.7329	0.99975	no	2.7771	4.68387	0.870337	0.185816	-2.42805	0.0207628	0.363339	no
ASU_Acar_T.15234.1	ASU_Acar_G.15234	GL343312.1_5257	GL343291.1:1076497-1175361	3.26952	1.60447	-1.02698	-0.916575	0.04215	0.99975	no	2.7771	4.68387	0.870337	0.185816	-2.42805	0.0207628	0.363339	no
ASU_Acar_T.16976.2	ASU_Acar_G.16976	GL343398.1_4033	GL343385.1:652085-683516	1.48323	0.135595	-3.45136	-0.366955	0.5766	0.99975	no	7.17088	11.1887	3.15301	0.281802	-1.82725	0.0400068	0.526896	no
ASU_Acar_T.5369.1	ASU_Acar_G.5369	GL343398.1_4033	3:202144309-202224373	1.06007	0.157892	-2.74716	0	1	1	no	7.17088	11.1887	3.15301	0.281802	-1.82725	0.0400068	0.526896	no
ASU_Acar_T.18025.1	ASU_Acar_G.18025	GL343398.1_4033	GL343467.1:35646-50925	1.95466	0.719492	-1.44187	-0.949859	0.0524	0.99975	no	7.17088	11.1887	3.15301	0.281802	-1.82725	0.0400068	0.526896	no
ASU_Acar_T.16976.3	ASU_Acar_G.16976	GL343398.1_4033	GL343385.1:652085-683516	2.78479	1.21292	-1.19909	-0.302437	0.62965	0.99975	no	7.17088	11.1887	3.15301	0.281802	-1.82725	0.0400068	0.526896	no
ASU_Acar_T.2652.16	ASU_Acar_G.2652	GL343398.1_4033	2:110241554-110899494	3.20428	1.57759	-1.02228	-0.435265	0.40435	0.99975	no	7.17088	11.1887	3.15301	0.281802	-1.82725	0.0400068	0.526896	no
ASU_Acar_T.15366.3	ASU_Acar_G.15366	GL343528.1_2927	GL343297.1:4558-37136	1.64886	0.0101026	-7.3506	-0.22948	0.1623	0.99975	no	18.5136	24.7338	12.2934	0.49703	-1.00859	0.101331	0.632846	no
ASU_Acar_T.20474.3	ASU_Acar_G.20474	GL343528.1_2927	GL343761.1:160755-166252	1.04408	0.352313	-1.56731	0	1	1	no	18.5136	24.7338	12.2934	0.49703	-1.00859	0.101331	0.632846	no
ASU_Acar_T.20263.1	ASU_Acar_G.20263	GL343528.1_2927	GL343723.1:60231-118827	1.07926	0.437991	-1.30106	0	1	1	no	18.5136	24.7338	12.2934	0.49703	-1.00859	0.101331	0.632846	no
ASU_Acar_T.1632.10	ASU_Acar_G.1632	GL343703.1_2182	1:70503532-70547118	2.30369	0.0003153	-12.8349	-0.0412241	0.3886	0.99975	no	1.22456	2.13155	0.317562	0.148981	-2.7468	0.107496	0.632846	no
ASU_Acar_T.1632.14	ASU_Acar_G.1632	GL343703.1_2182	1:70503532-70547118	2.28133	0.0051412	-8.79355	-0.215003	0.39455	0.99975	no	1.22456	2.13155	0.317562	0.148981	-2.7468	0.107496	0.632846	no
ASU_Acar_T.1632.2	ASU_Acar_G.1632	GL343703.1_2182	1:70503532-70547118	3.71376	0.0106878	-8.44077	-0.271358	0.38625	0.99975	no	1.22456	2.13155	0.317562	0.148981	-2.7468	0.107496	0.632846	no
ASU_Acar_T.1632.9	ASU_Acar_G.1632	GL343703.1_2182	1:70503532-70547118	64.2625	0.260833	-7.9447	-1.66909	0.21805	0.99975	no	1.22456	2.13155	0.317562	0.148981	-2.7468	0.107496	0.632846	no
ASU_Acar_T.1632.15	ASU_Acar_G.1632	GL343703.1_2182	1:70503532-70547118	47.9795	0.200418	-7.90327	-1.32748	0.227	0.99975	no	1.22456	2.13155	0.317562	0.148981	-2.7468	0.107496	0.632846	no
ASU_Acar_T.1632.10.1	ASU_Acar_G.1632	GL343703.1_2182	1:70503532-70547118	13.2094	0.0828446	-7.31694	-0.827291	0.3103	0.99975	no	1.22456	2.13155	0.317562	0.148981	-2.7468	0.107496	0.632846	no
ASU_Acar_T.1632.6	ASU_Acar_G.1632	GL343703.1_2182	1:70503532-70547118	9.39799	0.158673	-5.88823	-0.59333	0.20525	0.99975	no	1.22456	2.13155	0.317562	0.148981	-2.7468	0.107496	0.632846	no
ASU_Acar_T.10230.6	ASU_Acar_G.10230	GL343703.1_2182	6:67323226-67395023	4.46832	0.149695	-4.89963	-2.02021	0.0189	0.99975	no	1.22456	2.13155	0.317562	0.148981	-2.7468	0.107496	0.632846	no
ASU_Acar_T.2314.1.1	ASU_Acar_G.2314	GL343703.1_2182	1:250945111-251023566	2.09954	0.340854	-2.62285	-0.682433	0.3592	0.99975	no	1.22456	2.13155	0.317562	0.148981	-2.7468	0.107496	0.632846	no
ASU_Acar_T.13533.4	ASU_Acar_G.13533	GL343703.1_2182	GL343232.1:1942340-2001882	1.42363	0.521582	-1.44861	-0.150072	0.7485	0.99975	no	1.22456	2.13155	0.317562	0.148981	-2.7468	0.107496	0.632846	no
ASU_Acar_T.1706.2	ASU_Acar_G.1706	GL343703.1_2182	1:59504347-59520247	6.11889	2.70356	-1.17841	-0.564063	0.23375	0.99975	no	1.22456	2.13155	0.317562	0.148981	-2.7468	0.107496	0.632846	no
ASU_Acar_T.11518.1	ASU_Acar_G.11518	GL343703.1_2182	AAWZ02039301:2523-5332	1.85882	0.888457	-1.06502	-0.69202	0.1963	0.99975	no	1.22456	2.13155	0.317562	0.148981	-2.7468	0.107496	0.632846	no
ASU_Acar_T.1632.1	ASU_Acar_G.1632	GL343703.1_2182	1:70503532-70547118	1.05731	0	inf	nan	0.16425	0.99975	no	1.22456	2.13155	0.317562	0.148981	-2.7468	0.107496	0.632846	no
ASU_Acar_T.1632.4	ASU_Acar_G.1632	GL343703.1_2182	1:70503532-70547118	11.7021	0	inf	nan	0.1521	0.99975	no	1.22456	2.13155	0.317562	0.148981	-2.7468	0.107496	0.632846	no
ASU_Acar_T.1632.5	ASU_Acar_G.1632	GL343703.1_2182	1:70503532-70547118	3.47541	0	inf	nan	0.1561	0.99975	no	1.22456	2.13155	0.317562	0.148981	-2.7468	0.107496	0.632846	no
ASU_Acar_T.21481.1	ASU_Acar_G.21481	GL344067.1_1162	GL344023.1:59212-82617	21.8658	0.23165	-6.56058	-4.05991	0.00035	0.210052	no	2.3617	3.1582	1.5652	0.495601	-1.01275	0.547567	0.990268	no
ASU_Acar_T.22949.2	ASU_Acar_G.22949	GL344067.1_1162	LGf:2921389-2936749	10.3192	0.2155	-5.5815	-1.54114	0.17365	0.99975	no	2.3617	3.1582	1.5652	0.495601	-1.01275	0.547567	0.990268	no
ASU_Acar_T.22949.1	ASU_Acar_G.22949	GL344067.1_1162	LGf:2921389-2936749	5.13339	0.878852	-2.54622	-0.801805	0.01145	0.99975	no	2.3617	3.1582	1.5652	0.495601	-1.01275	0.547567	0.990268	no
ASU_Acar_T.9712.1	ASU_Acar_G.9712	GL344067.1_1162	6:19770404-20069391	1.36823	0.364351	-1.90891	-0.497387	0.25425	0.99975	no	2.3617	3.1582	1.5652	0.495601	-1.01275	0.547567	0.990268	no
ASU_Acar_T.17245.6	ASU_Acar_G.17245	GL344067.1_1162	GL343404.1:625532-713784	1.7353	0.549687	-1.6585	-0.427956	0.4713	0.99975	no	2.3617	3.1582	1.5652	0.495601	-1.01275	0.547567	0.990268	no
ASU_Acar_T.20113.6	ASU_Acar_G.20113	GL344067.1_1162	GL343699.1:58396-198344	1.089	0.383724	-1.50486	-0.360817	0.431	0.99975	no	2.3617	3.1582	1.5652	0.495601	-1.01275	0.547567	0.990268	no
ASU_Acar_T.17245.5	ASU_Acar_G.17245	GL344067.1_1162	GL343404.1:625532-713784	4.15209	2.02856	-1.03338	-0.739108	0.1086	0.99975	no	2.3617	3.1582	1.5652	0.495601	-1.01275	0.547567	0.990268	no
ASU_Acar_T.21481.1	ASU_Acar_G.21481	LGb_7501	GL344023.1:59212-82617	21.8658	0.23165	-6.56058	-4.05991	0.00035	0.210052	no	2.3617	3.1582	1.5652	0.495601	-1.01275	0.547567	0.990268	no
ASU_Acar_T.22949.2	ASU_Acar_G.22949	LGb_7501	LGf:2921389-2936749	10.3192	0.2155	-5.5815	-1.54114	0.17365	0.99975	no	2.3617	3.1582	1.5652	0.495601	-1.01275	0.547567	0.990268	no
ASU_Acar_T.22949.1	ASU_Acar_G.22949	LGb_7501	LGf:2921389-2936749	5.13339	0.878852	-2.54622	-0.801805	0.01145	0.99975	no	2.3617	3.1582	1.5652	0.495601	-1.01275	0.547567	0.990268	no
ASU_Acar_T.9712.1	ASU_Acar_G.9712	LGb_7501	6:19770404-20069391	1.36823	0.364351	-1.90891	-0.497387	0.25425	0.99975	no	2.3617	3.1582	1.5652	0.495601	-1.01275	0.547567	0.990268	no
ASU_Acar_T.17245.6	ASU_Acar_G.17245	LGb_7501	GL343404.1:625532-713784	1.7353	0.549687	-1.6585	-0.427956	0.4713	0.99975	no	2.3617	3.1582	1.5652	0.495601	-1.01275	0.547567	0.990268	no
ASU_Acar_T.20113.6	ASU_Acar_G.20113	LGb_7501	GL343699.1:58396-198344	1.089	0.383724	-1.50486	-0.360817	0.431	0.99975	no	2.3617	3.1582	1.5652	0.495601	-1.01275	0.547567	0.990268	no
ASU_Acar_T.17245.5	ASU_Acar_G.17245	LGb_7501	GL343404.1:625532-713784	4.15209	2.02856	-1.03338	-0.739108	0.1086	0.99975	no	2.3617	3.1582	1.5652	0.495601	-1.01275	0.547567	0.990268	no
