# Supplementary material for: Differential expression of conserved and novel microRNAs during tail regeneration in the lizard Anolis carolinensis
Source: BMC Genomics. 2016 May 5;17:339. doi: 10.1186/s12864-016-2640-3 (PMC4858913; doi:10.1186/s12864-016-2640-3)
Supplement: Additional file 6: Table S6. — DAVID Gene Ontology Biological Processes analysis results for downregulated microRNA/upregulated mRNA target pairs. (XLSX 53 kb) [file 12864_2016_2640_MOESM6_ESM.xlsx]

## Sheet: mRNAup.miRdown.base
Supplemental Table S6. DAVID Gene Ontology Biological Processes analysis results for co-expressed microRNA/mRNA target pairs in the regenerating tail
Term	Description	Count	%	PValue	Genes	List Total	Pop Hits	Pop Total	Fold Enrichment	Bonferroni	Benjamini	FDR
GO:0001501	skeletal system development	6	8.10811	0.0108702	CHRDL2, LECT1, HOXA6, ANKRD11, MGP, ZBTB16	58	319	13528	4.38699	0.999857	0.999857	15.4684
GO:0043085	positive regulation of catalytic activity	7	9.45946	0.0216771	MDFI, UACA, ERN1, CDC23, SCARB1, ABL1, RPS3	58	520	13528	3.13979	1	0.99986	28.6057
GO:0010033	response to organic substance	8	10.8108	0.0309746	STAT6, CA9, MAT2A, PYGM, BCHE, ERN1, MGP, SCARB1	58	721	13528	2.58798	1	0.999796	38.3545
GO:0044093	positive regulation of molecular function	7	9.45946	0.0360612	MDFI, UACA, ERN1, CDC23, SCARB1, ABL1, RPS3	58	586	13528	2.78616	1	0.999411	43.1462
GO:0051216	cartilage development	3	4.05405	0.0388283	CHRDL2, LECT1, MGP	58	74	13528	9.45573	1	0.998364	45.6045

## Sheet: mRNAup.miRdown.tip
Term	Description	Count	%	PValue	Genes	List Total	Pop Hits	Pop Total	Fold Enrichment	Bonferroni	Benjamini	FDR
GO:0006793	phosphorus metabolic process	17	15.4545	0.000480632	PHKG2, MAP2K4, PTK7, PRKDC, PTPN22, PTPN13, EPHB3, MTMR2, EYA1, CSNK2A1, VRK2, ARAF, ATP5C1, TLK2, EIF2AK3, MYLK, ACVR1	89	973	13528	2.6557	0.366332	0.366332	0.751659
GO:0006796	phosphate metabolic process	17	15.4545	0.000480632	PHKG2, MAP2K4, PTK7, PRKDC, PTPN22, PTPN13, EPHB3, MTMR2, EYA1, CSNK2A1, VRK2, ARAF, ATP5C1, TLK2, EIF2AK3, MYLK, ACVR1	89	973	13528	2.6557	0.366332	0.366332	0.751659
GO:0035295	tube development	8	7.27273	0.00056875	BBS4, EYA1, NRP1, SHROOM3, SALL1, PTK7, ROBO2, ACVR1	89	220	13528	5.52727	0.417192	0.236581	0.888891
GO:0033554	cellular response to stress	12	10.9091	0.00107474	ESCO1, DNA2, ING4, EYA1, CRY2, FBXO18, MAP2K4, PRKDC, TLK2, KRT20, EIF2AK3, EIF2B5	89	566	13528	3.22261	0.639576	0.288342	1.67347
GO:0035239	tube morphogenesis	6	5.45455	0.00141708	BBS4, EYA1, NRP1, SHROOM3, PTK7, ACVR1	89	127	13528	7.1811	0.739659	0.285692	2.201
GO:0006468	protein amino acid phosphorylation	12	10.9091	0.00388877	CSNK2A1, VRK2, PHKG2, ARAF, MAP2K4, PTK7, PRKDC, TLK2, EPHB3, EIF2AK3, MYLK, ACVR1	89	667	13528	2.73463	0.975218	0.522661	5.93183
GO:0016310	phosphorylation	13	11.8182	0.0054846	PHKG2, MAP2K4, PTK7, PRKDC, EPHB3, VRK2, CSNK2A1, ARAF, ATP5C1, TLK2, EIF2AK3, MYLK, ACVR1	89	800	13528	2.47	0.994588	0.580993	8.26936
GO:0007389	pattern specification process	7	6.36364	0.00785557	EYA1, NRP1, SHROOM3, OTX1, DYNC2LI1, PRKDC, ACVR1	89	267	13528	3.98502	0.999438	0.656716	11.6421
GO:0000902	cell morphogenesis	8	7.27273	0.00844738	BBS4, NRP1, SHROOM3, DYNC2LI1, PTK7, ROBO2, EPHB3, GAP43	89	356	13528	3.41573	0.999681	0.634441	12.4656
GO:0060562	epithelial tube morphogenesis	4	3.63636	0.00944184	BBS4, EYA1, SHROOM3, PTK7	89	67	13528	9.07463	0.999877	0.632238	13.8333
GO:0033059	cellular pigmentation	3	2.72727	0.00968576	BBS4, SHROOM3, BLOC1S1	89	23	13528	19.8261	0.999903	0.602936	14.1657
GO:0006974	response to DNA damage stimulus	8	7.27273	0.0107508	ESCO1, DNA2, ING4, EYA1, CRY2, FBXO18, PRKDC, TLK2	89	373	13528	3.26005	0.999965	0.606442	15.6032
GO:0032989	cellular component morphogenesis	8	7.27273	0.0147417	BBS4, NRP1, SHROOM3, DYNC2LI1, PTK7, ROBO2, EPHB3, GAP43	89	397	13528	3.06297	0.999999	0.691027	20.7912
GO:0048598	embryonic morphogenesis	7	6.36364	0.0149037	BBS4, EYA1, SALL4, SHROOM3, OTX1, PTK7, ACVR1	89	307	13528	3.4658	0.999999	0.665848	20.9953
GO:0001843	neural tube closure	3	2.72727	0.0161711	BBS4, SHROOM3, PTK7	89	30	13528	15.2	1	0.668831	22.5756
GO:0060606	tube closure	3	2.72727	0.0161711	BBS4, SHROOM3, PTK7	89	30	13528	15.2	1	0.668831	22.5756
GO:0014020	primary neural tube formation	3	2.72727	0.0193833	BBS4, SHROOM3, PTK7	89	33	13528	13.8182	1	0.71014	26.4492
GO:0017148	negative regulation of translation	3	2.72727	0.0205088	IGF2BP1, EIF2AK3, EIF2B5	89	34	13528	13.4118	1	0.707436	27.7629
GO:0043009	chordate embryonic development	7	6.36364	0.0207888	BBS4, EYA1, SALL4, SHROOM3, PTK7, PRKDC, ACVR1	89	331	13528	3.2145	1	0.690481	28.0863
GO:0009792	embryonic development ending in birth or egg hatching	7	6.36364	0.0216213	BBS4, EYA1, SALL4, SHROOM3, PTK7, PRKDC, ACVR1	89	334	13528	3.18563	1	0.684131	29.0399
GO:0001657	ureteric bud development	3	2.72727	0.0216609	EYA1, SALL1, ROBO2	89	35	13528	13.0286	1	0.665058	29.085
GO:0048858	cell projection morphogenesis	6	5.45455	0.021731	BBS4, NRP1, DYNC2LI1, ROBO2, EPHB3, GAP43	89	245	13528	3.72245	1	0.647429	29.1647
GO:0032990	cell part morphogenesis	6	5.45455	0.0256673	BBS4, NRP1, DYNC2LI1, ROBO2, EPHB3, GAP43	89	256	13528	3.5625	1	0.6912	33.508
GO:0001841	neural tube formation	3	2.72727	0.0278092	BBS4, SHROOM3, PTK7	89	40	13528	11.4	1	0.703759	35.7654
GO:0002009	morphogenesis of an epithelium	4	3.63636	0.028071	BBS4, EYA1, SHROOM3, PTK7	89	101	13528	6.0198	1	0.691119	36.0364
GO:0006446	regulation of translational initiation	3	2.72727	0.0291137	EIF4G1, EIF2AK3, EIF2B5	89	41	13528	11.122	1	0.689103	37.1049
GO:0048729	tissue morphogenesis	5	4.54545	0.0297984	BBS4, EYA1, SHROOM3, PTK7, ACVR1	89	180	13528	4.22222	1	0.682838	37.7974
GO:0001838	embryonic epithelial tube formation	3	2.72727	0.0317946	BBS4, SHROOM3, PTK7	89	43	13528	10.6047	1	0.692522	39.7759
GO:0032057	negative regulation of translational initiation in response to stress	2	1.81818	0.0321094	EIF2AK3, EIF2B5	89	5	13528	60.8	1	0.682445	40.0825
GO:0007411	axon guidance	4	3.63636	0.0325247	NRP1, ROBO2, EPHB3, GAP43	89	107	13528	5.68224	1	0.673942	40.4847
GO:0001656	metanephros development	3	2.72727	0.0331702	EYA1, SALL1, ROBO2	89	44	13528	10.3636	1	0.668417	41.1049
GO:0035148	tube lumen formation	3	2.72727	0.0331702	BBS4, SHROOM3, PTK7	89	44	13528	10.3636	1	0.668417	41.1049
GO:0001655	urogenital system development	4	3.63636	0.034882	EYA1, SALL1, ROBO2, ACVR1	89	110	13528	5.52727	1	0.674743	42.7203
GO:0006281	DNA repair	6	5.45455	0.0376661	ESCO1, DNA2, EYA1, CRY2, FBXO18, PRKDC	89	284	13528	3.21127	1	0.691288	45.2594
GO:0032055	negative regulation of translation in response to stress	2	1.81818	0.0384079	EIF2AK3, EIF2B5	89	6	13528	50.6667	1	0.686979	45.9178
GO:0006264	mitochondrial DNA replication	2	1.81818	0.0446658	DNA2, TK2	89	7	13528	43.4286	1	0.731271	51.1852
GO:0043558	regulation of translational initiation in response to stress	2	1.81818	0.0446658	EIF2AK3, EIF2B5	89	7	13528	43.4286	1	0.731271	51.1852
GO:0006259	DNA metabolic process	8	7.27273	0.0464696	ESCO1, DNA2, ING4, EYA1, CRY2, FBXO18, PRKDC, TK2	89	506	13528	2.40316	1	0.735034	52.6118
GO:0010608	posttranscriptional regulation of gene expression	5	4.54545	0.0487042	EIF4G1, PRKDC, IGF2BP1, EIF2AK3, EIF2B5	89	211	13528	3.6019	1	0.741749	54.325

## Sheet: mRNAup.miRup.base
Term	Description	Count	%	PValue	Genes	List Total	Pop Hits	Pop Total	Fold Enrichment	Bonferroni	Benjamini	FDR
GO:0006937	regulation of muscle contraction	6	5.60748	8.74343e-05	TNNT3, PLCE1, MYL3, TNNC1, ATP2A1, ATP1A2	86	72	13528	13.1085	0.0699214	0.0699214	0.134755
GO:0006941	striated muscle contraction	5	4.6729	0.000193721	TNNT3, MYL3, TNNC1, TAZ, SMAD5	86	46	13528	17.0981	0.148376	0.0771653	0.298337
GO:0060048	cardiac muscle contraction	4	3.73832	0.000215718	MYL3, TNNC1, TAZ, SMAD5	86	19	13528	33.1163	0.163768	0.0578741	0.332159
GO:0006942	regulation of striated muscle contraction	4	3.73832	0.000338197	TNNT3, MYL3, ATP2A1, ATP1A2	86	22	13528	28.6004	0.244528	0.0677024	0.520292
GO:0003015	heart process	4	3.73832	0.000387167	MYL3, TNNC1, TAZ, SMAD5	86	23	13528	27.3569	0.274594	0.0621869	0.595418
GO:0060047	heart contraction	4	3.73832	0.000387167	MYL3, TNNC1, TAZ, SMAD5	86	23	13528	27.3569	0.274594	0.0621869	0.595418
GO:0007155	cell adhesion	13	12.1495	0.00136836	IBSP, TYRO3, HAPLN1, AEBP1, BMP1, TNXB, RADIL, PCDH1, LAMB2, CASS4, ERBB2IP, LAMA5, TGFBI	86	700	13528	2.92133	0.678626	0.172372	2.08957
GO:0022610	biological adhesion	13	12.1495	0.00138512	IBSP, TYRO3, HAPLN1, AEBP1, BMP1, TNXB, RADIL, PCDH1, LAMB2, CASS4, ERBB2IP, LAMA5, TGFBI	86	701	13528	2.91716	0.683065	0.151386	2.1149
GO:0043462	regulation of ATPase activity	3	2.80374	0.00442176	TNNT3, MYL3, TNNC1	86	16	13528	29.4942	0.974619	0.368224	6.60598
GO:0007517	muscle organ development	6	5.60748	0.0105373	AEBP1, NEB, MYL3, TNNC1, LAMA5, TAZ	86	211	13528	4.47305	0.999846	0.623091	15.072
GO:0042407	cristae formation	2	1.86916	0.0125275	LETM1, TAZ	86	2	13528	157.302	0.999971	0.64834	17.6686
GO:0044057	regulation of system process	7	6.54206	0.0130988	TNNT3, PLCE1, MYL3, TNNC1, ATP2A1, ATP1A2, DBN1	86	309	13528	3.56348	0.999982	0.629794	18.4001
GO:0006936	muscle contraction	5	4.6729	0.0157019	TNNT3, MYL3, TNNC1, TAZ, SMAD5	86	153	13528	5.1406	0.999998	0.664906	21.657
GO:0007010	cytoskeleton organization	8	7.47664	0.0196758	UXT, PLCE1, TNXB, ERBB2IP, LAMA5, DYNC1H1, GAS7, DBN1	86	436	13528	2.88628	1	0.718387	26.3954
GO:0003012	muscle system process	5	4.6729	0.0213532	TNNT3, MYL3, TNNC1, TAZ, SMAD5	86	168	13528	4.68162	1	0.721436	28.3138
GO:0000902	cell morphogenesis	7	6.54206	0.024471	LAMB2, ERBB2IP, LAMA5, DYNC2LI1, EPHB3, GAS7, MARK2	86	356	13528	3.09302	1	0.745703	31.7561
GO:0030198	extracellular matrix organization	4	3.73832	0.0276804	IBSP, TNXB, TGFBI, HSD17B12	86	104	13528	6.05009	1	0.766463	35.1376
GO:0008015	blood circulation	5	4.6729	0.0296012	MYL3, TNNC1, TAZ, SMAD5, ATP1A2	86	186	13528	4.22856	1	0.768988	37.0857
GO:0003013	circulatory system process	5	4.6729	0.0296012	MYL3, TNNC1, TAZ, SMAD5, ATP1A2	86	186	13528	4.22856	1	0.768988	37.0857
GO:0045988	negative regulation of striated muscle contraction	2	1.86916	0.0310285	ATP2A1, ATP1A2	86	5	13528	62.9209	1	0.765823	38.4978
GO:0034220	ion transmembrane transport	3	2.80374	0.0379224	ATP2A1, ATP5C1, ATP1A2	86	49	13528	9.63075	1	0.81489	44.9105
GO:0032989	cellular component morphogenesis	7	6.54206	0.0386758	LAMB2, ERBB2IP, LAMA5, DYNC2LI1, EPHB3, GAS7, MARK2	86	397	13528	2.77359	1	0.805035	45.572
GO:0060348	bone development	4	3.73832	0.0422914	IBSP, HOXB4, BMP1, SMAD5	86	123	13528	5.11552	1	0.818379	48.6448
GO:0048738	cardiac muscle tissue development	3	2.80374	0.0498447	MYL3, TNNC1, TAZ	86	57	13528	8.27907	1	0.854367	54.5481

## Sheet: mRNAup.miRup.tip
Term	Description	Count	%	PValue	Genes	List Total	Pop Hits	Pop Total	Fold Enrichment	Bonferroni	Benjamini	FDR
GO:0006928	cell motion	9	10.2273	0.00278242	SGPL1, NCK2, LAMA5, PEX5, LRP8, SCARB1, GAP43, KDR, PLAUR	70	475	13528	3.66171	0.941366	0.941366	4.31635
GO:0016477	cell migration	7	7.95455	0.00279249	SGPL1, NCK2, LAMA5, PEX5, LRP8, SCARB1, KDR	70	276	13528	4.90145	0.941966	0.759098	4.33166
GO:0051674	localization of cell	7	7.95455	0.00470326	SGPL1, NCK2, LAMA5, PEX5, LRP8, SCARB1, KDR	70	307	13528	4.40651	0.991764	0.798051	7.19362
GO:0048870	cell motility	7	7.95455	0.00470326	SGPL1, NCK2, LAMA5, PEX5, LRP8, SCARB1, KDR	70	307	13528	4.40651	0.991764	0.798051	7.19362
GO:0008610	lipid biosynthetic process	7	7.95455	0.00600242	CYB5R2, ALOXE3, LCAT, PIWIL2, SCARB1, AGPAT4, PLAUR	70	323	13528	4.18824	0.997821	0.783944	9.09349
GO:0000902	cell morphogenesis	7	7.95455	0.0094844	LPPR4, SLITRK3, SHROOM3, LAMA5, PCNT, GAP43, ADD1	70	356	13528	3.8	0.999939	0.85633	14.0073
GO:0010033	response to organic substance	10	11.3636	0.0106562	TARBP2, MAT2A, LYN, LCAT, ERN1, MSI1, SCARB1, APPL1, TJP2, PPP2R2A	70	721	13528	2.6804	0.999982	0.837603	15.6043
GO:0030030	cell projection organization	7	7.95455	0.0110512	NCK2, LPPR4, SLITRK3, STMN3, LAMA5, PCNT, GAP43	70	368	13528	3.67609	0.999988	0.801329	16.1363
GO:0051272	positive regulation of cell motion	4	4.54545	0.0136789	LYN, SCARB1, HDAC7, KDR	70	98	13528	7.88805	0.999999	0.826687	19.5963
GO:0032989	cellular component morphogenesis	7	7.95455	0.0155836	LPPR4, SLITRK3, SHROOM3, LAMA5, PCNT, GAP43, ADD1	70	397	13528	3.40756	1	0.830781	22.0202
GO:0051270	regulation of cell motion	5	5.68182	0.0168947	LYN, LAMA5, SCARB1, HDAC7, KDR	70	193	13528	5.00666	1	0.823526	23.6487
GO:0007010	cytoskeleton organization	7	7.95455	0.0235299	NCK2, SHROOM3, STMN3, DIAPH1, LAMA5, PCNT, ADD1	70	436	13528	3.10275	1	0.889597	31.4129
GO:0035239	tube morphogenesis	4	4.54545	0.0270208	SHROOM3, LAMA5, BCL2L11, KDR	70	127	13528	6.08684	1	0.9021	35.1945
GO:0007169	transmembrane receptor protein tyrosine kinase signaling pathway	5	5.68182	0.0274026	SGPL1, NCK2, CBL, APPL1, KDR	70	224	13528	4.31378	1	0.886481	35.5959
GO:0008360	regulation of cell shape	3	3.40909	0.0309428	CDC42EP1, SHROOM3, KDR	70	54	13528	10.7365	1	0.89828	39.2097
GO:0008037	cell recognition	3	3.40909	0.0320064	LAMA5, SCARB1, GAP43	70	55	13528	10.5413	1	0.890046	40.2577
GO:0030855	epithelial cell differentiation	4	4.54545	0.0327869	SHROOM3, LAMA5, MSI1, KDR	70	137	13528	5.64254	1	0.880092	41.016
GO:0048858	cell projection morphogenesis	5	5.68182	0.036334	LPPR4, SLITRK3, LAMA5, PCNT, GAP43	70	245	13528	3.94402	1	0.890986	44.3498
GO:0032990	cell part morphogenesis	5	5.68182	0.0416122	LPPR4, SLITRK3, LAMA5, PCNT, GAP43	70	256	13528	3.77455	1	0.909623	48.9854
GO:0048534	hemopoietic or lymphoid organ development	5	5.68182	0.0436344	SGPL1, LYN, BCL2L11, ADD1, KDR	70	260	13528	3.71648	1	0.908409	50.6636
GO:0055114	oxidation reduction	8	9.09091	0.0436742	UEVLD, CYB5R2, ALOXE3, DLD, PIWIL2, KDM3B, GMPR, LOXL2	70	639	13528	2.41949	1	0.897	50.6961
GO:0030258	lipid modification	3	3.40909	0.0483248	LPPR4, LCAT, PEX5	70	69	13528	8.40248	1	0.909382	54.3589
