# Supplementary material for: Differential expression of conserved and novel microRNAs during tail regeneration in the lizard Anolis carolinensis
Source: BMC Genomics. 2016 May 5;17:339. doi: 10.1186/s12864-016-2640-3 (PMC4858913; doi:10.1186/s12864-016-2640-3)
Supplement: Additional file 7: Table S7. — Primers used for quantitative RT-PCR validation of microRNA differentially expressed in the regenerating lizard tail. (XLSX 43 kb) [file 12864_2016_2640_MOESM7_ESM.xlsx]

## Sheet: qRT-PCR Primers
Supplemental Table S7: Primers used for quantitative RT-PCR validation of microRNAs differentially expressed in the regenerating lizard tail
Mature microRNA name	Mature sequence	Assay ID	Catalog Number
aca-miR-1a-3p	UGGAAUGUAAAGAAGUAUGUAU	2222	4427975
aca-miR-1b-3p	UGGAAUGUUAAGAAGUAUGUAU	008022_mat	4440886
aca-miR-184-3p	UGGACGGAGAACUGAUAAGGGU	485	4427975
aca-miR-206-3p	UGGAAUGUAAGGAAGUGUGUGG	510	4427975
		006024_mat	4440886
aca-miR-133a	UUGGUCCCCUUCAACCAGCUGU	2246	4427975
aca-miR-2188-5p	AAGGUCCAACCUCACGUGUCC	473435_mat	4440886
5_10675	UCAUGGGACCGAUUCAAAGAGCU	CS1RUNZ	4398987
1_16347	UUUGGUCCCCUUUAACCAGCU	CS20ST7	4398987
GL343237.1_6814	UUAUGCUGGAUGACCUAGAGA	CS39Q0F	4398987
